# Supplementary material for: Crystal structure and Hirshfeld analysis of 2-[bis­(1-methyl-1H-indol-3-yl)meth­yl]benzoic acid
Source: Acta Crystallogr E Crystallogr Commun. 2018 Oct 16;74(Pt 11):1580–3. doi: 10.1107/S2056989018014160 (PMC6218917; doi:10.1107/S2056989018014160)
Supplement: Supplementary file 1 [file e-74-01580-sup1.cif]

##############################################################################
#                                                                            #
# This CIF contains the data in a paper accepted for publication in          #
# Acta Crystallographica Section E. It conforms to the requirements of       #
# Notes for Authors for Acta Crystallographica Section E, and has been       #
# peer reviewed under the auspices of the IUCr Commission on Journals.       #
#                                                                            #
# Full details of the Crystallographic Information File format               #
# are given in the paper "The Crystallographic Information File (CIF):       #
# a New Standard Archive File for Crystallography" by S. R. Hall, F. H.      #
# Allen and I. D. Brown [Acta Cryst. (1991), A47, 655-685].                  #
#                                                                            #
# The current version of the core CIF dictionary is obtainable from          #
# ftp://ftp.iucr.org/pub/cif_core.dic.                                       #
#                                                                            #
# Software is freely available for graphical display of the structure(s)     #
# in this CIF. For information consult the CIF software page                 #
# http://www.iucr.org/resources/cif/software.                                #
#                                                                            #
# This file may be used for bona fide research purposes within the           #
# scientific community so long as proper attribution is given to the journal # 
# article from which it was obtained.                                        #
#                                                                            #
##############################################################################
data_I
_database_code_depnum_ccdc_archive 'CCDC 1871874'
_audit_creation_method     'SHELXL-2016/6'
_journal_date_recd_electronic     2018-09-11
_journal_date_accepted     2018-10-08
_journal_name_full     'Acta Crystallographica, Section E'
_journal_year     2018
_journal_volume     74
_journal_issue     11
_journal_page_first     1580
_journal_page_last     1583
_journal_paper_category     GO
_journal_paper_doi     10.1107/S2056989018014160
_journal_coeditor_code     HB7773
_publ_contact_author_name     'Siti Aishah Hasbullah'
_publ_contact_author_address
;
School of Chemical Sciences and Food Technology
Faculty of Science and Technology
National University of Malaysia
43600 UKM Bangi, Selangor
Malaysia
;
_publ_contact_author_email     'aishah80@ukm.edu.my'
_publ_contact_author_fax     ?
_publ_contact_author_phone     ?
_publ_section_title
;
Crystal structure and Hirshfeld analysis of
2-[bis(1-methyl-1<i>H</i>-indol-3-yl)methyl]benzoic acid
;
loop_
    _publ_author_name
    _publ_author_footnote
    _publ_author_address
    'Sapari, Suhaila' .
;
Centre of Advanced Materials and Renewable Resources,
Faculty of Science and Technology,
National University of Malaysia
43600 UKM Bangi, Selangor
Malaysia
;
    'Wong, Sheryn' .
;
Centre of Advanced Materials and Renewable Resources,
Faculty of Science and Technology,
National University of Malaysia
43600 UKM Bangi, Selangor
Malaysia
;
    'Ngatiman, Mohammad Fadzlee' .
;
Center for Research and Instrumentation Management
Universiti Kebangsaan Malaysia
43600 UKM Bangi, Selangor
Malaysia
;
    'Misral, Huda' .
;
Centre of Advanced Materials and Renewable Resources,
Faculty of Science and Technology,
National University of Malaysia
43600 UKM Bangi, Selangor
Malaysia
;
    'Hasbullah, Siti Aishah' .
;
Centre of Advanced Materials and Renewable Resources,
Faculty of Science and Technology,
National University of Malaysia
43600 UKM Bangi, Selangor
Malaysia
;
_publ_section_synopsis
;
In the title compound, the dihedral angles between the 1-methyl indole units
(<i>A</i> and <i>B</i>) and the benzoic acid moiety (<i>C</i>) are
<i>A</i>/<i>B</i> = 64.87(7), <i>A</i>/<i>C</i> = 80.92(8) and
<i>B</i>/<i>C</i> = 75.05(8)\%. An intramolecular C---H...O interaction
arising from the methyne group helps to establish the conformation. In the
crystal, <i>R</i>~2~^2^(8) carboxylic acid inversion dimers linked by pairs of
O---H...O hydrogen bonds are observed.
;
_chemical_name_systematic
;
2-[Bis(1-methyl-1<i>H</i>-indol-3-yl)methyl]benzoic acid
;
_chemical_name_common     ?
_chemical_formula_moiety     'C26 H22 N2 O2'
_chemical_formula_sum     'C26 H22 N2 O2'
_chemical_formula_iupac     'C26 H22 N2 O2'
_chemical_formula_weight     394.45
_chemical_melting_point     ?
_space_group_crystal_system     triclinic
_space_group_name_H-M_alt     'P -1'
_space_group_name_Hall     '-P 1'
loop_
    _space_group_symop_operation_xyz
    'x, y, z'
    '-x, -y, -z'
_cell_length_a     8.654(5)
_cell_length_b     10.923(6)
_cell_length_c     10.964(5)
_cell_angle_alpha     85.85(2)
_cell_angle_beta     82.38(2)
_cell_angle_gamma     74.57(3)
_cell_volume     989.4(9)
_cell_formula_units_Z     2
_cell_measurement_reflns_used     8410
_cell_measurement_theta_min     2.91
_cell_measurement_theta_max     27.33
_cell_measurement_temperature     293(2)
_exptl_crystal_description     'block'
_exptl_crystal_colour     'colourless'
_exptl_crystal_size_max     0.550
_exptl_crystal_size_mid     0.390
_exptl_crystal_size_min     0.300
_exptl_crystal_density_diffrn     1.324
_exptl_crystal_density_meas     ?
_exptl_crystal_density_method     ?
_exptl_crystal_F_000     416
_exptl_absorpt_coefficient_mu     0.084
_exptl_absorpt_correction_type     multi-scan
_exptl_absorpt_process_details
;
(SADABS; Bruker, 2016)
;
_exptl_absorpt_correction_T_min     0.5483
_exptl_absorpt_correction_T_max     0.7457
_diffrn_ambient_temperature     293(2)
_diffrn_source     'fine-focus sealed tube'
_diffrn_radiation_type     MoK\a
_diffrn_radiation_wavelength     0.71076
_diffrn_measurement_device_type     'Bruker PHOTON 100 CMOS'
_diffrn_measurement_method     '\f and \w scans'
_diffrn_detector_area_resol_mean     ?
_diffrn_reflns_number     37627
_diffrn_reflns_av_R_equivalents     0.1007
_diffrn_reflns_av_unetI/netI     0.0532
_diffrn_reflns_theta_min     2.912
_diffrn_reflns_theta_max     28.404
_diffrn_reflns_theta_full     25.243
_diffrn_measured_fraction_theta_max     0.993
_diffrn_measured_fraction_theta_full     0.998
_diffrn_reflns_limit_h_min     -11
_diffrn_reflns_limit_h_max     11
_diffrn_reflns_limit_k_min     -14
_diffrn_reflns_limit_k_max     14
_diffrn_reflns_limit_l_min     -14
_diffrn_reflns_limit_l_max     14
_refine_special_details
;
Refinement of <i>F</i>^2^ against ALL reflections. The weighted <i>R</i>-factor
<i>wR</i> and goodness of fit <i>S</i> are based on <i>F</i>^2^, conventional
<i>R</i>-factors <i>R</i> are based on <i>F</i>, with <i>F</i> set to zero for
negative <i>F</i>^2^. The threshold expression of <i>F</i>^2^ >
\s(<i>F</i>^2^) is used only for calculating <i>R</i>-factors(gt) <i>etc</i>.
and is not relevant to the choice of reflections for refinement.
<i>R</i>-factors based on <i>F</i>^2^ are statistically about twice as large
as those based on <i>F</i>, and <i>R</i>- factors based on ALL data will be
even larger.
;
_reflns_number_total     4929
_reflns_number_gt     3077
_reflns_threshold_expression     'I > 2\s(I)'
_refine_ls_structure_factor_coef     Fsqd
_refine_ls_matrix_type     full
_refine_ls_R_factor_all     0.1194
_refine_ls_R_factor_gt     0.0692
_refine_ls_wR_factor_gt     0.1621
_refine_ls_wR_factor_ref     0.1904
_refine_ls_goodness_of_fit_ref     1.032
_refine_ls_restrained_S_all     1.032
_refine_ls_number_reflns     4929
_refine_ls_number_parameters     277
_refine_ls_number_restraints     1
_refine_ls_hydrogen_treatment     mixed
_refine_ls_weighting_scheme     calc
_refine_ls_weighting_details
              'w=1/[\s^2^(Fo^2^)+(0.0831P)^2^+0.5551P] where P=(Fo^2^+2Fc^2^)/3'
_atom_sites_solution_hydrogens     mixed
_atom_sites_solution_primary     direct
_atom_sites_solution_secondary     ?
_refine_ls_shift/su_max     0.000
_refine_ls_shift/su_mean     0.000
_refine_diff_density_max     0.724
_refine_diff_density_min     -0.349
_refine_ls_extinction_method     none
_refine_ls_extinction_coef     .
loop_
    _atom_type_symbol
    _atom_type_description
    _atom_type_scat_dispersion_real
    _atom_type_scat_dispersion_imag
    _atom_type_scat_source
    'C' 'C' 0.0033 0.0016
                         'International Tables Vol C Tables 4.2.6.8 and 6.1.1.4'
    'H' 'H' 0.0000 0.0000
                         'International Tables Vol C Tables 4.2.6.8 and 6.1.1.4'
    'N' 'N' 0.0061 0.0033
                         'International Tables Vol C Tables 4.2.6.8 and 6.1.1.4'
    'O' 'O' 0.0106 0.0060
                         'International Tables Vol C Tables 4.2.6.8 and 6.1.1.4'
_computing_data_collection
;
APEX3 (Bruker, 2016)
;
_computing_cell_refinement
;
SAINT (Bruker, 2016)
;
_computing_data_reduction
;
SAINT (Bruker, 2016)
;
_computing_structure_solution
;
<i>SHELXT2014/5</i> (Sheldrick, 2015a)
;
_computing_structure_refinement
;
SHELXL (Sheldrick, 2015b), <i>shelXle</i> (H\"ubschle <i>et al.</i>,
2011)
;
_computing_molecular_graphics
;
SHELXTL (Sheldrick, 2008)
;
_computing_publication_material
;
SHELXTL (Sheldrick, 2008), PLATON (Spek, 2009),
<i>OLEX2</i> (Dolomanov <i>et al.</i>,  2009)
and
publCIF (Westrip, 2010)
;
loop_
    _atom_site_type_symbol
    _atom_site_label
    _atom_site_fract_x
    _atom_site_fract_y
    _atom_site_fract_z
    _atom_site_U_iso_or_equiv
    _atom_site_adp_type
    _atom_site_calc_flag
    _atom_site_occupancy
    _atom_site_disorder_assembly
    _atom_site_disorder_group
    O O1 0.1286(3) 0.9468(2) 0.8786(2) 0.0672(6) Uani d 1 . .
    C C1 0.0635(3) 0.8626(2) 0.8846(2) 0.0418(6) Uani d 1 . .
    H H3O -0.070(8) 0.925(3) 1.005(6) 0.20(3) Uiso d 1 . .
    C C26 0.8219(3) 0.8016(3) 0.3643(3) 0.0575(7) Uani d 1 . .
    H H26A 0.840826 0.738582 0.303606 0.086 Uiso calc 1 . .
    H H26B 0.901263 0.775487 0.420976 0.086 Uiso calc 1 . .
    H H26C 0.829479 0.881343 0.324457 0.086 Uiso calc 1 . .
    C C25 0.4893(3) 0.9294(2) 0.2705(2) 0.0465(6) Uani d 1 . .
    H H25 0.573439 0.932437 0.209051 0.056 Uiso calc 1 . .
    C C24 0.3315(4) 0.9808(3) 0.2504(3) 0.0556(7) Uani d 1 . .
    H H24 0.308350 1.019279 0.174135 0.067 Uiso calc 1 . .
    N N1 0.6152(2) 0.6429(2) 0.97202(18) 0.0427(5) Uani d 1 . .
    N N2 0.6626(2) 0.81578(19) 0.43055(18) 0.0403(5) Uani d 1 . .
    C C2 0.1002(3) 0.7587(2) 0.7937(2) 0.0346(5) Uani d 1 . .
    C C14 0.7258(3) 0.3672(3) 0.7182(3) 0.0517(7) Uani d 1 . .
    H H14 0.748386 0.307509 0.657587 0.062 Uiso calc 1 . .
    C C3 -0.0168(3) 0.6924(2) 0.7922(2) 0.0420(6) Uani d 1 . .
    H H3 -0.109288 0.711578 0.848612 0.050 Uiso calc 1 . .
    O O3 -0.0538(3) 0.8571(2) 0.97210(19) 0.0631(6) Uani d 1 . .
    C C4 0.0012(3) 0.5995(2) 0.7097(2) 0.0456(6) Uani d 1 . .
    H H4 -0.076746 0.554773 0.711828 0.055 Uiso calc 1 . .
    C C5 0.1353(3) 0.5732(3) 0.6238(2) 0.0452(6) Uani d 1 . .
    H H5 0.147565 0.512118 0.565909 0.054 Uiso calc 1 . .
    C C6 0.2518(3) 0.6386(2) 0.6243(2) 0.0419(6) Uani d 1 . .
    H H6 0.341532 0.621037 0.565193 0.050 Uiso calc 1 . .
    C C7 0.2402(3) 0.7292(2) 0.7094(2) 0.0341(5) Uani d 1 . .
    C C21 0.3939(3) 0.8673(2) 0.4803(2) 0.0339(5) Uani d 1 . .
    C C8 0.3842(3) 0.7849(2) 0.7119(2) 0.0332(5) Uani d 1 . .
    H H8 0.341561 0.869135 0.746666 0.040 Uiso calc 1 . .
    C C22 0.2345(3) 0.9212(2) 0.4559(2) 0.0436(6) Uani d 1 . .
    H H22 0.148793 0.919612 0.516422 0.052 Uiso calc 1 . .
    C C9 0.4939(3) 0.7048(2) 0.7995(2) 0.0347(5) Uani d 1 . .
    C C23 0.2062(3) 0.9762(3) 0.3419(3) 0.0543(7) Uani d 1 . .
    H H23 0.100327 1.011219 0.325564 0.065 Uiso calc 1 . .
    C C10 0.5135(3) 0.7397(2) 0.9123(2) 0.0414(6) Uani d 1 . .
    H H10 0.464125 0.819036 0.944587 0.050 Uiso calc 1 . .
    C C11 0.6628(3) 0.5408(2) 0.8979(2) 0.0368(5) Uani d 1 . .
    C C13 0.6259(3) 0.4862(2) 0.6972(2) 0.0421(6) Uani d 1 . .
    H H13 0.582726 0.506790 0.622801 0.050 Uiso calc 1 . .
    C C12 0.5903(3) 0.5755(2) 0.7882(2) 0.0339(5) Uani d 1 . .
    C C19 0.6294(3) 0.7755(2) 0.5505(2) 0.0371(5) Uani d 1 . .
    H H19 0.707140 0.734204 0.601145 0.044 Uiso calc 1 . .
    C C15 0.7928(3) 0.3347(3) 0.8272(3) 0.0542(7) Uani d 1 . .
    H H15 0.858248 0.253282 0.839323 0.065 Uiso calc 1 . .
    C C17 0.6653(4) 0.6456(3) 1.0926(2) 0.0616(8) Uani d 1 . .
    H H17A 0.769095 0.663417 1.083578 0.092 Uiso calc 1 . .
    H H17B 0.672004 0.564573 1.134905 0.092 Uiso calc 1 . .
    H H17C 0.587916 0.710521 1.139210 0.092 Uiso calc 1 . .
    C C16 0.7642(3) 0.4213(3) 0.9186(2) 0.0493(6) Uani d 1 . .
    H H16 0.811197 0.400285 0.991351 0.059 Uiso calc 1 . .
    C C20 0.5193(3) 0.8728(2) 0.3856(2) 0.0363(5) Uani d 1 . .
    C C18 0.4677(3) 0.8041(2) 0.5851(2) 0.0322(5) Uani d 1 . .
loop_
    _atom_site_aniso_label
    _atom_site_aniso_U_11
    _atom_site_aniso_U_22
    _atom_site_aniso_U_33
    _atom_site_aniso_U_12
    _atom_site_aniso_U_13
    _atom_site_aniso_U_23
    O1 0.0693(14) 0.0618(13) 0.0698(14) -0.0252(11) 0.0249(11) -0.0267(11)
    C1 0.0343(12) 0.0498(15) 0.0381(13) -0.0080(11) -0.0023(10) 0.0048(11)
    C26 0.0394(14) 0.0683(19) 0.0607(18) -0.0173(13) 0.0129(12) 0.0022(14)
    C25 0.0609(16) 0.0423(13) 0.0386(13) -0.0200(12) -0.0030(12) 0.0028(11)
    C24 0.0698(19) 0.0517(16) 0.0477(16) -0.0171(14) -0.0213(14) 0.0135(12)
    N1 0.0414(11) 0.0582(13) 0.0315(10) -0.0179(10) -0.0058(8) -0.0007(9)
    N2 0.0317(10) 0.0449(11) 0.0427(11) -0.0119(8) 0.0025(8) 0.0025(9)
    C2 0.0281(10) 0.0387(12) 0.0344(11) -0.0053(9) -0.0052(9) 0.0066(9)
    C14 0.0551(16) 0.0435(14) 0.0540(16) -0.0087(12) -0.0038(13) -0.0073(12)
    C3 0.0290(11) 0.0503(14) 0.0440(13) -0.0097(10) 0.0006(10) 0.0045(11)
    O3 0.0614(13) 0.0700(14) 0.0543(12) -0.0209(11) 0.0201(10) -0.0137(11)
    C4 0.0379(13) 0.0517(15) 0.0535(15) -0.0237(11) -0.0074(11) 0.0056(12)
    C5 0.0428(13) 0.0518(15) 0.0448(14) -0.0182(11) -0.0032(11) -0.0067(11)
    C6 0.0327(12) 0.0542(15) 0.0394(13) -0.0144(11) 0.0013(10) -0.0040(11)
    C7 0.0287(10) 0.0411(12) 0.0329(11) -0.0104(9) -0.0055(9) 0.0050(9)
    C21 0.0348(11) 0.0290(11) 0.0380(12) -0.0089(9) -0.0040(9) -0.0002(9)
    C8 0.0275(10) 0.0372(12) 0.0351(12) -0.0096(9) -0.0004(9) -0.0034(9)
    C22 0.0373(12) 0.0411(13) 0.0495(15) -0.0047(10) -0.0080(11) 0.0016(11)
    C9 0.0292(11) 0.0442(13) 0.0326(11) -0.0147(9) 0.0001(9) -0.0016(9)
    C23 0.0486(15) 0.0500(16) 0.0623(18) -0.0049(12) -0.0209(13) 0.0071(13)
    C10 0.0375(12) 0.0496(14) 0.0383(13) -0.0154(11) 0.0003(10) -0.0038(11)
    C11 0.0326(11) 0.0463(13) 0.0341(12) -0.0174(10) -0.0008(9) 0.0023(10)
    C13 0.0420(13) 0.0439(14) 0.0416(13) -0.0127(11) -0.0060(10) -0.0024(11)
    C12 0.0290(10) 0.0422(12) 0.0323(11) -0.0144(9) -0.0001(9) -0.0003(9)
    C19 0.0323(11) 0.0415(13) 0.0369(12) -0.0106(10) -0.0022(9) 0.0016(10)
    C15 0.0528(16) 0.0438(15) 0.0589(17) -0.0042(12) -0.0037(13) 0.0072(13)
    C17 0.0698(19) 0.087(2) 0.0350(14) -0.0299(17) -0.0130(13) -0.0032(14)
    C16 0.0462(14) 0.0571(16) 0.0433(14) -0.0139(12) -0.0085(11) 0.0141(12)
    C20 0.0381(12) 0.0321(11) 0.0399(12) -0.0125(9) -0.0021(10) -0.0017(9)
    C18 0.0293(10) 0.0304(11) 0.0363(12) -0.0082(9) -0.0009(9) -0.0018(9)
_geom_special_details
;
 All esds (except the esd in the dihedral angle between two l.s. planes)
 are estimated using the full covariance matrix.  The cell esds are taken
 into account individually in the estimation of esds in distances, angles
 and torsion angles; correlations between esds in cell parameters are only
 used when they are defined by crystal symmetry.  An approximate (isotropic)
 treatment of cell esds is used for estimating esds involving l.s. planes.
;
loop_
    _geom_bond_atom_site_label_1
    _geom_bond_atom_site_label_2
    _geom_bond_site_symmetry_2
    _geom_bond_distance
    _geom_bond_publ_flag
    O1 C1 . 1.193(3) ?
    C1 O3 . 1.311(3) ?
    C1 C2 . 1.507(4) ?
    C26 N2 . 1.445(3) ?
    C26 H26A . 0.9600 ?
    C26 H26B . 0.9600 ?
    C26 H26C . 0.9600 ?
    C25 C24 . 1.371(4) ?
    C25 C20 . 1.389(3) ?
    C25 H25 . 0.9300 ?
    C24 C23 . 1.385(4) ?
    C24 H24 . 0.9300 ?
    N1 C11 . 1.368(3) ?
    N1 C10 . 1.371(3) ?
    N1 C17 . 1.449(3) ?
    N2 C20 . 1.370(3) ?
    N2 C19 . 1.375(3) ?
    C2 C3 . 1.395(3) ?
    C2 C7 . 1.402(3) ?
    C14 C13 . 1.379(4) ?
    C14 C15 . 1.380(4) ?
    C14 H14 . 0.9300 ?
    C3 C4 . 1.373(4) ?
    C3 H3 . 0.9300 ?
    O3 H3O . 0.820(10) ?
    C4 C5 . 1.374(3) ?
    C4 H4 . 0.9300 ?
    C5 C6 . 1.383(3) ?
    C5 H5 . 0.9300 ?
    C6 C7 . 1.384(3) ?
    C6 H6 . 0.9300 ?
    C7 C8 . 1.529(3) ?
    C21 C22 . 1.402(3) ?
    C21 C20 . 1.410(3) ?
    C21 C18 . 1.431(3) ?
    C8 C9 . 1.507(3) ?
    C8 C18 . 1.507(3) ?
    C8 H8 . 0.9800 ?
    C22 C23 . 1.370(4) ?
    C22 H22 . 0.9300 ?
    C9 C10 . 1.365(3) ?
    C9 C12 . 1.441(3) ?
    C23 H23 . 0.9300 ?
    C10 H10 . 0.9300 ?
    C11 C16 . 1.388(4) ?
    C11 C12 . 1.410(3) ?
    C13 C12 . 1.394(3) ?
    C13 H13 . 0.9300 ?
    C19 C18 . 1.358(3) ?
    C19 H19 . 0.9300 ?
    C15 C16 . 1.380(4) ?
    C15 H15 . 0.9300 ?
    C17 H17A . 0.9600 ?
    C17 H17B . 0.9600 ?
    C17 H17C . 0.9600 ?
    C16 H16 . 0.9300 ?
loop_
    _geom_angle_atom_site_label_1
    _geom_angle_atom_site_label_2
    _geom_angle_atom_site_label_3
    _geom_angle_site_symmetry_1
    _geom_angle_site_symmetry_3
    _geom_angle
    _geom_angle_publ_flag
    O1 C1 O3 . . 120.9(2) ?
    O1 C1 C2 . . 124.9(2) ?
    O3 C1 C2 . . 114.1(2) ?
    N2 C26 H26A . . 109.5 ?
    N2 C26 H26B . . 109.5 ?
    H26A C26 H26B . . 109.5 ?
    N2 C26 H26C . . 109.5 ?
    H26A C26 H26C . . 109.5 ?
    H26B C26 H26C . . 109.5 ?
    C24 C25 C20 . . 117.9(2) ?
    C24 C25 H25 . . 121.1 ?
    C20 C25 H25 . . 121.1 ?
    C25 C24 C23 . . 121.0(3) ?
    C25 C24 H24 . . 119.5 ?
    C23 C24 H24 . . 119.5 ?
    C11 N1 C10 . . 108.1(2) ?
    C11 N1 C17 . . 125.0(2) ?
    C10 N1 C17 . . 126.9(2) ?
    C20 N2 C19 . . 108.30(19) ?
    C20 N2 C26 . . 126.1(2) ?
    C19 N2 C26 . . 125.6(2) ?
    C3 C2 C7 . . 119.2(2) ?
    C3 C2 C1 . . 116.8(2) ?
    C7 C2 C1 . . 123.9(2) ?
    C13 C14 C15 . . 121.4(3) ?
    C13 C14 H14 . . 119.3 ?
    C15 C14 H14 . . 119.3 ?
    C4 C3 C2 . . 121.6(2) ?
    C4 C3 H3 . . 119.2 ?
    C2 C3 H3 . . 119.2 ?
    C1 O3 H3O . . 102(5) ?
    C3 C4 C5 . . 119.5(2) ?
    C3 C4 H4 . . 120.2 ?
    C5 C4 H4 . . 120.2 ?
    C4 C5 C6 . . 119.2(2) ?
    C4 C5 H5 . . 120.4 ?
    C6 C5 H5 . . 120.4 ?
    C5 C6 C7 . . 122.6(2) ?
    C5 C6 H6 . . 118.7 ?
    C7 C6 H6 . . 118.7 ?
    C6 C7 C2 . . 117.7(2) ?
    C6 C7 C8 . . 118.5(2) ?
    C2 C7 C8 . . 123.7(2) ?
    C22 C21 C20 . . 118.0(2) ?
    C22 C21 C18 . . 134.8(2) ?
    C20 C21 C18 . . 107.2(2) ?
    C9 C8 C18 . . 114.13(18) ?
    C9 C8 C7 . . 108.83(18) ?
    C18 C8 C7 . . 112.70(18) ?
    C9 C8 H8 . . 106.9 ?
    C18 C8 H8 . . 106.9 ?
    C7 C8 H8 . . 106.9 ?
    C23 C22 C21 . . 119.3(2) ?
    C23 C22 H22 . . 120.3 ?
    C21 C22 H22 . . 120.3 ?
    C10 C9 C12 . . 105.5(2) ?
    C10 C9 C8 . . 125.6(2) ?
    C12 C9 C8 . . 128.7(2) ?
    C22 C23 C24 . . 121.6(3) ?
    C22 C23 H23 . . 119.2 ?
    C24 C23 H23 . . 119.2 ?
    C9 C10 N1 . . 111.3(2) ?
    C9 C10 H10 . . 124.4 ?
    N1 C10 H10 . . 124.4 ?
    N1 C11 C16 . . 129.4(2) ?
    N1 C11 C12 . . 108.1(2) ?
    C16 C11 C12 . . 122.5(2) ?
    C14 C13 C12 . . 119.5(2) ?
    C14 C13 H13 . . 120.2 ?
    C12 C13 H13 . . 120.2 ?
    C13 C12 C11 . . 118.0(2) ?
    C13 C12 C9 . . 135.0(2) ?
    C11 C12 C9 . . 107.0(2) ?
    C18 C19 N2 . . 110.8(2) ?
    C18 C19 H19 . . 124.6 ?
    N2 C19 H19 . . 124.6 ?
    C14 C15 C16 . . 121.0(2) ?
    C14 C15 H15 . . 119.5 ?
    C16 C15 H15 . . 119.5 ?
    N1 C17 H17A . . 109.5 ?
    N1 C17 H17B . . 109.5 ?
    H17A C17 H17B . . 109.5 ?
    N1 C17 H17C . . 109.5 ?
    H17A C17 H17C . . 109.5 ?
    H17B C17 H17C . . 109.5 ?
    C15 C16 C11 . . 117.6(2) ?
    C15 C16 H16 . . 121.2 ?
    C11 C16 H16 . . 121.2 ?
    N2 C20 C25 . . 130.2(2) ?
    N2 C20 C21 . . 107.6(2) ?
    C25 C20 C21 . . 122.2(2) ?
    C19 C18 C21 . . 106.1(2) ?
    C19 C18 C8 . . 126.7(2) ?
    C21 C18 C8 . . 126.96(19) ?
loop_
    _geom_torsion_atom_site_label_1
    _geom_torsion_atom_site_label_2
    _geom_torsion_atom_site_label_3
    _geom_torsion_atom_site_label_4
    _geom_torsion_site_symmetry_1
    _geom_torsion_site_symmetry_2
    _geom_torsion_site_symmetry_3
    _geom_torsion_site_symmetry_4
    _geom_torsion
    _geom_torsion_publ_flag
    C20 C25 C24 C23 . . . . -0.1(4) ?
    O1 C1 C2 C3 . . . . -161.0(3) ?
    O3 C1 C2 C3 . . . . 16.6(3) ?
    O1 C1 C2 C7 . . . . 16.6(4) ?
    O3 C1 C2 C7 . . . . -165.8(2) ?
    C7 C2 C3 C4 . . . . -0.5(3) ?
    C1 C2 C3 C4 . . . . 177.2(2) ?
    C2 C3 C4 C5 . . . . -1.9(4) ?
    C3 C4 C5 C6 . . . . 1.7(4) ?
    C4 C5 C6 C7 . . . . 0.8(4) ?
    C5 C6 C7 C2 . . . . -3.1(4) ?
    C5 C6 C7 C8 . . . . 172.9(2) ?
    C3 C2 C7 C6 . . . . 2.9(3) ?
    C1 C2 C7 C6 . . . . -174.7(2) ?
    C3 C2 C7 C8 . . . . -172.9(2) ?
    C1 C2 C7 C8 . . . . 9.5(3) ?
    C6 C7 C8 C9 . . . . -90.0(2) ?
    C2 C7 C8 C9 . . . . 85.8(3) ?
    C6 C7 C8 C18 . . . . 37.6(3) ?
    C2 C7 C8 C18 . . . . -146.6(2) ?
    C20 C21 C22 C23 . . . . 0.4(3) ?
    C18 C21 C22 C23 . . . . 179.7(3) ?
    C18 C8 C9 C10 . . . . 125.1(2) ?
    C7 C8 C9 C10 . . . . -108.1(2) ?
    C18 C8 C9 C12 . . . . -59.5(3) ?
    C7 C8 C9 C12 . . . . 67.3(3) ?
    C21 C22 C23 C24 . . . . -0.6(4) ?
    C25 C24 C23 C22 . . . . 0.4(4) ?
    C12 C9 C10 N1 . . . . 0.4(3) ?
    C8 C9 C10 N1 . . . . 176.70(19) ?
    C11 N1 C10 C9 . . . . -0.7(3) ?
    C17 N1 C10 C9 . . . . 179.4(2) ?
    C10 N1 C11 C16 . . . . -179.6(2) ?
    C17 N1 C11 C16 . . . . 0.3(4) ?
    C10 N1 C11 C12 . . . . 0.7(2) ?
    C17 N1 C11 C12 . . . . -179.4(2) ?
    C15 C14 C13 C12 . . . . -0.7(4) ?
    C14 C13 C12 C11 . . . . 1.9(3) ?
    C14 C13 C12 C9 . . . . -179.8(2) ?
    N1 C11 C12 C13 . . . . 178.30(19) ?
    C16 C11 C12 C13 . . . . -1.4(3) ?
    N1 C11 C12 C9 . . . . -0.5(2) ?
    C16 C11 C12 C9 . . . . 179.8(2) ?
    C10 C9 C12 C13 . . . . -178.4(2) ?
    C8 C9 C12 C13 . . . . 5.4(4) ?
    C10 C9 C12 C11 . . . . 0.1(2) ?
    C8 C9 C12 C11 . . . . -176.1(2) ?
    C20 N2 C19 C18 . . . . 0.3(3) ?
    C26 N2 C19 C18 . . . . 179.6(2) ?
    C13 C14 C15 C16 . . . . -1.0(4) ?
    C14 C15 C16 C11 . . . . 1.5(4) ?
    N1 C11 C16 C15 . . . . -179.9(2) ?
    C12 C11 C16 C15 . . . . -0.2(4) ?
    C19 N2 C20 C25 . . . . 179.3(2) ?
    C26 N2 C20 C25 . . . . 0.1(4) ?
    C19 N2 C20 C21 . . . . -0.2(3) ?
    C26 N2 C20 C21 . . . . -179.4(2) ?
    C24 C25 C20 N2 . . . . -179.5(2) ?
    C24 C25 C20 C21 . . . . -0.1(4) ?
    C22 C21 C20 N2 . . . . 179.5(2) ?
    C18 C21 C20 N2 . . . . 0.0(2) ?
    C22 C21 C20 C25 . . . . 0.0(3) ?
    C18 C21 C20 C25 . . . . -179.5(2) ?
    N2 C19 C18 C21 . . . . -0.3(3) ?
    N2 C19 C18 C8 . . . . -174.8(2) ?
    C22 C21 C18 C19 . . . . -179.2(3) ?
    C20 C21 C18 C19 . . . . 0.2(2) ?
    C22 C21 C18 C8 . . . . -4.7(4) ?
    C20 C21 C18 C8 . . . . 174.7(2) ?
    C9 C8 C18 C19 . . . . -11.6(3) ?
    C7 C8 C18 C19 . . . . -136.4(2) ?
    C9 C8 C18 C21 . . . . 175.0(2) ?
    C7 C8 C18 C21 . . . . 50.2(3) ?
loop_
    _geom_hbond_atom_site_label_D
    _geom_hbond_atom_site_label_H
    _geom_hbond_atom_site_label_A
    _geom_hbond_site_symmetry_D
    _geom_hbond_site_symmetry_H
    _geom_hbond_site_symmetry_A
    _geom_hbond_distance_DH
    _geom_hbond_distance_HA
    _geom_hbond_distance_DA
    _geom_hbond_angle_DHA
    _geom_hbond_publ_flag
    O3 H3O O1 . . 2_577 0.82(4) 1.89(5) 2.679(3) 163(6) y
    C8 H8 O1 . . . 0.98 2.20 2.945(4) 132 y
_shelx_space_group_comment
;
The symmetry employed for this shelxl refinement is uniquely defined
by the following loop, which should always be used as a source of
symmetry information in preference to the above space-group names.
They are only intended as comments.
;
_shelx_estimated_absorpt_T_min     0.955
_shelx_estimated_absorpt_T_max     0.975
_shelx_hkl_file
;
  -2   0   0    9.50    2.40
  -2   0   0    2.70    1.40
  -2   0   0    5.20    1.40
  -2   0   0    5.00    1.20
  -2   0   0    4.40    1.90
   2   0   0    2.40    1.40
   2   0   0    5.30    1.70
   2   0   0    9.40    2.40
  -3   0   0    9.90    2.20
  -3   0   0   12.20    2.70
  -3   0   0   10.70    3.10
  -3   0   0   10.20    1.70
  -3   0   0    8.90    2.10
   3   0   0   10.90    2.40
   3   0   0   12.70    2.00
   3   0   0    7.60    2.20
   3   0   0    8.40    2.50
  -4   0   0   -1.20    1.90
  -4   0   0    0.90    1.70
  -4   0   0    2.30    2.50
  -4   0   0    0.80    2.10
  -4   0   0   -0.20    1.50
   4   0   0    1.30    2.40
   4   0   0    3.00    2.30
   4   0   0    0.20    2.30
   4   0   0   -1.60    1.90
  -5   0   0   15.50    3.60
  -5   0   0   15.50    2.90
  -5   0   0   16.70    4.40
  -5   0   0    9.70    3.30
  -5   0   0   13.00    4.00
   5   0   0   11.60    3.60
   5   0   0    9.20    3.80
   5   0   0   12.60    4.50
   5   0   0   14.60    3.40
  -6   0   0   33.50    4.20
  -6   0   0   36.20    7.00
  -6   0   0   39.50    6.50
  -6   0   0   21.50    4.50
  -6   0   0   30.00    5.20
   6   0   0   31.20    4.40
   6   0   0   36.80    6.50
   6   0   0   23.70    5.50
   6   0   0   29.80    5.30
  -7   0   0  211.18   14.40
  -7   0   0  213.58   13.20
  -7   0   0  203.38   13.70
  -7   0   0  178.98   11.50
  -7   0   0  239.38   16.80
   7   0   0  173.88   19.20
   7   0   0  197.08   13.40
   7   0   0  221.98   13.10
   7   0   0  223.28   14.40
  -8   0   0  206.48   16.20
  -8   0   0  205.78   15.70
  -8   0   0  214.98   14.20
   8   0   0  211.78   13.80
   8   0   0  237.78   16.20
   8   0   0  210.18   17.00
  -9   0   0   -7.00    9.00
  -9   0   0    4.80    3.90
  -9   0   0   -1.30    4.30
  -9   0   0    5.20    7.80
  -9   0   0   -2.70    5.80
  -9   0   0    5.90    6.90
   9   0   0   -1.90    6.80
   9   0   0    5.70    5.30
   9   0   0   10.20    6.10
   9   0   0    2.70    8.80
 -10   0   0  -25.90   14.30
 -10   0   0  -21.20   11.70
 -10   0   0    1.10   10.90
 -10   0   0    1.10    5.30
 -10   0   0   -0.90    7.40
 -10   0   0    4.00    4.60
  10   0   0   12.10    8.90
  10   0   0   20.60    9.80
  10   0   0   -9.90    8.70
  10   0   0   -5.00    5.80
 -11   0   0   15.00    4.80
 -11   0   0   20.20   11.00
 -11   0   0   -1.60    6.40
 -11   0   0   -6.40   10.80
 -11   0   0   19.90   16.70
 -11   0   0  -19.60   10.00
  11   0   0    4.60   12.30
  11   0   0   -5.30    9.80
  11   0   0    7.60    7.10
  10  -1   0   -2.20    6.00
  10  -1   0    4.80    9.90
  10  -1   0  -11.30   10.20
  10  -1   0   10.00   12.90
 -10   1   0   -3.90    5.50
 -10   1   0   -1.20    9.20
 -10   1   0  -18.30   11.10
 -10   1   0   12.70   11.00
 -10   1   0    6.80    4.20
   9  -1   0    5.10    6.30
   9  -1   0   10.50    8.10
   9  -1   0   -1.80    6.50
   9  -1   0   12.40    7.70
  -9   1   0    5.20    4.60
  -9   1   0    5.00    9.60
  -9   1   0   -4.30    6.10
  -9   1   0    7.80    8.00
  -9   1   0    7.80    7.40
  -9   1   0    2.80    3.40
   8  -1   0   23.90   11.00
   8  -1   0   14.70    8.30
   8  -1   0   12.80    4.40
  -8   1   0   13.70    8.50
  -8   1   0    7.50    5.90
  -8   1   0    5.40    3.20
  -8   1   0    4.00    6.00
  -8   1   0    7.70    7.10
   7  -1   0   41.70    6.70
   7  -1   0   30.00    5.60
   7  -1   0   32.20    6.10
  -7   1   0   19.90    3.90
  -7   1   0   30.10    5.80
  -7   1   0   32.30    8.10
  -7   1   0   40.80    7.60
  -7   1   0   36.10    6.00
   6  -1   0   53.49    7.30
   6  -1   0   51.29    7.00
   6  -1   0   69.29    6.60
   6  -1   0   62.59    7.90
  -6   1   0   54.79    6.30
  -6   1   0   62.59    7.20
  -6   1   0   58.39    9.30
  -6   1   0   49.20    4.70
  -6   1   0   58.39    7.50
   5  -1   0  635.14   30.30
   5  -1   0  631.14   31.50
   5  -1   0  596.74   31.50
   5  -1   0  653.73   31.10
  -5   1   0  602.44   30.90
  -5   1   0  637.24   30.60
  -5   1   0  688.63   29.80
  -5   1   0  608.14   31.60
  -5   1   0  607.84   31.20
   4  -1   0  104.09    7.40
   4  -1   0  106.59    7.60
   4  -1   0   96.79    7.10
   4  -1   0  106.49    7.00
   4  -1   0  104.49    7.20
  -4   1   0  119.29    6.10
  -4   1   0   99.99    7.30
  -4   1   0  103.99    6.90
  -4   1   0  102.29    6.80
  -4   1   0  101.59    8.20
   3  -1   0   11.70    2.30
   3  -1   0    9.20    2.30
   3  -1   0    8.80    2.10
   3  -1   0   13.00    3.20
   3  -1   0    8.70    2.40
  -3   1   0    8.60    2.20
  -3   1   0   15.20    1.90
  -3   1   0   13.70    3.10
  -3   1   0    7.70    2.50
  -3   1   0   10.60    2.20
   2  -1   0   54.89    3.90
   2  -1   0   61.69    4.40
   2  -1   0   57.89    4.50
   2  -1   0   55.89    3.80
   2  -1   0   61.29    3.80
  -2   1   0   60.39    4.40
  -2   1   0   56.79    3.90
  -2   1   0   55.79    4.30
  -2   1   0   58.69    3.90
   1  -1   0  208.58   10.40
   1  -1   0  190.58   10.10
   1  -1   0  227.88   10.90
   1  -1   0  234.18   10.60
  -1   1   0  224.48   10.60
  -1   1   0  224.38   10.80
  -1   1   0  242.18   10.50
  -2  -1   0 1812.32   82.79
  -2  -1   0 1931.11   82.69
  -2  -1   0 1794.42   83.19
  -2  -1   0 1856.51   83.39
   2   1   0 1827.02   83.39
   2   1   0 1810.82   83.19
   2   1   0 1778.82   82.79
  -3  -1   0 1999.00   92.69
  -3  -1   0 2181.38   92.29
  -3  -1   0 1996.80   93.29
  -3  -1   0 1979.40   92.99
   3   1   0 1976.30   93.29
   3   1   0 2052.89   93.09
   3   1   0 2144.39   92.59
   3   1   0 1979.40   92.69
  -4  -1   0  126.29    6.60
  -4  -1   0  113.59    7.80
  -4  -1   0  118.19    8.30
  -4  -1   0  119.89    7.20
  -4  -1   0  111.19    7.00
   4   1   0  109.89    7.10
   4   1   0  117.09    6.70
   4   1   0  114.79    7.80
   4   1   0  103.99    7.50
  -5  -1   0   13.80    3.20
  -5  -1   0   14.80    4.40
  -5  -1   0   15.70    3.40
  -5  -1   0   18.40    4.20
  -5  -1   0   21.10    2.90
   5   1   0   13.60    3.40
   5   1   0   20.20    3.70
   5   1   0   16.00    3.80
   5   1   0   17.00    3.40
  -6  -1   0   19.80    4.10
  -6  -1   0   21.30    5.50
  -6  -1   0   26.20    4.70
  -6  -1   0   25.10    3.70
  -6  -1   0   28.00    5.60
   6   1   0   21.20    3.80
   6   1   0   25.20    4.60
   6   1   0   20.10    5.00
   6   1   0   24.50    6.00
  -7  -1   0  439.06   20.80
  -7  -1   0  429.76   22.00
  -7  -1   0  410.96   23.00
  -7  -1   0  414.36   24.50
  -7  -1   0  398.66   22.10
   7   1   0  384.66   24.00
   7   1   0  420.46   22.60
   7   1   0  396.96   21.20
   7   1   0  395.46   23.00
  -8  -1   0   72.19   12.30
  -8  -1   0   72.09    8.30
  -8  -1   0   59.79    8.10
  -8  -1   0   61.89    6.10
  -8  -1   0   67.79    8.80
   8   1   0   69.89    6.90
   8   1   0   79.79   11.80
   8   1   0   75.79    9.10
  -9  -1   0    0.40    8.70
  -9  -1   0   -0.40    3.50
  -9  -1   0    1.00    4.50
  -9  -1   0   -2.00    6.20
  -9  -1   0    0.30    6.90
   9   1   0    0.20    7.70
   9   1   0   -0.90    3.70
   9   1   0    3.90    8.30
   9   1   0   -2.00    5.60
 -10  -1   0   -4.30    7.30
 -10  -1   0    2.70    4.20
 -10  -1   0   -4.40    5.10
 -10  -1   0  -10.50    8.00
 -10  -1   0    1.80    7.50
 -10  -1   0   -9.20   10.00
  10   1   0  -13.90    7.40
  10   1   0   -3.80   11.00
  10   1   0    3.80    4.60
  10   1   0   16.50    8.00
 -11  -1   0  -16.30    9.10
 -11  -1   0  -14.20    9.70
 -11  -1   0   24.30   16.10
 -11  -1   0   -6.90    4.20
 -11  -1   0    1.10    6.40
 -11  -1   0   -2.60   12.20
 -11  -1   0   13.30   10.80
  11   1   0  -13.30   10.50
  11   1   0   30.00   13.60
  11   1   0    8.40    7.20
  10  -2   0   15.30   10.00
  10  -2   0  -10.50   10.00
  10  -2   0    1.00   24.20
  10  -2   0   -0.10    4.90
 -10   2   0    8.30   10.20
 -10   2   0   -3.80    3.70
 -10   2   0  -19.10    9.90
 -10   2   0   -5.60   10.10
 -10   2   0    5.70    6.00
 -10   2   0   -9.30    8.80
   9  -2   0   31.50    5.90
   9  -2   0   30.20    9.10
   9  -2   0   28.70   11.80
  -9   2   0   22.20    7.90
  -9   2   0   22.20    8.20
  -9   2   0   22.80    4.20
  -9   2   0   22.90    9.20
  -9   2   0   24.90    5.30
  -9   2   0   17.60    8.30
   8  -2   0   26.30    6.10
   8  -2   0   29.80    6.70
   8  -2   0   25.80    8.10
  -8   2   0   33.00    8.00
  -8   2   0   30.10    8.40
  -8   2   0   30.80    4.50
  -8   2   0   21.30    7.00
  -8   2   0   30.30    7.20
   7  -2   0   49.50    8.80
   7  -2   0   61.09    7.30
   7  -2   0   41.00    7.00
   7  -2   0   66.69    9.90
  -7   2   0   42.20    5.00
  -7   2   0   50.09    8.30
  -7   2   0   44.20    7.60
  -7   2   0   56.19    8.10
  -7   2   0   50.99   11.10
   6  -2   0   23.10    4.10
   6  -2   0   14.50    4.80
   6  -2   0   24.00    5.30
   6  -2   0   24.30    6.80
   6  -2   0   21.10    6.10
  -6   2   0   20.90    5.20
  -6   2   0   13.10    4.40
  -6   2   0   16.20    5.10
  -6   2   0   16.50    3.10
  -6   2   0   21.20    4.70
   5  -2   0   82.49    8.00
   5  -2   0   77.19    6.80
   5  -2   0   79.29    8.80
   5  -2   0   67.49    6.20
   5  -2   0   67.69    6.20
  -5   2   0   67.09    8.30
  -5   2   0   58.89    7.00
  -5   2   0   70.99    6.60
  -5   2   0   64.69    6.70
  -5   2   0   72.09    5.20
   4  -2   0   35.30    4.20
   4  -2   0   47.50    4.50
   4  -2   0   41.10    4.60
   4  -2   0   37.60    6.10
   4  -2   0   43.30    5.80
  -4   2   0   34.20    4.80
  -4   2   0   37.60    4.30
  -4   2   0   42.20    5.30
  -4   2   0   37.90    4.50
   3  -2   0  569.54   27.70
   3  -2   0  570.24   28.40
   3  -2   0  618.54   27.70
   3  -2   0  597.54   27.30
   3  -2   0  570.84   28.50
  -3   2   0  544.95   28.60
  -3   2   0  568.54   27.60
  -3   2   0  558.94   28.20
  -3   2   0  564.44   27.50
  -3   2   0  651.63   27.10
   2  -2   0   36.70    3.20
   2  -2   0   23.90    2.00
   2  -2   0   34.40    3.80
   2  -2   0   29.90    2.80
   2  -2   0   40.40    4.30
  -2   2   0   34.30    2.50
  -2   2   0   30.60    3.30
  -2   2   0   27.40    2.80
  -2   2   0   32.40    3.60
  -2   2   0   31.60    3.00
   1  -2   0  228.08   11.70
   1  -2   0  230.68   11.60
   1  -2   0  229.98   11.50
  -1   2   0  230.28   10.90
  -1   2   0  235.28   11.00
  -1   2   0  228.78   11.70
  -1   2   0  235.48   11.70
  -1   2   0  229.68   11.50
   0  -2   0  429.56   19.20
   0  -2   0  406.96   19.10
   0  -2   0  457.55   19.30
   0  -2   0  447.96   18.70
   0   2   0  416.86   18.60
   0   2   0  362.46   19.10
   0   2   0  345.67   18.70
   0   2   0  412.76   19.10
   0   2   0  394.36   19.20
  -1  -2   0   50.39    3.10
  -1  -2   0   48.70    2.50
  -1  -2   0   39.10    2.70
  -1  -2   0   47.00    3.10
  -1  -2   0   53.19    3.10
   1   2   0   49.10    3.00
   1   2   0   39.70    2.60
   1   2   0   37.60    3.00
   1   2   0   48.50    2.50
  -2  -2   0 2616.24  116.09
  -2  -2   0 2723.93  115.69
  -2  -2   0 2569.94  116.19
  -2  -2   0 2604.24  116.39
   2   2   0 2563.24  116.19
   2   2   0 2164.08  115.89
   2   2   0 2660.03  116.39
   2   2   0 2598.14  116.09
  -3  -2   0 1480.25   67.89
  -3  -2   0 1502.75   68.99
  -3  -2   0 1444.06   68.69
  -3  -2   0 1541.65   67.99
  -3  -2   0 1545.35   68.59
   3   2   0 1416.26   67.89
   3   2   0 1504.85   68.99
   3   2   0 1545.15   68.19
   3   2   0 1471.35   68.69
  -4  -2   0  188.38   10.20
  -4  -2   0  190.28    9.50
  -4  -2   0  176.28   10.40
  -4  -2   0  183.78   10.80
  -4  -2   0  188.48    9.60
   4   2   0  165.88   10.20
   4   2   0  176.38    9.60
   4   2   0  178.28   10.70
   4   2   0  180.18   10.70
  -5  -2   0   20.80    4.60
  -5  -2   0   20.40    3.00
  -5  -2   0   16.10    3.80
  -5  -2   0   21.90    4.20
  -5  -2   0   15.40    3.00
   5   2   0   24.20    4.30
   5   2   0   11.80    4.10
   5   2   0   16.10    3.20
   5   2   0   22.90    3.20
  -6  -2   0    1.50    4.80
  -6  -2   0    9.00    5.60
  -6  -2   0    2.10    2.80
  -6  -2   0   -1.10    3.20
  -6  -2   0    0.00    3.40
  -6  -2   0    4.00    3.10
   6   2   0    3.00    3.20
   6   2   0    4.30    3.50
   6   2   0    4.20    2.90
   6   2   0    1.70    3.30
  -7  -2   0   15.10    6.50
  -7  -2   0   12.90    4.70
  -7  -2   0    8.60    4.90
  -7  -2   0   10.30    6.90
  -7  -2   0   12.30    4.00
  -7  -2   0   12.20    3.90
   7   2   0   16.40    4.80
   7   2   0    9.20    4.70
   7   2   0   18.10    4.90
   7   2   0   14.80    5.00
  -8  -2   0    8.50    5.40
  -8  -2   0    2.10    7.00
  -8  -2   0    8.30    4.60
  -8  -2   0    1.70    3.50
  -8  -2   0    1.00    4.90
  -8  -2   0   -1.00    4.00
  -8  -2   0    3.10    7.70
   8   2   0   -2.70    6.70
   8   2   0    0.60    3.60
   8   2   0    5.10    4.70
   8   2   0    8.60    7.00
  -9  -2   0   10.40    6.10
  -9  -2   0    3.50    5.90
  -9  -2   0   -0.30    5.50
  -9  -2   0   -1.70    9.50
  -9  -2   0   -5.80    4.40
  -9  -2   0    3.40    3.60
  -9  -2   0   12.00    8.70
   9   2   0   -0.20    5.40
   9   2   0   -0.10    5.40
   9   2   0    3.30    3.70
   9   2   0   -1.50    8.00
 -10  -2   0   -3.70    5.40
 -10  -2   0    4.60    4.30
 -10  -2   0    0.30    7.70
 -10  -2   0    9.60    9.80
 -10  -2   0   -5.20    8.70
 -10  -2   0   -1.80    6.30
 -10  -2   0    0.20   12.10
  10   2   0   -6.30    5.40
  10   2   0    2.30    7.00
  10   2   0   -0.30    9.40
  10   2   0   -2.00   10.50
 -11  -2   0   11.10    9.00
 -11  -2   0    0.10    5.00
 -11  -2   0   -1.60    6.00
 -11  -2   0   18.60   17.20
 -11  -2   0    6.00    8.80
 -11  -2   0   -8.20   10.00
  11   2   0   -2.50    5.10
  11   2   0   -0.80   10.40
  10  -3   0  -10.90   13.20
  10  -3   0   14.30    7.40
  10  -3   0  -19.80   10.80
 -10   3   0    4.40   12.40
 -10   3   0   -6.10   10.10
 -10   3   0    2.90   14.20
 -10   3   0   -8.10    5.90
 -10   3   0    2.00    3.80
   9  -3   0    0.30    5.80
   9  -3   0   -9.70    8.90
   9  -3   0  -15.70   10.50
   9  -3   0    3.80    7.40
  -9   3   0   -6.90    4.80
  -9   3   0    4.70    8.70
  -9   3   0    2.50    3.20
  -9   3   0    5.20    9.60
  -9   3   0    7.20   11.30
   8  -3   0    6.70    8.90
   8  -3   0    2.20    5.10
   8  -3   0    1.20    7.50
   8  -3   0    8.30    7.50
  -8   3   0    8.70    3.00
  -8   3   0    2.50    6.00
  -8   3   0    7.30    5.60
  -8   3   0    2.10    7.20
  -8   3   0   -1.40    7.80
   7  -3   0    3.40    4.50
   7  -3   0    9.50    7.20
   7  -3   0   13.40    5.10
   7  -3   0   12.00    5.30
   7  -3   0    7.40    6.00
  -7   3   0   10.70    5.60
  -7   3   0    3.90    2.90
  -7   3   0   13.40    6.60
  -7   3   0    2.50    6.90
  -7   3   0   16.90    5.40
   6  -3   0   -1.80    4.30
   6  -3   0   -3.20    5.10
   6  -3   0    2.20    5.70
   6  -3   0    4.70    3.20
   6  -3   0   -1.50    4.00
  -6   3   0    0.80    4.20
  -6   3   0    2.40    4.20
  -6   3   0   -1.90    4.10
  -6   3   0   -2.80    4.80
  -6   3   0   -1.20    2.10
   5  -3   0   17.60    4.20
   5  -3   0   24.50    4.50
   5  -3   0   27.00    5.70
   5  -3   0   22.20    6.00
   5  -3   0   15.40    4.10
  -5   3   0   18.80    3.00
  -5   3   0   12.80    5.30
  -5   3   0   13.20    4.00
  -5   3   0   18.70    4.20
  -5   3   0   13.60    4.00
   4  -3   0  411.56   19.50
   4  -3   0  387.06   19.00
   4  -3   0  393.86   20.90
   4  -3   0  385.96   19.70
   4  -3   0  381.46   20.90
  -4   3   0  374.96   19.30
  -4   3   0  366.96   20.40
  -4   3   0  379.86   20.40
  -4   3   0  376.06   19.50
   3  -3   0   55.89    6.20
   3  -3   0   51.49    4.80
   3  -3   0   49.40    4.40
   3  -3   0   51.99    5.10
  -3   3   0   50.99    4.30
  -3   3   0   48.40    5.40
  -3   3   0   57.39    3.70
  -3   3   0   54.59    4.80
  -3   3   0   49.99    5.00
   2  -3   0 1328.87   61.69
   2  -3   0 1432.26   60.59
   2  -3   0 1298.47   61.19
   2  -3   0 1322.27   61.59
  -2   3   0 1286.07   61.19
  -2   3   0 1332.77   60.49
  -2   3   0 1360.26   61.69
  -2   3   0 1260.87   61.49
   1  -3   0  179.28    9.90
   1  -3   0  176.78    9.70
   1  -3   0  177.48    9.50
  -1   3   0  173.98    9.80
  -1   3   0  197.08    9.00
  -1   3   0  174.58    9.70
  -1   3   0  182.88    9.90
  -1   3   0  184.88    8.70
   0  -3   0    2.30    1.70
   0  -3   0    1.90    1.00
   0  -3   0   -0.40    0.90
   0  -3   0    1.70    1.80
   0  -3   0   -1.10    1.90
   0   3   0    0.00    1.60
   0   3   0    1.70    1.60
   0   3   0    2.90    0.90
   0   3   0    2.10    1.20
  -1  -3   0 1617.44   71.59
  -1  -3   0 1595.04   70.99
  -1  -3   0 1587.64   70.89
   1   3   0 1518.05   70.79
   1   3   0 1609.64   71.59
   1   3   0 1419.86   70.89
   1   3   0 1605.74   71.09
  -2  -3   0   59.19    4.80
  -2  -3   0   63.29    4.10
  -2  -3   0   59.69    4.10
  -2  -3   0   69.19    4.70
  -2  -3   0   61.59    4.80
   2   3   0   63.89    4.20
   2   3   0   63.39    4.50
   2   3   0   54.69    4.80
   2   3   0   61.69    3.20
  -3  -3   0  528.25   26.10
  -3  -3   0  550.44   26.10
  -3  -3   0  539.85   26.50
  -3  -3   0  548.35   25.40
   3   3   0  576.74   25.70
   3   3   0  546.35   26.10
   3   3   0  542.05   26.60
   3   3   0  526.35   24.90
   3   3   0  530.65   26.20
  -4  -3   0  456.85   22.10
  -4  -3   0  444.86   21.20
  -4  -3   0  446.76   20.90
  -4  -3   0  444.06   22.70
  -4  -3   0  448.46   21.20
  -4  -3   0  422.36   22.10
   4   3   0  434.46   22.20
   4   3   0  427.96   20.90
   4   3   0  444.36   22.50
   4   3   0  458.95   21.70
  -5  -3   0   14.50    3.10
  -5  -3   0   10.60    3.50
  -5  -3   0   10.70    3.60
  -5  -3   0    8.80    2.20
  -5  -3   0   14.00    4.30
   5   3   0    6.30    4.00
   5   3   0    8.50    2.50
   5   3   0    6.80    3.20
   5   3   0    7.70    2.40
  -6  -3   0   -2.80    2.40
  -6  -3   0   -3.10    3.40
  -6  -3   0   -2.90    4.30
  -6  -3   0   -2.30    2.20
  -6  -3   0   -0.10    2.40
  -6  -3   0    7.00    5.10
   6   3   0    0.40    2.70
   6   3   0    1.90    4.60
   6   3   0    2.50    3.50
   6   3   0    1.40    3.30
  -7  -3   0   28.00    4.60
  -7  -3   0   38.20    7.50
  -7  -3   0   36.70    6.30
  -7  -3   0   35.90    4.90
  -7  -3   0   32.30    5.10
  -7  -3   0   35.60    6.40
   7   3   0   31.00    5.10
   7   3   0   30.70    7.20
   7   3   0   30.70    6.10
   7   3   0   39.20    4.90
  -8  -3   0   44.80    6.90
  -8  -3   0   76.79   10.80
  -8  -3   0   68.89    6.80
  -8  -3   0   61.99    8.30
  -8  -3   0   65.19    8.10
  -8  -3   0   62.59   10.50
  -8  -3   0   74.09    7.50
   8   3   0   61.49    8.00
   8   3   0   66.09    7.50
   8   3   0   61.39   10.80
   8   3   0   56.99   10.00
  -9  -3   0   91.99   10.00
  -9  -3   0   76.69    7.30
  -9  -3   0   81.59   15.20
  -9  -3   0   77.69    8.60
  -9  -3   0   78.89   10.70
  -9  -3   0   87.29   12.50
   9   3   0   79.49    7.70
   9   3   0   54.59    9.00
   9   3   0   59.59   11.10
   9   3   0   77.89    9.70
 -10  -3   0   22.90   12.10
 -10  -3   0    1.60   11.90
 -10  -3   0   10.40    5.80
 -10  -3   0    9.50    4.50
 -10  -3   0   34.40   11.70
 -10  -3   0   28.90    8.50
 -10  -3   0   23.10   14.90
  10   3   0    8.10   10.50
  10   3   0   16.10    6.50
  10   3   0   24.20   10.20
  10   3   0   16.60    7.30
 -11  -3   0   48.60   18.40
 -11  -3   0   14.80   10.80
 -11  -3   0   18.30   12.70
 -11  -3   0    3.90    6.20
 -11  -3   0   16.80    7.70
 -11  -3   0   16.50   11.30
  11   3   0    3.90    9.00
  11   3   0   21.30   13.00
  11   3   0   -0.20    6.80
   9  -4   0   23.40    9.20
   9  -4   0   10.50    6.80
   9  -4   0    7.60   12.10
   9  -4   0    5.60   10.70
  -9   4   0   13.10    9.30
  -9   4   0   36.50    9.50
  -9   4   0    1.10   10.70
  -9   4   0   19.20   12.80
  -9   4   0   16.10    3.70
   8  -4   0    8.40    9.10
   8  -4   0   14.70    8.50
   8  -4   0   15.40    6.40
   8  -4   0   10.40    7.10
  -8   4   0   19.90    9.20
  -8   4   0    9.40    7.60
  -8   4   0    6.60    3.40
  -8   4   0   16.00    9.30
  -8   4   0   14.80    8.20
   7  -4   0   15.80    5.80
   7  -4   0   30.30    9.00
   7  -4   0   21.60    5.50
   7  -4   0   20.60    5.70
   7  -4   0   -0.20    7.40
  -7   4   0   31.60    7.10
  -7   4   0   21.40    6.20
  -7   4   0   10.10    3.40
  -7   4   0   20.60    6.20
  -7   4   0   19.40    7.40
   6  -4   0    3.90    4.50
   6  -4   0   -0.10    4.20
   6  -4   0    6.60    4.50
   6  -4   0    0.00    6.50
  -6   4   0    5.60    5.70
  -6   4   0    6.10    4.80
  -6   4   0   -1.00    4.10
  -6   4   0    3.70    4.70
  -6   4   0    5.10    2.60
   5  -4   0    5.70    5.50
   5  -4   0   -4.20    3.30
   5  -4   0    0.70    5.80
   5  -4   0    3.60    3.80
   5  -4   0    1.20    3.80
  -5   4   0    1.80    3.50
  -5   4   0    4.00    4.30
  -5   4   0    1.00    5.30
  -5   4   0   -2.00    3.50
  -5   4   0   -1.10    2.10
   4  -4   0   81.19    7.50
   4  -4   0   75.89    6.80
   4  -4   0   79.99    6.20
   4  -4   0   81.69    8.80
  -4   4   0   72.39    6.10
  -4   4   0   69.79    7.60
  -4   4   0   71.69    8.10
  -4   4   0   71.59    6.80
  -4   4   0   69.69    5.00
   3  -4   0    7.80    3.30
   3  -4   0   12.10    4.20
   3  -4   0    5.30    1.60
   3  -4   0   10.80    4.10
  -3   4   0    5.90    2.20
  -3   4   0   12.60    3.60
  -3   4   0    7.10    3.40
  -3   4   0    7.10    3.50
   2  -4   0   35.60    4.90
   2  -4   0   31.20    4.20
   2  -4   0   28.40    4.00
  -2   4   0   30.40    2.80
  -2   4   0   31.70    4.30
  -2   4   0   23.80    3.60
  -2   4   0   24.60    4.50
   1  -4   0  974.20   44.80
   1  -4   0  921.41   44.50
   1  -4   0  930.61   44.80
  -1   4   0  939.01   44.70
  -1   4   0  950.60   43.40
  -1   4   0 1028.00   43.90
  -1   4   0  936.71   43.30
  -1   4   0  938.41   44.60
  -1   4   0  894.11   44.60
  -1   4   0 1022.00   43.90
   0  -4   0  105.09    6.60
   0  -4   0   97.89    6.20
   0  -4   0  103.29    5.00
   0  -4   0   95.09    6.10
   0   4   0   76.99    5.30
   0   4   0   98.19    6.00
   0   4   0   95.69    6.10
   0   4   0   97.69    5.00
  -1  -4   0  314.77   14.30
  -1  -4   0  249.88   13.80
  -1  -4   0  310.87   15.10
  -1  -4   0  310.57   14.10
   1   4   0  248.68   14.00
   1   4   0  303.07   15.10
   1   4   0  297.07   14.20
   1   4   0  302.97   14.10
  -2  -4   0    1.00    0.90
  -2  -4   0    3.20    2.30
  -2  -4   0    4.80    2.00
  -2  -4   0    2.40    2.60
  -2  -4   0    3.20    1.90
   2   4   0    5.00    2.00
   2   4   0    2.70    1.00
   2   4   0    2.10    1.90
   2   4   0    5.30    1.50
  -3  -4   0  600.74   29.00
  -3  -4   0  575.94   28.50
  -3  -4   0  607.54   28.80
  -3  -4   0  553.84   28.50
  -3  -4   0  597.64   28.00
   3   4   0  603.54   28.70
   3   4   0  579.74   28.50
   3   4   0  630.64   28.10
   3   4   0  608.54   29.00
   3   4   0  578.14   27.00
   3   4   0  587.64   27.00
  -4  -4   0  205.48   10.90
  -4  -4   0  203.48   12.30
  -4  -4   0  203.88   11.90
  -4  -4   0  202.18   10.60
  -4  -4   0  204.18   11.70
   4   4   0  199.18   12.20
   4   4   0  194.88   11.50
   4   4   0  213.28   10.90
   4   4   0  193.18    9.70
  -5  -4   0  122.89    8.60
  -5  -4   0  115.89    8.50
  -5  -4   0  124.59    7.80
  -5  -4   0  127.69    9.80
  -5  -4   0  117.09    7.80
   5   4   0  117.69    8.60
   5   4   0  120.99    9.70
   5   4   0  117.69    6.80
   5   4   0  118.39    7.60
  -6  -4   0  101.69    7.80
  -6  -4   0  108.89    8.70
  -6  -4   0  110.69    7.50
  -6  -4   0   87.49    6.40
  -6  -4   0  108.99    8.70
  -6  -4   0  104.99   10.10
   6   4   0   95.69    6.70
   6   4   0  113.09    7.90
   6   4   0  101.19    8.80
   6   4   0   97.59    8.30
  -7  -4   0    3.00    3.30
  -7  -4   0    2.20    5.00
  -7  -4   0    5.70    6.70
  -7  -4   0    4.70    3.90
  -7  -4   0    1.90    9.90
  -7  -4   0    3.80    2.60
   7   4   0    8.20    3.50
   7   4   0    3.20    5.80
   7   4   0   -0.50    4.30
   7   4   0    5.40    3.50
  -8  -4   0    4.20    3.50
  -8  -4   0    4.50    5.20
  -8  -4   0    6.60    5.80
  -8  -4   0    3.70    4.90
  -8  -4   0    5.10    4.80
  -8  -4   0    1.80    3.60
  -8  -4   0    4.40    5.90
   8   4   0    7.70    6.60
   8   4   0    3.80    5.30
   8   4   0    5.40    3.80
   8   4   0    5.40    3.70
  -9  -4   0    4.40    3.90
  -9  -4   0    3.70    6.10
  -9  -4   0   -6.50    4.10
  -9  -4   0   16.60    6.60
  -9  -4   0    3.90    8.70
  -9  -4   0    2.80    5.30
  -9  -4   0    0.90   10.50
   9   4   0    7.30    6.10
   9   4   0    3.60    4.50
   9   4   0   -4.20    3.60
   9   4   0   -0.30    5.80
 -10  -4   0    5.30    5.70
 -10  -4   0    8.30   11.60
 -10  -4   0   13.70    5.10
 -10  -4   0   15.90    5.50
 -10  -4   0    2.20    8.10
 -10  -4   0   -2.30    7.10
 -10  -4   0   31.20    9.20
  10   4   0   11.80    6.20
  10   4   0   24.00    7.10
  10   4   0    4.50    9.10
  10   4   0    7.10   10.60
 -11  -4   0   -7.60   15.00
 -11  -4   0   29.60   10.80
 -11  -4   0    8.90    5.90
 -11  -4   0   16.50   11.30
 -11  -4   0    8.90    7.10
  11   4   0    5.40    8.10
  11   4   0   46.20   14.40
  11   4   0    8.90    5.30
   9  -5   0    4.50    6.30
   9  -5   0   -8.00   13.30
  -9   5   0    4.20    5.60
  -9   5   0   10.90    3.80
  -9   5   0   -7.00   10.10
  -9   5   0   14.00    9.50
  -9   5   0   19.70   10.40
   8  -5   0   -2.90    6.00
   8  -5   0    8.00    7.00
   8  -5   0    3.10    9.10
   8  -5   0  -16.60    9.70
  -8   5   0   -2.80    8.50
  -8   5   0   -9.40    7.90
  -8   5   0  -10.10    9.40
  -8   5   0    2.80    3.10
   7  -5   0   17.30    9.90
   7  -5   0   16.60    4.70
   7  -5   0   10.00   11.00
   7  -5   0   -1.50    8.50
  -7   5   0   12.90    8.40
  -7   5   0    9.00    6.10
  -7   5   0    6.60    7.80
  -7   5   0    5.90    6.60
  -7   5   0   11.70    3.20
   6  -5   0    3.10    3.40
   6  -5   0    5.20    7.00
   6  -5   0    0.90    5.60
   6  -5   0    1.70    4.70
  -6   5   0   -2.20    4.20
  -6   5   0    3.10    5.00
  -6   5   0    1.20    2.50
  -6   5   0    7.20    6.30
  -6   5   0   -1.10    5.30
   5  -5   0   44.40    7.90
   5  -5   0   36.80    5.50
   5  -5   0   42.20    8.30
   5  -5   0   42.90    6.90
  -5   5   0   36.50    6.40
  -5   5   0   26.60    3.80
  -5   5   0   43.70    6.70
  -5   5   0   39.60    5.90
  -5   5   0   37.40    7.50
   4  -5   0  107.59    9.20
   4  -5   0   89.89    8.30
   4  -5   0   96.89    8.90
  -4   5   0   98.79    8.60
  -4   5   0  105.99    8.40
  -4   5   0  106.39    9.30
  -4   5   0   88.39    6.20
  -4   5   0   97.49    7.00
   3  -5   0    6.50    3.50
   3  -5   0    3.70    4.30
   3  -5   0    4.20    1.50
   3  -5   0    6.30    3.60
  -3   5   0    2.50    2.20
  -3   5   0    6.60    3.90
  -3   5   0    3.30    3.80
  -3   5   0    2.80    2.90
  -3   5   0    0.90    2.10
   2  -5   0  515.85   25.40
   2  -5   0  480.05   24.80
   2  -5   0  496.85   25.30
  -2   5   0  464.15   24.90
  -2   5   0  485.65   24.70
  -2   5   0  491.25   25.10
  -2   5   0  531.55   23.60
  -2   5   0  489.05   23.10
   1  -5   0  105.79    7.10
   1  -5   0  111.19    7.60
   1  -5   0  103.59    7.80
  -1   5   0  104.79    7.30
  -1   5   0  103.69    5.50
  -1   5   0  116.99    6.50
  -1   5   0  104.79    5.40
  -1   5   0   98.99    8.10
  -1   5   0  106.09    6.30
  -1   5   0   98.49    7.50
   0  -5   0   90.49    6.40
   0  -5   0   83.19    6.20
   0  -5   0   94.99    6.90
   0   5   0   82.99    6.00
   0   5   0   85.29    4.80
   0   5   0   85.89    6.20
   0   5   0   97.49    5.40
  -1  -5   0  135.59    7.50
  -1  -5   0  146.59    8.10
  -1  -5   0  145.19    9.20
  -1  -5   0  148.99    7.70
  -1  -5   0  150.88    8.90
   1   5   0  149.19    7.80
   1   5   0  135.49    7.90
   1   5   0  164.68    8.10
   1   5   0  138.29    8.70
  -2  -5   0   -3.80    2.80
  -2  -5   0    3.00    2.10
  -2  -5   0   -0.50    1.20
  -2  -5   0    2.60    2.10
  -2  -5   0   -3.00    2.30
   2   5   0    1.50    2.00
   2   5   0    2.50    1.30
   2   5   0   -1.50    2.90
   2   5   0    1.80    2.00
  -3  -5   0  370.66   19.20
  -3  -5   0  370.66   18.80
  -3  -5   0  368.36   18.30
  -3  -5   0  384.66   18.20
  -3  -5   0  372.16   19.30
   3   5   0  349.87   17.10
   3   5   0  377.76   18.50
   3   5   0  358.96   18.70
   3   5   0  386.16   19.30
  -4  -5   0  164.88   10.70
  -4  -5   0  186.48   10.90
  -4  -5   0  184.18    9.90
  -4  -5   0  177.48    9.90
  -4  -5   0  176.98   10.60
   4   5   0  175.28    9.80
   4   5   0  169.58   10.40
   4   5   0  174.68   10.80
   4   5   0  160.48    8.10
   4   5   0  173.18   10.80
  -5  -5   0    2.70    3.10
  -5  -5   0    2.20    3.90
  -5  -5   0    2.10    4.30
  -5  -5   0    2.90    4.00
  -5  -5   0    4.80    3.30
   5   5   0    2.60    1.20
   5   5   0   -0.60    3.20
   5   5   0    2.10    4.10
   5   5   0    1.90    4.00
  -6  -5   0    0.90    3.50
  -6  -5   0    2.70    3.70
  -6  -5   0   -3.20    4.00
  -6  -5   0    4.10    5.30
  -6  -5   0    3.40    5.30
   6   5   0    1.70    4.70
   6   5   0   -0.90    4.60
   6   5   0   -3.30    2.40
   6   5   0    2.20    1.80
  -7  -5   0   13.00    5.00
  -7  -5   0   20.90    5.90
  -7  -5   0   13.70    7.00
  -7  -5   0   10.20    3.60
  -7  -5   0   12.80    6.70
   7   5   0   10.20    3.70
   7   5   0    8.60   10.60
   7   5   0   15.30    3.00
   7   5   0   16.30    5.40
  -8  -5   0   47.20    7.60
  -8  -5   0   38.40    7.40
  -8  -5   0   45.00    6.30
  -8  -5   0   34.40    5.90
  -8  -5   0   40.00    9.40
   8   5   0   48.40    9.00
   8   5   0   41.90    5.80
   8   5   0   41.50    6.70
   8   5   0   44.80    9.10
  -9  -5   0   48.40    7.40
  -9  -5   0   45.20    6.80
  -9  -5   0   76.69   10.30
  -9  -5   0   43.50   11.00
  -9  -5   0   71.39    9.80
   9   5   0   55.39    7.30
   9   5   0   55.09    8.00
   9   5   0   43.40   10.30
   9   5   0   52.49   10.40
 -10  -5   0   12.90    7.90
 -10  -5   0    9.50    6.40
 -10  -5   0    4.10    5.00
 -10  -5   0    5.10    8.70
 -10  -5   0   -6.20   12.00
 -10  -5   0    5.30   10.60
  10   5   0   11.10    7.50
  10   5   0   12.80   10.60
  10   5   0    6.30    5.70
  10   5   0   11.10    6.40
 -11  -5   0   21.70    6.20
 -11  -5   0   31.30    7.90
 -11  -5   0   20.00   17.00
 -11  -5   0   38.40   11.20
 -11  -5   0   51.39   12.00
  11   5   0   35.90   14.10
  11   5   0   33.30    6.80
  11   5   0   28.10    8.00
   8  -6   0    3.80   13.40
   8  -6   0   17.10   12.30
   8  -6   0    5.00    6.50
   8  -6   0   21.30    8.50
  -8   6   0    8.60    9.60
  -8   6   0   18.00   10.90
  -8   6   0    4.20    3.30
  -8   6   0    8.60    8.50
  -8   6   0   18.00   14.40
   7  -6   0    9.60    7.30
   7  -6   0    9.00   10.20
   7  -6   0   16.60    5.00
   7  -6   0   -0.50   10.20
  -7   6   0    6.70    3.30
  -7   6   0   11.30    8.60
  -7   6   0    9.30    9.10
  -7   6   0   11.30    8.10
  -7   6   0   22.90    6.50
   6  -6   0   61.49   11.20
   6  -6   0   39.40   12.70
   6  -6   0   83.79    7.20
   6  -6   0   64.19   11.20
  -6   6   0   69.29    8.10
  -6   6   0   74.89    9.80
  -6   6   0   72.59    9.60
  -6   6   0   56.69    5.50
  -6   6   0   79.99   12.30
   5  -6   0    4.80    8.40
   5  -6   0   17.50    5.80
   5  -6   0   10.20    5.10
   5  -6   0   13.90    4.70
  -5   6   0    6.60    3.80
  -5   6   0    6.10    6.30
  -5   6   0   -2.40    6.10
  -5   6   0   14.00    5.50
  -5   6   0    6.30    2.70
   4  -6   0    9.10    5.20
   4  -6   0    0.50    1.90
   4  -6   0   -0.50    5.50
   4  -6   0   10.60    5.10
  -4   6   0    2.10    2.60
  -4   6   0    4.40    3.00
  -4   6   0    7.70    5.00
  -4   6   0    3.70    4.10
  -4   6   0    3.50    6.80
   3  -6   0  140.99   10.90
   3  -6   0  123.79   10.00
   3  -6   0  134.49    9.90
  -3   6   0  129.69    7.80
  -3   6   0  121.99    7.30
  -3   6   0  122.09   10.30
  -3   6   0  121.49   10.20
  -3   6   0  123.99    9.80
   2  -6   0   78.79    7.80
   2  -6   0   76.59    8.00
   2  -6   0   72.69    6.50
  -2   6   0   72.39    4.40
  -2   6   0   72.59    7.40
  -2   6   0   73.59    7.40
  -2   6   0   71.29    4.50
  -2   6   0   74.29    5.40
  -2   6   0   74.69    6.50
   1  -6   0   40.30    6.10
   1  -6   0   38.50    5.50
   1  -6   0   39.00    4.90
   1  -6   0   31.00    3.00
  -1   6   0   36.60    5.70
  -1   6   0   42.10    5.20
  -1   6   0   38.70    2.70
  -1   6   0   38.00    4.70
  -1   6   0   36.50    2.80
  -1   6   0   45.60    4.20
   0  -6   0    6.40    3.00
   0  -6   0    1.30    2.60
   0  -6   0    0.70    1.60
   0  -6   0   -4.40    2.90
   0   6   0    0.90    2.50
   0   6   0    2.10    2.50
   0   6   0    0.40    1.30
  -1  -6   0    0.70    1.70
  -1  -6   0   -0.20    2.40
  -1  -6   0    0.50    1.80
  -1  -6   0   -0.30    3.00
  -1  -6   0    4.80    3.70
   1   6   0    0.20    1.70
   1   6   0   -2.30    2.30
   1   6   0   -2.80    1.80
  -2  -6   0    2.50    1.80
  -2  -6   0    6.90    2.30
  -2  -6   0    8.30    2.50
  -2  -6   0    5.40    3.10
  -2  -6   0    2.10    2.80
   2   6   0    4.50    2.30
   2   6   0    3.10    1.90
   2   6   0    2.80    3.70
   2   6   0    2.70    2.20
  -3  -6   0  284.67   14.00
  -3  -6   0  267.47   14.20
  -3  -6   0  278.67   14.80
  -3  -6   0  279.47   15.70
  -3  -6   0  280.57   15.70
   3   6   0  275.47   15.20
   3   6   0  297.37   14.40
   3   6   0  273.07   14.70
   3   6   0  256.77   13.10
  -4  -6   0    6.30    4.00
  -4  -6   0    4.60    2.40
  -4  -6   0    5.90    2.50
  -4  -6   0    5.40    4.20
  -4  -6   0    4.90    3.60
   4   6   0    5.20    3.70
   4   6   0    4.60    2.40
   4   6   0    3.50    4.00
  -5  -6   0  206.28   13.50
  -5  -6   0  211.18   13.00
  -5  -6   0  209.48   11.70
  -5  -6   0  192.68   12.40
  -5  -6   0  182.78   11.40
   5   6   0  195.38   12.70
   5   6   0  193.48   12.70
   5   6   0  197.98   13.40
   5   6   0  197.58   11.30
  -6  -6   0   13.40    5.70
  -6  -6   0   13.30    3.70
  -6  -6   0   10.50    5.60
  -6  -6   0   27.30    6.10
  -6  -6   0   12.70    4.40
   6   6   0   12.10    4.50
   6   6   0   13.70    1.50
   6   6   0   12.50    4.80
   6   6   0   12.70    2.20
   6   6   0   18.50    4.10
  -7  -6   0    0.00    5.50
  -7  -6   0   -1.60    4.10
  -7  -6   0   -1.10    6.60
  -7  -6   0    1.80    3.30
  -7  -6   0    6.60    7.60
   7   6   0   -4.20    4.00
   7   6   0   -0.40    1.70
   7   6   0    1.50    6.00
   7   6   0   -8.10    5.90
  -8  -6   0  114.79    8.90
  -8  -6   0  149.09   14.60
  -8  -6   0  111.59    9.10
  -8  -6   0   81.09   17.30
   8   6   0  107.59    8.90
   8   6   0  109.19    7.40
   8   6   0  129.19   13.60
   8   6   0  140.39   13.10
  -9  -6   0    6.50    7.20
  -9  -6   0    6.10    7.00
  -9  -6   0    2.90    5.80
  -9  -6   0    3.10    9.10
  -9  -6   0   -7.60    4.40
   9   6   0   -1.50    3.20
   9   6   0    2.50    5.70
   9   6   0  -11.90    6.10
   9   6   0   -8.40    5.10
 -10  -6   0   -3.10    4.30
 -10  -6   0    3.30   12.10
 -10  -6   0   17.30    9.10
 -10  -6   0    6.70   12.00
 -10  -6   0  -10.50    8.60
 -10  -6   0   -3.10    5.80
  10   6   0    5.30   10.40
  10   6   0   29.60   10.90
  10   6   0  -11.90    5.30
  10   6   0   -2.00    4.10
 -11  -6   0   23.20   13.80
 -11  -6   0   23.80    8.20
 -11  -6   0   41.40   12.50
 -11  -6   0   35.60   12.50
  11   6   0   27.70   10.90
  11   6   0   33.20    7.00
   8  -7   0   13.00    6.90
   8  -7   0    9.10   14.80
   8  -7   0   13.70   10.00
  -8   7   0   21.40   13.70
  -8   7   0  -11.40   10.10
   7  -7   0    0.70    6.20
   7  -7   0   -3.20   11.90
   7  -7   0   -9.20   10.30
   7  -7   0   19.20    8.60
  -7   7   0    7.30    9.00
  -7   7   0   12.40   10.90
  -7   7   0    6.60    6.00
  -7   7   0    5.40    3.20
  -7   7   0   11.10    8.10
   6  -7   0   -7.50    8.80
   6  -7   0    0.30    6.30
   6  -7   0    4.40    5.20
  -6   7   0   -1.70    4.40
  -6   7   0  -10.70    6.10
  -6   7   0  -10.90    6.70
  -6   7   0   -3.70    7.90
  -6   7   0   -4.30    2.40
   5  -7   0    0.60    8.30
   5  -7   0   -3.30    5.40
   5  -7   0    0.10    6.00
  -5   7   0    0.20    3.60
  -5   7   0    0.40    5.40
  -5   7   0   -3.10    5.70
  -5   7   0    1.60    2.80
  -5   7   0    5.40    5.90
   4  -7   0   96.69   14.70
   4  -7   0  131.69   11.40
   4  -7   0  131.99   13.00
  -4   7   0  111.09   10.90
  -4   7   0  121.79   11.60
  -4   7   0  128.19   12.00
  -4   7   0  116.19    7.90
  -4   7   0  130.39    7.90
   3  -7   0   -5.40    5.50
   3  -7   0    1.90    2.10
   3  -7   0    9.40    5.00
   3  -7   0   13.40    6.60
  -3   7   0    4.30    4.80
  -3   7   0    5.50    2.70
  -3   7   0    3.90    5.00
  -3   7   0    5.20    2.20
  -3   7   0    5.10    2.00
  -3   7   0    7.20    5.40
   2  -7   0   93.59    8.60
   2  -7   0   89.99    8.10
   2  -7   0  100.39    9.00
  -2   7   0   82.79    7.60
  -2   7   0   84.39    4.90
  -2   7   0  101.89    9.10
  -2   7   0   83.19    5.00
  -2   7   0   84.99    8.50
   1  -7   0  153.88   10.50
   1  -7   0  141.89   11.00
   1  -7   0  145.89   10.90
  -1   7   0  136.39    7.20
  -1   7   0  135.09    7.20
  -1   7   0  144.59   10.00
  -1   7   0  136.89    9.80
  -1   7   0  160.18    8.90
  -1   7   0  142.79   10.00
   0  -7   0    0.90    3.10
   0  -7   0    2.00    3.00
   0  -7   0   -1.70    1.90
   0  -7   0    5.20    4.50
   0   7   0    7.20    3.50
   0   7   0    0.00    2.60
   0   7   0   -0.30    2.80
   0   7   0    2.30    1.50
  -1  -7   0   25.60    3.20
  -1  -7   0   29.50    5.10
  -1  -7   0   28.80    5.00
  -1  -7   0   18.50    3.40
  -1  -7   0   26.10    4.20
   1   7   0   23.70    3.70
   1   7   0   29.30    3.80
   1   7   0   24.40    3.30
   1   7   0   26.40    5.30
  -2  -7   0  169.48    9.30
  -2  -7   0  166.48   10.50
  -2  -7   0  167.28    9.10
  -2  -7   0  157.58   11.20
  -2  -7   0  158.38    9.30
   2   7   0  147.79    9.00
   2   7   0  177.58    9.60
   2   7   0  159.18   10.60
   2   7   0  158.68    9.30
  -3  -7   0    6.90    3.20
  -3  -7   0    0.30    2.30
  -3  -7   0    4.40    3.30
  -3  -7   0    2.60    3.50
  -3  -7   0    1.20    1.60
  -3  -7   0    5.70    3.00
   3   7   0   -0.40    3.00
   3   7   0    1.60    3.00
   3   7   0    5.00    1.70
   3   7   0    7.30    3.10
  -4  -7   0    2.00    3.50
  -4  -7   0    0.00    3.50
  -4  -7   0    4.70    2.80
  -4  -7   0   -4.90    3.30
  -4  -7   0    1.50    4.30
   4   7   0    1.90    3.80
   4   7   0    0.10    3.30
   4   7   0   -4.50    3.90
  -5  -7   0   -1.50    3.70
  -5  -7   0    1.60    3.50
  -5  -7   0    0.30    4.60
  -5  -7   0    1.10    3.90
  -5  -7   0   -1.90    3.30
   5   7   0   -0.40    2.50
   5   7   0   -0.60    4.70
   5   7   0    4.50    4.50
  -6  -7   0   12.60    4.70
  -6  -7   0   12.60    4.80
  -6  -7   0   11.30    5.80
  -6  -7   0   16.30    4.80
  -6  -7   0   20.90    6.30
   6   7   0   12.50    3.80
   6   7   0    8.10    6.00
   6   7   0   11.60    4.60
  -7  -7   0    9.90    4.60
  -7  -7   0   15.00    6.80
  -7  -7   0    5.00    7.90
  -7  -7   0    0.10    4.90
  -7  -7   0    3.90    8.40
   7   7   0   10.90    8.60
   7   7   0   21.30   11.20
   7   7   0    1.60    4.70
  -8  -7   0   21.00    5.40
  -8  -7   0   28.70    8.20
  -8  -7   0   37.20    9.30
  -8  -7   0   24.80    6.20
  -8  -7   0   37.60    9.40
   8   7   0   22.90    6.90
   8   7   0   28.60    9.20
   8   7   0   29.40    6.50
  -9  -7   0    6.30    8.20
  -9  -7   0    0.30    5.70
  -9  -7   0   -2.50    6.70
  -9  -7   0    8.80    5.10
  -9  -7   0    8.80   10.70
   9   7   0   -2.00    5.50
   9   7   0    0.50    8.90
   9   7   0   -4.00    9.20
 -10  -7   0   -8.40   10.10
 -10  -7   0    6.90    5.60
 -10  -7   0   -8.80   11.90
 -10  -7   0    6.10   11.90
 -10  -7   0   11.70    7.00
  10   7   0    1.40   10.50
  10   7   0    8.50   10.10
  10   7   0    6.40    2.70
  10   7   0    3.70    6.70
 -11  -7   0   11.60   12.00
 -11  -7   0    4.80    6.30
 -11  -7   0    7.50    5.70
 -11  -7   0   10.80   13.10
 -11  -7   0  -15.70   17.00
  11   7   0   -6.10   16.20
  11   7   0   -9.10    7.80
   7  -8   0  -12.40   13.30
   7  -8   0   -0.70    9.80
   7  -8   0   -9.20   13.80
   7  -8   0    5.10    6.30
  -7   8   0   20.90    6.70
  -7   8   0   10.00    3.50
  -7   8   0   20.20   10.60
  -7   8   0   10.30   10.30
   6  -8   0   17.20    9.90
   6  -8   0   25.20    6.50
   6  -8   0   13.60   11.90
   6  -8   0    7.90    8.60
  -6   8   0   22.40    8.70
  -6   8   0   21.50    3.90
  -6   8   0   20.20    9.10
  -6   8   0   22.80   10.10
  -6   8   0   29.70    5.40
   5  -8   0    7.50    7.00
   5  -8   0    4.30    9.40
   5  -8   0    9.00    8.10
  -5   8   0    6.00    7.00
  -5   8   0    8.30    3.40
  -5   8   0   -8.10    7.60
  -5   8   0    0.90    7.50
  -5   8   0    0.80    3.40
   4  -8   0    1.80    2.30
   4  -8   0   10.20    7.60
   4  -8   0    6.60    6.30
   4  -8   0    7.90    5.60
  -4   8   0   -0.60    6.60
  -4   8   0    7.20    2.50
  -4   8   0   11.30    5.80
  -4   8   0    6.20    2.80
  -4   8   0   -0.20    6.60
   3  -8   0   41.70    7.40
   3  -8   0   24.80    3.00
   3  -8   0   36.10    9.80
   3  -8   0   30.30   10.00
  -3   8   0   27.70    3.00
  -3   8   0   21.90    6.20
  -3   8   0   23.40    2.70
  -3   8   0   30.20    7.10
  -3   8   0   22.40    5.80
   2  -8   0   -1.40    2.00
   2  -8   0    4.00    4.20
   2  -8   0   -0.70    5.20
   2  -8   0    3.60    5.70
  -2   8   0    0.60    1.00
  -2   8   0   -4.10    5.30
  -2   8   0    0.60    1.10
  -2   8   0   -1.10    4.30
  -2   8   0   -1.90    3.50
   1  -8   0   24.50    5.70
   1  -8   0   18.50    2.90
   1  -8   0   22.80    6.40
   1  -8   0   26.50    5.60
  -1   8   0   19.30    4.70
  -1   8   0   18.80    2.00
  -1   8   0   29.10    4.30
  -1   8   0   23.00    6.20
  -1   8   0   20.90    2.00
   0  -8   0   -3.40    3.70
   0  -8   0    6.80    5.30
   0  -8   0   -3.10    4.70
   0   8   0    4.70    3.40
   0   8   0    1.50    1.60
   0   8   0   -0.40    3.60
   0   8   0   -0.70    2.80
  -1  -8   0   13.30    2.60
  -1  -8   0   14.50    3.80
  -1  -8   0    9.60    5.50
  -1  -8   0    7.20    2.70
  -1  -8   0   10.80    5.00
   1   8   0   11.80    5.30
   1   8   0   17.70    3.40
   1   8   0   11.80    2.70
   1   8   0   13.20    3.50
  -2  -8   0    0.30    2.50
  -2  -8   0    6.10    2.90
  -2  -8   0    1.00    2.50
  -2  -8   0   -0.50    4.30
  -2  -8   0    4.10    4.20
   2   8   0   -1.40    3.40
   2   8   0   -2.00    2.80
   2   8   0    5.20    2.70
   2   8   0    2.90    2.90
  -3  -8   0   55.49    5.60
  -3  -8   0   51.59    7.70
  -3  -8   0   49.90    5.10
  -3  -8   0   47.10    6.70
  -3  -8   0   51.69    5.50
   3   8   0   46.20    7.50
   3   8   0   50.19    5.80
   3   8   0   53.09    4.40
   3   8   0   59.39    5.70
  -4  -8   0   -3.40    2.80
  -4  -8   0    1.10    3.40
  -4  -8   0    0.10    5.50
  -4  -8   0    2.10    3.70
  -4  -8   0    7.70    4.00
   4   8   0    0.30    4.70
   4   8   0    2.60    4.10
   4   8   0    3.70    3.50
   4   8   0    0.40    1.10
  -5  -8   0   79.79    9.80
  -5  -8   0   77.59    8.80
  -5  -8   0   90.49    7.80
  -5  -8   0   72.59    7.60
  -5  -8   0   81.89    9.90
   5   8   0   71.99    7.20
   5   8   0   62.09    7.70
   5   8   0   89.59    8.70
  -6  -8   0   40.40    6.00
  -6  -8   0   38.80    8.50
  -6  -8   0   35.90    5.70
  -6  -8   0   38.20    7.20
  -6  -8   0   27.50    7.60
   6   8   0   37.10    5.90
   6   8   0   31.10    6.00
   6   8   0   34.10    7.50
  -7  -8   0    4.50    5.50
  -7  -8   0    1.90    3.70
  -7  -8   0    3.20    6.90
  -7  -8   0    7.90    7.30
  -7  -8   0    6.10    4.80
   7   8   0    9.90    4.10
   7   8   0    7.30    6.70
   7   8   0    0.20    6.40
  -8  -8   0   -0.10    3.90
  -8  -8   0    3.80    7.80
  -8  -8   0   -8.60    7.70
  -8  -8   0    3.90    5.20
  -8  -8   0    3.00    8.20
   8   8   0    0.80    5.90
   8   8   0    0.10    4.50
   8   8   0    1.10    7.00
  -9  -8   0    8.60   10.10
  -9  -8   0   -5.70    9.10
  -9  -8   0    4.30    8.80
  -9  -8   0   20.50    5.60
  -9  -8   0    6.50    5.40
   9   8   0    1.20   10.20
   9   8   0   12.50    5.00
   9   8   0   11.80    8.90
 -10  -8   0    0.00    5.90
 -10  -8   0   16.70    7.40
 -10  -8   0  -16.90   12.80
 -10  -8   0    2.70   12.90
 -10  -8   0   26.20   12.00
  10   8   0    0.20    6.60
  10   8   0    7.20    9.50
  10   8   0    0.80   12.70
   6  -9   0    2.70   10.80
   6  -9   0   14.60    6.50
   6  -9   0    0.40    9.20
   6  -9   0   15.10   10.40
  -6   9   0   14.50   10.50
  -6   9   0   14.60    3.80
  -6   9   0   20.70   11.90
  -6   9   0   10.50    4.60
  -6   9   0    7.40    7.60
   5  -9   0    7.90   10.20
   5  -9   0   -9.90    9.80
   5  -9   0    9.60    8.90
  -5   9   0   15.40    3.20
  -5   9   0    6.30    6.40
  -5   9   0   11.50    2.80
  -5   9   0    5.90    9.10
  -5   9   0    7.60    9.60
   4  -9   0   39.70   10.70
   4  -9   0   88.99   14.40
   4  -9   0   42.80    9.80
   4  -9   0   52.49    4.30
  -4   9   0   72.49   10.10
  -4   9   0   53.79    4.50
  -4   9   0   65.39    3.80
  -4   9   0   69.39   11.20
  -4   9   0   47.90    9.40
   3  -9   0    8.60    5.40
   3  -9   0    4.80    2.60
   3  -9   0   -2.80    7.10
   3  -9   0    0.30    8.00
  -3   9   0    2.90    6.00
  -3   9   0    0.10    4.80
  -3   9   0    2.80    7.10
   2  -9   0    9.10    4.70
   2  -9   0   -1.80    2.40
   2  -9   0    3.90    6.90
   2  -9   0    1.80    6.40
  -2   9   0    5.10    5.70
  -2   9   0    6.00    7.40
   1  -9   0   40.50    6.70
   1  -9   0   54.19   10.00
   1  -9   0   53.59    9.30
  -1   9   0   64.39    9.40
  -1   9   0   71.49    6.30
  -1   9   0   64.99    7.90
   0  -9   0    3.10    4.60
   0  -9   0   -0.30    5.80
   0  -9   0   -0.90    2.60
   0   9   0   -0.70    4.40
   0   9   0    1.50    1.60
   0   9   0   -2.40    3.90
   0   9   0    3.00    3.10
  -1  -9   0    0.10    2.20
  -1  -9   0    8.40    5.80
  -1  -9   0   -5.70    5.30
  -1  -9   0    7.90    4.40
  -1  -9   0    7.90    2.90
   1   9   0   -6.20    5.80
   1   9   0    6.50    2.60
   1   9   0    2.40    3.40
   1   9   0    5.80    3.70
  -2  -9   0    1.00    5.30
  -2  -9   0    4.20    2.80
  -2  -9   0    1.00    3.20
  -2  -9   0    8.00    3.10
  -2  -9   0    4.00    5.70
   2   9   0    4.10    3.10
   2   9   0    6.80    3.30
   2   9   0    3.00    5.80
   2   9   0    3.00    3.30
  -3  -9   0    3.50    5.30
  -3  -9   0    0.30    2.30
  -3  -9   0    5.90    3.60
  -3  -9   0    4.70    3.50
   3   9   0    4.70    3.70
   3   9   0    0.40    2.40
   3   9   0   -8.50    5.10
   3   9   0    2.60    3.40
  -4  -9   0   20.60    4.60
  -4  -9   0   18.30    7.20
  -4  -9   0   21.10    4.90
  -4  -9   0   22.60    5.60
  -4  -9   0   14.10    4.90
   4   9   0   19.60    5.10
   4   9   0   21.10    2.60
   4   9   0   18.50    4.70
   4   9   0   27.00    7.30
  -5  -9   0    8.50    4.40
  -5  -9   0   -5.00    7.50
  -5  -9   0    1.10    4.50
  -5  -9   0    1.50    5.70
  -5  -9   0    6.40    4.40
   5   9   0    0.40    3.10
   5   9   0    4.10    4.90
   5   9   0    2.70    4.80
  -6  -9   0   -1.60    4.80
  -6  -9   0   11.50    5.20
  -6  -9   0   -1.40    6.80
  -6  -9   0    5.10    5.60
   6   9   0    1.70    4.50
   6   9   0   -2.50    5.60
   6   9   0   -1.40    6.60
  -7  -9   0   28.40    9.10
  -7  -9   0   34.80    6.70
  -7  -9   0   41.00    9.20
  -7  -9   0   33.40    6.40
  -7  -9   0   46.60    9.90
   7   9   0   34.30    6.70
   7   9   0   48.30    8.80
  -8  -9   0   11.30    8.50
  -8  -9   0    5.90    6.70
  -8  -9   0   11.70    9.30
  -8  -9   0    7.40    6.10
  -8  -9   0    8.80    4.60
   8   9   0   16.30    8.60
   8   9   0   13.70    6.00
  -9  -9   0   44.50    8.30
  -9  -9   0   52.49   12.90
  -9  -9   0   52.39   12.00
  -9  -9   0   34.10   11.60
  -9  -9   0   37.90    6.90
   9   9   0   43.70   12.20
   9   9   0   36.20   11.90
   9   9   0   35.50    7.80
 -10  -9   0   17.60    7.10
 -10  -9   0   12.10   12.70
 -10  -9   0   14.40   11.20
 -10  -9   0   12.60   15.70
  10   9   0   -7.40    9.50
  10   9   0    6.20    7.10
  10   9   0    4.10   10.80
   5 -10   0   23.40   13.80
   5 -10   0   37.00   11.80
   5 -10   0   30.50   10.90
  -5  10   0    6.60   11.50
  -5  10   0   27.10   11.00
  -5  10   0   28.00   10.40
   4 -10   0    5.30    8.00
   4 -10   0  -17.70    8.80
   4 -10   0   -7.20    8.50
  -4  10   0    9.50    8.30
  -4  10   0    8.90    8.90
  -4  10   0  -11.50    6.30
   3 -10   0   11.70    2.90
   3 -10   0   -2.30    9.30
   3 -10   0   15.60    8.90
  -3  10   0    4.50    5.90
  -3  10   0   11.20    7.80
  -3  10   0   14.30    8.30
   2 -10   0    2.50    7.50
   2 -10   0  -11.90    4.30
   2 -10   0    7.70    6.70
   2 -10   0   -2.40    7.40
  -2  10   0    6.80    6.20
  -2  10   0   -3.00    7.40
   1 -10   0   20.40    6.30
   1 -10   0   24.30    8.60
   1 -10   0    8.10   12.50
   1 -10   0   18.60    3.60
  -1  10   0   25.10    5.00
  -1  10   0   19.50    6.60
  -1  10   0   19.50    6.30
   0 -10   0   15.00    7.50
   0 -10   0    4.70    4.70
   0 -10   0    5.60    3.10
   0 -10   0   -0.30   12.30
   0  10   0    8.00    4.90
   0  10   0   10.70    2.10
   0  10   0   14.20    5.90
   0  10   0   11.70    4.20
   0  10   0    9.80    1.50
  -1 -10   0   -3.30    7.10
  -1 -10   0   -2.90    5.70
  -1 -10   0   -0.90    2.80
  -1 -10   0   -2.20    4.20
   1  10   0    0.20    4.80
   1  10   0   -3.70    3.50
   1  10   0   -2.20    2.30
  -2 -10   0   17.90    4.00
  -2 -10   0   23.20    6.70
  -2 -10   0   21.50    8.30
  -2 -10   0   11.80    3.50
  -2 -10   0   10.20    4.30
   2  10   0   22.70    7.50
   2  10   0   18.80    4.40
   2  10   0   21.50    3.90
   2  10   0   14.10    4.30
  -3 -10   0    0.80    6.20
  -3 -10   0    8.50    5.30
  -3 -10   0    6.80    3.70
  -3 -10   0    2.00    3.60
  -3 -10   0    8.90    3.60
  -3 -10   0   13.70    6.10
   3  10   0   -2.50    3.70
   3  10   0    8.10    6.40
   3  10   0   11.10    4.20
  -4 -10   0   30.00    5.40
  -4 -10   0   49.50    6.50
  -4 -10   0   46.40    8.80
  -4 -10   0   40.40    6.50
  -4 -10   0   44.60    9.20
   4  10   0   51.89    7.60
   4  10   0   55.19    9.70
   4  10   0   41.90    4.00
   4  10   0   48.80    6.60
  -5 -10   0    6.40    4.80
  -5 -10   0    0.50   11.50
  -5 -10   0   12.60    5.10
  -5 -10   0    5.00    4.00
  -5 -10   0   16.50    8.30
   5  10   0    5.80    4.50
   5  10   0    0.90    7.20
   5  10   0    4.00    5.50
  -6 -10   0   66.09   11.90
  -6 -10   0   56.29   10.10
  -6 -10   0   60.59    7.80
  -6 -10   0   52.29    7.40
   6  10   0   53.39   10.40
   6  10   0   67.69    9.40
   6  10   0   65.69    7.70
  -7 -10   0    9.50    5.90
  -7 -10   0   14.00    9.70
  -7 -10   0   12.20    6.10
  -7 -10   0    4.90    7.40
  -7 -10   0    9.60    9.40
   7  10   0    5.50    4.20
   7  10   0   21.20    7.80
  -8 -10   0   -5.50    9.20
  -8 -10   0   -0.50    4.10
  -8 -10   0    5.70    5.60
  -8 -10   0  -16.10   10.20
   8  10   0    7.40    6.30
   8  10   0    8.60    9.40
  -9 -10   0   28.20   13.40
  -9 -10   0   -2.50   12.00
  -9 -10   0    5.80    7.10
  -9 -10   0   -2.70    5.90
  -9 -10   0   -4.40   11.60
   9  10   0  -17.90   10.00
   9  10   0    7.50    6.10
 -10 -10   0   17.20    6.20
 -10 -10   0   17.80    7.80
 -10 -10   0   26.40   15.00
  10  10   0   43.40   14.50
   4 -11   0   37.20   14.90
   4 -11   0   27.00   12.40
   4 -11   0   11.70   10.80
  -4  11   0   30.70   12.20
  -4  11   0   35.80   11.20
  -4  11   0   15.80    9.20
   3 -11   0    8.80   10.60
   3 -11   0   21.20   10.00
   3 -11   0    1.90   10.70
  -3  11   0   21.00    8.30
  -3  11   0   -5.70    8.20
   2 -11   0    7.40   10.30
   2 -11   0   -0.70    7.20
   2 -11   0   -9.60    9.20
  -2  11   0   -1.50    6.70
  -2  11   0   -0.90    7.60
   1 -11   0   11.10    8.80
   1 -11   0   -6.30    8.00
   1 -11   0    9.20    3.30
   1 -11   0    0.80    6.40
  -1  11   0    4.10    6.30
  -1  11   0   17.40    8.90
   0 -11   0    7.30    7.90
   0 -11   0   -0.10    3.20
   0 -11   0   -4.60    8.10
   0 -11   0   20.60    6.60
   0  11   0   13.30    6.40
   0  11   0    7.40    4.70
   0  11   0    9.70   10.00
  -1 -11   0   21.90    9.40
  -1 -11   0   29.30    6.20
  -1 -11   0   20.60    3.90
  -1 -11   0   37.80    8.90
   1  11   0   26.40    3.70
   1  11   0   23.60    4.90
   1  11   0   30.10    7.10
   1  11   0   22.30    5.80
  -2 -11   0  283.67   20.00
  -2 -11   0  329.67   27.00
  -2 -11   0  272.67   18.70
  -2 -11   0  244.28   15.30
   2  11   0  291.97   19.60
   2  11   0  280.87   15.10
   2  11   0  281.07   16.50
   2  11   0  300.47   16.40
  -3 -11   0   11.70    4.40
  -3 -11   0   18.60    7.90
  -3 -11   0   24.10    4.90
  -3 -11   0   13.10    5.50
  -3 -11   0    9.00    9.00
   3  11   0   20.00    4.80
   3  11   0   17.20    4.60
   3  11   0   29.10    8.90
   3  11   0   15.00    3.90
  -4 -11   0   38.50   10.10
  -4 -11   0   22.20    6.10
  -4 -11   0   20.30    5.10
  -4 -11   0   24.00    7.40
  -4 -11   0   27.80    5.50
   4  11   0   36.80    8.90
   4  11   0   27.20    5.60
   4  11   0   20.70    3.30
   4  11   0   21.30    5.50
  -5 -11   0   13.10    8.70
  -5 -11   0   31.90    6.10
  -5 -11   0   29.00    9.80
  -5 -11   0    9.30    5.50
  -5 -11   0   21.80    5.10
   5  11   0   29.90    7.00
   5  11   0   21.20    7.20
   5  11   0   18.10    5.70
  -6 -11   0    3.70    6.90
  -6 -11   0   16.70    5.00
  -6 -11   0   10.00    5.70
  -6 -11   0   15.30    9.40
  -6 -11   0   13.40    8.10
   6  11   0    3.80    6.80
   6  11   0  -11.30   12.80
   6  11   0    9.50    6.20
  -7 -11   0    7.00    4.60
  -7 -11   0   -7.40    9.40
  -7 -11   0   -4.90    7.80
  -7 -11   0   -0.50    4.40
  -7 -11   0    9.10    8.50
   7  11   0   -4.60    5.40
   7  11   0    2.10    7.80
   7  11   0   12.00    7.10
  -8 -11   0   -0.30    9.10
  -8 -11   0   -7.00    6.00
  -8 -11   0    7.50   10.20
  -8 -11   0    0.00    6.40
   8  11   0    0.00    4.50
   8  11   0   -2.10    9.00
  -9 -11   0  -20.60   13.90
  -9 -11   0    9.60   14.80
  -9 -11   0   -5.60    4.70
  -9 -11   0    0.80   11.70
   9  11   0   -6.10   12.50
   9  11   0    0.40    6.70
   3 -12   0   -4.90   13.40
   3 -12   0  -18.50   14.40
   3 -12   0   31.90   12.90
  -3  12   0  -19.40   10.50
   2 -12   0   25.60   10.60
   2 -12   0  -11.80   11.30
   2 -12   0   -4.10   11.60
  -2  12   0   40.10   12.40
  -2  12   0  -17.10    8.90
   1 -12   0  -13.80   10.30
   1 -12   0   17.40    8.70
   1 -12   0   10.50    3.70
   1 -12   0   10.90   10.60
  -1  12   0   -1.80    7.80
  -1  12   0    6.20   10.60
   0 -12   0   -6.50   10.10
   0 -12   0    6.70    7.60
   0 -12   0    1.90    3.90
   0 -12   0    7.60    9.20
   0  12   0    0.50    7.50
   0  12   0    2.30    4.90
   0  12   0    6.20    6.50
  -1 -12   0   21.10   10.00
  -1 -12   0   14.80   10.00
  -1 -12   0   15.40    6.20
  -1 -12   0    6.90    4.10
   1  12   0   30.80   10.00
   1  12   0   21.40    5.30
   1  12   0    7.60    6.30
  -2 -12   0   11.60    8.00
  -2 -12   0    1.70    4.00
  -2 -12   0   -1.90    4.90
  -2 -12   0  -10.80    9.50
  -2 -12   0    3.30    8.90
   2  12   0   -4.70    8.70
   2  12   0    1.00    3.60
   2  12   0   -4.20    4.20
   2  12   0   -4.60    4.90
  -3 -12   0   36.80    5.90
  -3 -12   0   40.90    7.00
  -3 -12   0   67.79   12.20
  -3 -12   0   52.79    7.70
  -3 -12   0   41.60    6.10
  -3 -12   0   49.80   10.40
   3  12   0   53.89    7.50
   3  12   0   38.80    6.70
   3  12   0   54.39    6.30
   3  12   0   63.49    9.90
  -4 -12   0   -4.50    4.60
  -4 -12   0    2.00    5.40
  -4 -12   0   -6.00    7.30
  -4 -12   0    4.70    4.80
  -4 -12   0    3.90    8.40
  -4 -12   0   -7.90    7.70
   4  12   0   13.00    8.80
   4  12   0   -1.10    5.40
   4  12   0   -1.70    4.60
   4  12   0    1.30    2.90
  -5 -12   0   28.20    8.50
  -5 -12   0   52.89   12.40
  -5 -12   0   30.60    6.70
  -5 -12   0   37.20   11.30
  -5 -12   0   32.60    6.10
   5  12   0   39.60    7.60
   5  12   0   35.10    6.70
   5  12   0   14.20    8.20
  -6 -12   0   23.80    6.90
  -6 -12   0    0.60    6.90
  -6 -12   0   14.10    9.90
  -6 -12   0    0.10    8.20
  -6 -12   0   11.80    5.70
   6  12   0    6.50   10.70
   6  12   0   11.20    8.00
   6  12   0   10.60    4.60
  -7 -12   0   -0.30   10.40
  -7 -12   0    4.70    6.40
  -7 -12   0    7.30    8.80
  -7 -12   0    0.50   12.00
  -7 -12   0    3.50    6.00
   7  12   0   15.50    9.70
   7  12   0    5.00    5.00
   7  12   0   -1.50   10.50
  -8 -12   0  -11.50   12.50
  -8 -12   0   -4.80    5.00
  -8 -12   0   -8.70   12.80
  -8 -12   0    1.10    5.10
  -8 -12   0  -13.90   10.90
   8  12   0   -4.70   11.00
   8  12   0    3.70    7.00
   2 -13   0   30.40   12.80
  -2  13   0    3.00   12.80
  -2  13   0   -9.60   11.10
   1 -13   0   24.00   11.30
   1 -13   0    8.20   14.30
   1 -13   0   -3.10    3.80
   1 -13   0   12.30   12.50
  -1  13   0  -12.00    9.00
  -1  13   0    1.70    9.80
   0 -13   0    6.60    4.50
   0 -13   0   12.00    9.10
   0 -13   0  -22.80   12.30
   0 -13   0   -1.30   12.30
   0  13   0    3.90    8.40
   0  13   0    2.00    4.70
   0  13   0   18.20   11.90
  -1 -13   0   21.40   10.40
  -1 -13   0    4.20    4.60
  -1 -13   0   -9.70    8.70
   1  13   0   28.50   12.70
   1  13   0    5.10    6.60
   1  13   0   11.80    5.70
  -2 -13   0   -6.70   11.50
  -2 -13   0   10.00    6.40
  -2 -13   0   25.00   11.20
  -2 -13   0   19.00   10.70
  -2 -13   0    2.80    4.00
   2  13   0   12.30    3.30
   2  13   0    7.80    6.30
   2  13   0    6.80    5.00
   2  13   0   17.50   11.00
  -3 -13   0   16.70   11.50
  -3 -13   0    6.80    4.40
  -3 -13   0   20.40   12.50
  -3 -13   0   -1.70    4.90
  -3 -13   0   24.90    6.80
  -3 -13   0   -1.10    9.70
  -3 -13   0    6.90    4.90
   3  13   0   10.80    4.40
   3  13   0   12.00    5.30
   3  13   0    9.40    5.00
   3  13   0   34.10   12.00
  -4 -13   0   -6.60    5.40
  -4 -13   0    1.30   12.10
  -4 -13   0    4.70    5.00
  -4 -13   0   -9.70    9.60
  -4 -13   0    5.30    6.40
  -4 -13   0   20.50   10.10
   4  13   0    1.70    3.50
   4  13   0    5.30    5.60
   4  13   0    6.50   11.10
   4  13   0   -6.70    6.10
  -5 -13   0    3.00    7.10
  -5 -13   0  -11.40    8.70
  -5 -13   0   10.20   11.10
  -5 -13   0   13.60    6.30
  -5 -13   0   -1.00    6.10
  -5 -13   0   21.70   12.40
   5  13   0    5.50    5.30
   5  13   0   -4.30    7.50
   5  13   0   -9.30    7.60
  -6 -13   0   10.50   13.20
  -6 -13   0   10.90    6.60
  -6 -13   0   36.70   15.30
  -6 -13   0   18.90    8.70
   6  13   0   10.10   12.90
   6  13   0    5.20    8.70
   6  13   0    9.90    6.20
  -7 -13   0   -5.80    7.10
  -7 -13   0    8.30   14.50
  -7 -13   0   -0.30    7.10
  -7 -13   0   16.80   10.30
   7  13   0   -3.10    9.90
   7  13   0   -2.10   10.80
   7  13   0    3.70    6.70
   0 -14   0   19.00   12.30
   0 -14   0   11.40   15.00
   0 -14   0   14.70    5.20
   0  14   0    8.80   10.40
  -1 -14   0   15.60    5.20
  -1 -14   0   32.30    9.60
  -1 -14   0   -8.40   14.00
   1  14   0   17.70    9.30
   1  14   0   29.40   16.00
   1  14   0    4.40    5.40
  -2 -14   0    7.70    7.80
  -2 -14   0   35.40   13.40
  -2 -14   0    1.40   12.80
  -2 -14   0    6.30    5.00
   2  14   0   35.80   14.50
   2  14   0    0.50    5.30
  -3 -14   0   16.90   13.90
  -3 -14   0   -0.80    5.20
  -3 -14   0    5.20   13.10
  -3 -14   0   -0.90    6.30
   3  14   0   -0.60    5.00
   3  14   0    3.60    6.00
   3  14   0   11.40   10.30
   3  14   0   15.30    5.30
  -4 -14   0   13.20   12.00
  -4 -14   0    9.10    6.60
  -4 -14   0   -7.10    4.70
  -4 -14   0  -16.10   12.70
  -4 -14   0    1.30    7.80
   4  14   0   13.10    7.00
   4  14   0    0.80    5.90
   4  14   0    2.80    5.70
   4  14   0    3.30   10.40
  -5 -14   0   15.20    7.90
  -5 -14   0    6.60   14.20
  -5 -14   0    6.40    6.20
   5  14   0   -8.00   13.50
   5  14   0    7.10    8.20
   5  14   0    0.70    5.40
   5  14  -1    4.10    6.00
   5  14  -1   25.30    9.50
  -5 -14   1   -3.80   13.80
  -5 -14   1   18.20   12.00
  -5 -14   1    0.10    8.40
  -5 -14   1    7.10    7.10
  -5 -14   1   -1.10    5.70
   4  14  -1    1.80    5.60
   4  14  -1  -16.00    9.80
   4  14  -1    7.80    8.20
   4  14  -1   27.80    8.10
  -4 -14   1   -3.70    5.20
  -4 -14   1  -16.30   13.40
  -4 -14   1    7.50    7.50
  -4 -14   1    3.40    7.40
  -4 -14   1    6.50   11.80
   3  14  -1   10.10    6.70
   3  14  -1   32.20   11.60
   3  14  -1    3.20    5.00
  -3 -14   1    9.10    5.00
  -3 -14   1   19.70   13.30
  -3 -14   1   15.60   12.40
   2  14  -1    6.50    7.90
   2  14  -1   -6.50    7.90
   2  14  -1   -1.30    4.80
   2  14  -1    0.10   10.70
  -2 -14   1    0.50   12.60
  -2 -14   1   -7.60    4.50
  -2 -14   1   -5.90    7.80
   1  14  -1  -17.40    9.00
   1  14  -1   -4.30    5.60
   1  14  -1   29.80   14.70
  -1 -14   1    5.20    5.40
  -1 -14   1   -1.80    6.50
  -1 -14   1    7.80    9.90
  -1 -14   1  -14.10   12.00
   7  13  -1   15.20   11.40
   7  13  -1    5.80    6.60
   7  13  -1   10.90   12.90
  -7 -13   1   15.20    9.00
  -7 -13   1    1.80   14.00
  -7 -13   1   26.80    7.70
  -7 -13   1   16.30   10.50
   6  13  -1   18.30    6.40
   6  13  -1   25.60   12.90
   6  13  -1   20.50    9.60
  -6 -13   1    9.80    8.60
  -6 -13   1    6.70    6.70
  -6 -13   1   -1.60   15.10
  -6 -13   1   13.70    7.00
  -6 -13   1   -6.50   12.00
   5  13  -1   14.70    5.80
   5  13  -1   22.10   10.30
  -5 -13   1   17.40    6.20
  -5 -13   1    4.30    7.90
  -5 -13   1   31.70   11.90
  -5 -13   1   -7.40   13.50
  -5 -13   1   24.00   11.80
  -5 -13   1   13.40    6.60
   4  13  -1   15.70   11.80
   4  13  -1   18.90    5.90
   4  13  -1   13.50    4.70
   4  13  -1   25.90    7.70
  -4 -13   1   21.40    6.10
  -4 -13   1   20.80    7.00
  -4 -13   1   34.50   13.70
  -4 -13   1   36.30   10.80
  -4 -13   1   16.80   11.50
  -4 -13   1    3.10    6.40
   3  13  -1    8.70    5.30
   3  13  -1    0.80    5.50
   3  13  -1   -0.70   10.80
   3  13  -1    3.20    5.70
  -3 -13   1   -1.00    9.50
  -3 -13   1    1.00    9.80
  -3 -13   1    8.00    4.60
  -3 -13   1   -5.50    4.90
  -3 -13   1    7.30    6.50
  -3 -13   1   -0.20    9.20
  -3 -13   1   -4.10    5.40
   2  13  -1   -5.20    4.50
   2  13  -1   -1.30    6.60
   2  13  -1   -1.70   10.20
   2  13  -1   10.80    4.60
  -2 -13   1    0.30    4.10
  -2 -13   1  -13.00   10.90
  -2 -13   1    1.90    6.00
  -2 -13   1    0.30    5.80
  -2 -13   1   23.10   10.40
  -2 -13   1   10.90   10.50
   1  13  -1   39.90   11.90
   1  13  -1    9.20    5.20
   1  13  -1   11.50    7.60
  -1 -13   1    1.60    7.80
  -1 -13   1   31.40    7.00
  -1 -13   1   21.90   13.70
  -1 -13   1   10.90    4.80
  -1 -13   1   11.20   10.80
   0  13  -1    2.10    4.70
   0  13  -1   18.00   12.00
   0  13  -1    5.70    7.90
   0 -13   1   -8.20   12.70
   0 -13   1    5.90   11.30
   0 -13   1    1.60    4.70
   0 -13   1   12.70   10.00
  -1  13  -1   -5.20    9.40
  -1  13  -1   -7.20   13.00
   1 -13   1    3.20   12.10
   1 -13   1   -7.10    9.90
   1 -13   1    8.20   14.60
   1 -13   1    2.30    4.40
  -2  13  -1   43.50   15.90
  -2  13  -1    7.10   12.50
   2 -13   1  -10.70   14.00
   2 -13   1   14.40   12.00
   8  12  -1   10.40    7.00
   8  12  -1   15.80   12.60
  -8 -12   1    8.70   14.70
  -8 -12   1  -15.80   11.10
  -8 -12   1  -13.20   13.60
  -8 -12   1    6.00    7.20
   7  12  -1    6.40    9.60
   7  12  -1    7.20   11.30
   7  12  -1    0.20    5.90
  -7 -12   1  -10.90    8.60
  -7 -12   1    7.30    6.80
  -7 -12   1  -16.20   12.60
  -7 -12   1  -21.00   11.00
  -7 -12   1   10.50    8.00
   6  12  -1    0.20    7.70
   6  12  -1    8.50   10.10
   6  12  -1    7.70    5.40
  -6 -12   1    9.20   11.00
  -6 -12   1   -6.10   10.90
  -6 -12   1    9.30    5.60
  -6 -12   1    2.10    6.00
  -6 -12   1    5.80    7.40
   5  12  -1    0.40    8.90
   5  12  -1    4.80    4.80
   5  12  -1    7.40    7.40
   5  12  -1    2.20    1.60
  -5 -12   1  -11.40    9.90
  -5 -12   1   -6.10    4.30
  -5 -12   1   -0.20    5.30
  -5 -12   1   -1.40    8.80
   4  12  -1    7.40    6.20
   4  12  -1    5.90    4.30
   4  12  -1    7.60    6.70
  -4 -12   1   -0.30    4.20
  -4 -12   1    4.40    8.20
  -4 -12   1   -6.50    7.40
  -4 -12   1   -6.70    8.50
  -4 -12   1    7.00    5.40
  -4 -12   1    4.20    5.50
   3  12  -1   45.60    8.00
   3  12  -1   24.90   10.10
   3  12  -1   31.60    5.60
   3  12  -1   36.70    6.30
  -3 -12   1   32.70   10.90
  -3 -12   1   16.60    5.30
  -3 -12   1   30.30    5.90
  -3 -12   1   27.40    5.80
  -3 -12   1   26.70    5.70
  -3 -12   1   46.10    9.30
  -3 -12   1   36.20    9.60
   2  12  -1   -4.00    4.30
   2  12  -1   -5.20    3.90
   2  12  -1   -6.30    4.80
   2  12  -1   16.30    9.20
  -2 -12   1   15.00    8.10
  -2 -12   1    1.20    5.30
  -2 -12   1    1.10    5.00
  -2 -12   1    3.80    7.80
  -2 -12   1    3.40    4.00
  -2 -12   1    4.30    7.40
   1  12  -1   56.09    7.00
   1  12  -1   53.79    5.90
   1  12  -1   64.49   12.60
  -1 -12   1   58.29    9.30
  -1 -12   1   46.20   11.90
  -1 -12   1   68.39   11.30
   0  12  -1   -8.10    4.20
   0  12  -1    1.40    1.70
   0  12  -1   -6.30    9.70
   0  12  -1   -1.40    2.00
   0 -12   1   -5.50    3.90
   0 -12   1   12.20    7.70
   0 -12   1  -12.20    9.20
   0 -12   1  -13.10    9.40
  -1  12  -1   52.99   11.70
  -1  12  -1   42.40    9.50
   1 -12   1   50.29   10.50
   1 -12   1   46.00   11.60
   1 -12   1   15.20   12.10
   1 -12   1   33.80    5.10
  -2  12  -1    0.50    8.80
  -2  12  -1   -9.20    8.10
   2 -12   1   -5.20   11.20
   2 -12   1   16.90   10.90
   2 -12   1   -4.60   11.40
   2 -12   1    4.00    4.10
  -3  12  -1   29.30   10.60
  -3  12  -1   20.20   11.20
   3 -12   1   30.00   10.40
   3 -12   1   23.80   14.40
   3 -12   1   15.90   11.60
   9  11  -1    6.80    5.50
   9  11  -1   -4.30   13.00
  -9 -11   1    5.80    7.30
  -9 -11   1    2.90    5.10
  -9 -11   1   -1.70   13.90
  -9 -11   1    2.70   13.00
  -9 -11   1    2.90   15.10
   8  11  -1   17.90    6.70
   8  11  -1   22.40   11.20
  -8 -11   1   38.10   11.90
  -8 -11   1   10.60   10.70
  -8 -11   1   16.20    7.30
  -8 -11   1   16.10   13.00
  -8 -11   1   25.20    7.60
   7  11  -1    1.30    8.80
   7  11  -1   -5.60    8.40
   7  11  -1    9.00    6.10
  -7 -11   1    2.80    4.60
  -7 -11   1   14.80   10.60
  -7 -11   1    4.60    5.90
  -7 -11   1   20.40    9.10
   6  11  -1    6.20    5.50
   6  11  -1   10.70    8.30
   6  11  -1   12.60    7.80
  -6 -11   1   -5.30    7.60
  -6 -11   1   -1.30    5.50
  -6 -11   1   -0.70    4.10
  -6 -11   1  -11.70    6.40
  -6 -11   1  -11.80    6.60
   5  11  -1    1.90    8.20
   5  11  -1   -4.50    4.70
   5  11  -1   -0.70    1.40
   5  11  -1    9.20    6.20
   5  11  -1    0.10    1.20
  -5 -11   1    8.30    7.10
  -5 -11   1    6.20    9.20
  -5 -11   1    1.90    4.10
  -5 -11   1    0.10    5.30
  -5 -11   1   -0.30    7.60
   4  11  -1    9.90    3.20
   4  11  -1   16.00    6.20
   4  11  -1    9.60    5.50
   4  11  -1    7.80    4.70
  -4 -11   1   -0.60    8.10
  -4 -11   1   21.50    5.40
  -4 -11   1    3.40    4.20
  -4 -11   1   15.70    5.50
  -4 -11   1    8.30   13.00
   3  11  -1   18.00    4.80
   3  11  -1   24.60    7.10
   3  11  -1   18.30    5.50
   3  11  -1   15.90    4.40
  -3 -11   1   16.60    9.30
  -3 -11   1   28.60    8.00
  -3 -11   1   11.20    4.00
  -3 -11   1   14.60    4.80
  -3 -11   1   23.90    8.30
  -3 -11   1   16.10    5.00
  -3 -11   1   18.20    5.80
   2  11  -1   78.59    7.20
   2  11  -1   87.19   12.00
   2  11  -1   62.99    7.70
   2  11  -1   67.99    7.20
  -2 -11   1   40.70    7.40
  -2 -11   1   46.70    6.30
  -2 -11   1   61.29    7.70
  -2 -11   1   65.69    6.60
  -2 -11   1   70.89   12.80
  -2 -11   1   55.99   10.10
   1  11  -1   77.89   12.30
   1  11  -1   68.29    6.80
   1  11  -1   64.79    8.00
   1  11  -1   59.69    6.20
  -1 -11   1   42.10    8.00
  -1 -11   1   58.89   10.10
   0  11  -1   -7.40    7.80
   0  11  -1   -1.70    3.90
   0  11  -1    1.00    2.60
   0  11  -1    3.90    5.80
   0 -11   1    5.60    8.40
   0 -11   1   14.80    6.30
   0 -11   1   -3.50    8.30
   0 -11   1    3.20    3.70
  -1  11  -1   36.00   10.50
  -1  11  -1   30.80    7.80
   1 -11   1   25.60    8.30
   1 -11   1   16.40    9.40
   1 -11   1   40.30    5.30
   1 -11   1   49.30   10.10
  -2  11  -1   21.90    9.90
  -2  11  -1    1.00    7.60
   2 -11   1    9.70    9.50
   2 -11   1   29.80    9.40
   2 -11   1    0.90    3.40
   2 -11   1    3.20    9.40
  -3  11  -1   19.20   10.80
  -3  11  -1   -9.50    8.70
   3 -11   1    3.70    9.80
   3 -11   1   20.60   11.70
   3 -11   1   -8.80    9.70
   3 -11   1    2.60    3.50
  -4  11  -1   12.20   11.50
  -4  11  -1   27.10   12.00
   4 -11   1   25.10   12.40
   4 -11   1   -5.70   11.70
   4 -11   1   -6.00   12.50
   9  10  -1  -14.60    5.90
   9  10  -1   35.30   12.20
  -9 -10   1   -4.90   11.80
  -9 -10   1   -2.20    6.70
  -9 -10   1    8.80   12.20
  -9 -10   1    5.30    6.80
   8  10  -1    4.30    6.00
   8  10  -1   -0.50    8.70
  -8 -10   1   -4.50    8.30
  -8 -10   1   -3.10    9.80
  -8 -10   1   -3.80    4.10
  -8 -10   1    1.30    9.90
  -8 -10   1   -0.10    4.40
   7  10  -1    8.30    8.20
   7  10  -1    0.00    4.90
   7  10  -1   -3.20    7.60
  -7 -10   1    3.00    5.90
  -7 -10   1  -12.00    7.00
  -7 -10   1  -12.70    8.20
  -7 -10   1   10.10    6.20
  -7 -10   1   -2.00    8.20
   6  10  -1   21.20    5.70
   6  10  -1   13.80    7.80
   6  10  -1   17.10    8.10
  -6 -10   1   14.20    6.10
  -6 -10   1   16.70    4.90
  -6 -10   1    9.70    7.30
  -6 -10   1   17.60    5.90
  -6 -10   1    6.30    8.60
   5  10  -1   35.20    7.10
   5  10  -1   30.20    2.50
   5  10  -1   43.20    6.60
   5  10  -1   36.50    7.40
   5  10  -1   30.90    2.50
  -5 -10   1   56.19   10.40
  -5 -10   1   43.10    9.40
  -5 -10   1   20.90    6.00
  -5 -10   1   27.70    6.20
  -5 -10   1   34.70    5.90
   4  10  -1    0.10    2.40
   4  10  -1    5.90    6.50
   4  10  -1    3.80    3.90
   4  10  -1   -3.10    4.60
  -4 -10   1   -5.90    6.10
  -4 -10   1    4.00    7.10
  -4 -10   1   -0.80    4.30
  -4 -10   1   -3.40    4.30
  -4 -10   1   -2.70    3.20
   3  10  -1    2.20    3.10
   3  10  -1    2.80    6.40
   3  10  -1   -2.80    3.40
   3  10  -1    3.30    4.10
  -3 -10   1    5.60    5.80
  -3 -10   1    1.40    4.60
  -3 -10   1   -0.70    3.50
  -3 -10   1   -9.00    5.60
  -3 -10   1   -0.60    2.80
  -3 -10   1    1.90    4.00
  -3 -10   1   -3.30    5.50
   2  10  -1   20.70    4.50
   2  10  -1   24.50    6.20
   2  10  -1   26.20    5.00
   2  10  -1   23.90    4.30
  -2 -10   1   13.40    4.30
  -2 -10   1   24.50    7.90
  -2 -10   1   13.60    4.00
  -2 -10   1   15.70    5.10
  -2 -10   1   25.70    6.80
  -2 -10   1   27.50    6.50
  -2 -10   1   24.60    4.40
   1  10  -1   12.40    4.20
   1  10  -1   18.70    7.40
   1  10  -1   21.20    4.90
   1  10  -1    9.40    3.60
  -1 -10   1   17.70    6.50
  -1 -10   1   22.90    6.90
  -1 -10   1    8.90    3.40
  -1 -10   1   13.30    4.80
   0  10  -1   38.60    5.40
   0  10  -1   38.10    6.60
   0  10  -1   33.70    4.50
   0  10  -1   38.30    8.60
   0 -10   1   33.40    4.30
   0 -10   1   32.70    6.70
   0 -10   1   41.80    8.20
   0 -10   1   42.50    7.70
  -1  10  -1    7.90    2.30
  -1  10  -1   10.30    2.50
  -1  10  -1   14.30    7.60
   1 -10   1   19.80    6.60
   1 -10   1   10.90   12.60
   1 -10   1    9.10    6.10
   1 -10   1    5.40    3.30
  -2  10  -1    8.30    7.80
  -2  10  -1   -7.50    6.20
   2 -10   1   -0.20    3.10
   2 -10   1   10.10    6.60
   2 -10   1    6.80    7.80
   2 -10   1    3.40    5.80
  -3  10  -1   12.50    8.20
  -3  10  -1    9.60    1.90
  -3  10  -1   14.80    2.60
  -3  10  -1   23.00    9.70
   3 -10   1   11.50    3.30
   3 -10   1   32.10    9.70
   3 -10   1   11.20    8.10
   3 -10   1   17.40    9.50
  -4  10  -1   16.40    8.10
  -4  10  -1   22.60    3.30
  -4  10  -1   22.20    9.50
  -4  10  -1   17.50   10.10
  -4  10  -1   15.40    2.40
   4 -10   1   20.00    9.40
   4 -10   1   18.40   10.70
   4 -10   1   24.40   11.10
  -5  10  -1    8.10    3.10
  -5  10  -1   13.00   10.20
  -5  10  -1    8.80    2.90
  -5  10  -1    6.00    9.40
  -5  10  -1    1.70   10.60
   5 -10   1   -7.60   12.10
   5 -10   1   -2.00    5.40
   5 -10   1   -4.40   11.20
   5 -10   1    3.00    9.30
  10   9  -1    4.60   12.30
  10   9  -1    4.50   14.20
  10   9  -1    4.50    6.30
 -10  -9   1   13.20   12.20
 -10  -9   1    2.00    8.20
   9   9  -1   25.70    7.50
   9   9  -1   34.50   12.00
   9   9  -1   25.60   11.00
  -9  -9   1   -3.80   11.60
  -9  -9   1   23.20    7.50
  -9  -9   1   21.90   10.90
  -9  -9   1   12.70    6.60
  -9  -9   1    2.60    8.40
   8   9  -1   40.00    7.30
   8   9  -1   40.30    8.60
  -8  -9   1   26.20   10.20
  -8  -9   1   50.09   11.30
  -8  -9   1   20.80    9.50
  -8  -9   1   49.70    7.80
  -8  -9   1   49.30    6.50
   7   9  -1   -3.80    4.90
   7   9  -1   13.50    7.60
  -7  -9   1    6.10    6.50
  -7  -9   1   -0.30    8.20
  -7  -9   1    7.10    4.30
  -7  -9   1    6.00    5.50
  -7  -9   1   10.80    6.40
   6   9  -1   77.29    9.00
   6   9  -1   92.19    8.60
   6   9  -1   69.19   10.20
  -6  -9   1   78.79    8.20
  -6  -9   1   66.29   12.60
  -6  -9   1   91.19    8.50
  -6  -9   1   77.49   11.20
  -6  -9   1   85.59   11.40
   5   9  -1    1.20    1.00
   5   9  -1    1.10    1.20
   5   9  -1   -2.50    4.80
   5   9  -1   -2.30    6.10
   5   9  -1    1.50    4.00
  -5  -9   1    6.40    3.60
  -5  -9   1    0.80    3.20
  -5  -9   1    4.00    4.90
  -5  -9   1    2.40    5.80
  -5  -9   1   -1.90    5.60
   4   9  -1   -3.60    4.40
   4   9  -1    0.60    2.10
   4   9  -1    0.20    4.20
   4   9  -1    1.40    2.90
  -4  -9   1   -0.30    4.70
  -4  -9   1    1.10    3.10
  -4  -9   1    0.60    4.00
  -4  -9   1    1.70    5.10
  -4  -9   1   -3.20    4.30
   3   9  -1   -0.50    5.80
   3   9  -1   -0.90    4.10
   3   9  -1    0.40    2.60
   3   9  -1   -1.80    2.60
  -3  -9   1   -4.10    2.50
  -3  -9   1    3.00    3.50
  -3  -9   1   -2.60    3.90
  -3  -9   1    0.70    4.80
  -3  -9   1    3.90    3.80
  -3  -9   1    2.40    7.10
   2   9  -1   -0.80    2.70
   2   9  -1   -5.90    5.60
   2   9  -1   -2.20    3.20
   2   9  -1   -2.70    3.10
  -2  -9   1   -0.30    3.00
  -2  -9   1   -3.10    3.00
  -2  -9   1    0.70    4.60
  -2  -9   1   -4.30    2.70
  -2  -9   1   -3.30    4.70
  -2  -9   1   -1.00    2.90
   1   9  -1    4.10    2.90
   1   9  -1   -0.10    3.50
   1   9  -1    1.60    3.00
   1   9  -1   -6.10    5.50
  -1  -9   1    0.40    2.50
  -1  -9   1    6.70    6.10
  -1  -9   1    1.80    4.10
  -1  -9   1   -0.20    5.40
  -1  -9   1    0.10    2.80
   0   9  -1   31.10    5.70
   0   9  -1   24.40    4.20
   0   9  -1   32.50    4.70
   0   9  -1   35.40    6.60
   0  -9   1   27.20    6.00
   0  -9   1   33.60    6.80
   0  -9   1   22.30    3.90
   0  -9   1   32.50    6.70
  -1   9  -1   46.00    5.40
  -1   9  -1   51.99    7.90
  -1   9  -1   48.80    4.30
  -1   9  -1   47.00    4.30
  -1   9  -1   43.80    7.20
   1  -9   1   40.10    7.10
   1  -9   1   45.60    7.80
   1  -9   1   36.30    4.70
   1  -9   1   46.90   10.10
  -2   9  -1  157.98    8.50
  -2   9  -1  140.79    8.30
  -2   9  -1  157.18   13.20
   2  -9   1  131.09   11.60
   2  -9   1  164.68   13.80
   2  -9   1  174.18   13.90
  -3   9  -1    4.60    2.40
  -3   9  -1   -0.50    6.20
  -3   9  -1    2.20    5.70
  -3   9  -1    4.60    2.70
  -3   9  -1    6.90    7.20
   3  -9   1    3.50    8.70
   3  -9   1    6.00    5.60
   3  -9   1    2.90    2.90
   3  -9   1    5.50    7.30
  -4   9  -1    6.10    3.30
  -4   9  -1    5.70    2.80
  -4   9  -1   -3.90    7.60
  -4   9  -1    8.20    8.10
  -4   9  -1   -1.70    6.10
   4  -9   1    3.10    6.60
   4  -9   1   -0.60    7.70
   4  -9   1    9.40    8.90
  -5   9  -1   24.70    8.10
  -5   9  -1   30.70    9.40
  -5   9  -1   22.40    4.10
  -5   9  -1   14.80    7.80
  -5   9  -1   23.30    4.70
   5  -9   1   25.60    6.10
   5  -9   1   24.30    9.10
   5  -9   1   26.00    8.90
   5  -9   1   19.50   11.30
  -6   9  -1   -3.50    9.90
  -6   9  -1   18.60    9.80
  -6   9  -1    1.90    4.40
  -6   9  -1    5.20    5.40
   6  -9   1   -7.70   11.70
   6  -9   1   -5.10   10.80
   6  -9   1    2.00    5.90
  10   8  -1  -10.40    9.70
  10   8  -1    2.20    6.50
  10   8  -1    0.10    9.40
 -10  -8   1  -11.70    6.00
 -10  -8   1   11.80   10.60
 -10  -8   1    4.90    7.00
 -10  -8   1    5.70   13.70
 -10  -8   1    1.90   12.60
   9   8  -1   31.00   11.10
   9   8  -1    2.20   10.60
   9   8  -1   10.50    5.10
  -9  -8   1    7.00    6.20
  -9  -8   1    2.10    5.30
  -9  -8   1   10.90   11.80
  -9  -8   1   -1.20   10.40
  -9  -8   1    5.80    9.00
   8   8  -1   11.20    5.50
   8   8  -1    6.20    8.70
   8   8  -1    1.40    7.50
  -8  -8   1    9.90    7.70
  -8  -8   1    2.20    5.10
  -8  -8   1    5.70    8.00
  -8  -8   1   11.00    6.70
  -8  -8   1    5.20    5.40
   7   8  -1    9.20    5.30
   7   8  -1    0.60    4.60
   7   8  -1   -0.80    5.00
  -7  -8   1    0.20    5.00
  -7  -8   1    0.00    5.10
  -7  -8   1    0.10    7.30
  -7  -8   1    3.30    5.40
  -7  -8   1    3.80    4.70
   6   8  -1   -3.10    5.40
   6   8  -1   -4.70    4.80
   6   8  -1    0.60    4.50
  -6  -8   1    6.40    9.70
  -6  -8   1   -2.50    5.70
  -6  -8   1   -1.60    4.70
  -6  -8   1    0.40    3.40
  -6  -8   1    2.30    4.40
   5   8  -1  125.49    9.00
   5   8  -1  113.59   10.20
   5   8  -1  119.79   11.00
   5   8  -1  108.09    6.00
   5   8  -1  110.19    6.00
  -5  -8   1  126.69    9.10
  -5  -8   1  115.59   10.00
  -5  -8   1  132.89   10.60
  -5  -8   1  130.49   11.30
  -5  -8   1  110.39    9.00
   4   8  -1   54.09    4.30
   4   8  -1   65.79    5.50
   4   8  -1   62.99    7.30
   4   8  -1   51.89    8.30
  -4  -8   1   47.60    5.50
  -4  -8   1   51.89    5.40
  -4  -8   1   55.79    6.70
  -4  -8   1   55.59    7.90
  -4  -8   1   51.59    7.10
   3   8  -1   30.60    5.40
   3   8  -1   34.20    6.70
   3   8  -1   34.90    4.20
   3   8  -1   35.70    4.70
  -3  -8   1   40.60    5.60
  -3  -8   1   34.90    5.70
  -3  -8   1   34.20    4.70
  -3  -8   1   41.00    5.30
  -3  -8   1   40.20    7.20
  -3  -8   1   25.10    4.00
   2   8  -1   -3.90    3.50
   2   8  -1    0.30    2.70
   2   8  -1   -0.80    2.40
   2   8  -1   -0.80    3.10
  -2  -8   1   -0.50    2.60
  -2  -8   1   -3.20    2.50
  -2  -8   1   -1.30    4.00
  -2  -8   1   -3.20    5.10
  -2  -8   1   -3.30    2.40
  -2  -8   1   -3.90    3.90
  -2  -8   1    1.50    2.70
   1   8  -1   96.19    7.50
   1   8  -1  100.39    6.70
   1   8  -1   79.79    6.40
   1   8  -1   89.99    9.20
  -1  -8   1  119.69   10.10
  -1  -8   1  100.39    9.00
  -1  -8   1  111.09    8.00
  -1  -8   1   91.59    6.70
  -1  -8   1   79.89    6.30
   0   8  -1   52.89    4.60
   0   8  -1   36.90    4.60
   0   8  -1   52.59    6.50
   0   8  -1   55.49    7.90
   0  -8   1   54.49    8.20
   0  -8   1   49.00    8.30
  -1   8  -1   -2.10    5.20
  -1   8  -1    4.50    2.80
  -1   8  -1   -0.20    1.90
  -1   8  -1   -0.10    4.00
  -1   8  -1   -0.90    2.00
   1  -8   1    4.00    2.60
   1  -8   1    5.30    5.30
   1  -8   1    2.80    4.50
   1  -8   1   -4.50    4.90
  -2   8  -1  107.69   10.30
  -2   8  -1   90.99    6.20
  -2   8  -1   95.89    6.30
  -2   8  -1   84.09    9.40
  -2   8  -1  104.09   10.50
   2  -8   1  113.79   10.80
   2  -8   1  101.69   10.90
   2  -8   1  104.09   10.70
  -3   8  -1    4.30    4.30
  -3   8  -1   -5.00    4.40
  -3   8  -1    0.10    5.90
  -3   8  -1   -0.30    2.80
  -3   8  -1   -0.30    2.30
   3  -8   1   -1.00    7.20
   3  -8   1   -0.90    6.20
  -4   8  -1   17.00    3.80
  -4   8  -1    9.20    7.00
  -4   8  -1   11.60    7.30
  -4   8  -1   14.80    3.60
   4  -8   1    7.00    7.60
   4  -8   1   16.00    8.10
   4  -8   1   16.80    7.40
  -5   8  -1    1.00    4.10
  -5   8  -1    4.30    7.10
  -5   8  -1  -10.30    4.90
  -5   8  -1   -3.80    5.50
  -5   8  -1    0.00    3.50
   5  -8   1    5.90    7.10
   5  -8   1   -3.60    8.20
   5  -8   1    1.40    4.60
   5  -8   1   -9.60    8.60
  -6   8  -1   21.30    9.30
  -6   8  -1   15.70   10.10
  -6   8  -1   -4.00    8.90
  -6   8  -1   21.80    6.00
   6  -8   1   16.10    6.00
   6  -8   1    6.60    9.10
   6  -8   1    6.80    7.70
   6  -8   1    6.70   10.90
  -7   8  -1   19.10   11.50
  -7   8  -1   -0.20    6.90
  -7   8  -1    6.40   11.20
   7  -8   1    8.10   10.00
   7  -8   1    2.80   13.50
   7  -8   1  -17.50   11.90
   7  -8   1    3.60    5.90
  10   7  -1   -9.20    6.20
  10   7  -1   15.20   11.80
  10   7  -1    2.60   11.30
  10   7  -1    0.30    3.60
 -10  -7   1    8.90   13.70
 -10  -7   1   -8.00    8.60
 -10  -7   1   10.60    7.00
 -10  -7   1    1.90    5.70
 -10  -7   1    9.10   12.40
   9   7  -1   35.20    5.00
   9   7  -1   40.00    7.50
   9   7  -1   29.00   10.00
   9   7  -1   47.10    5.30
   9   7  -1   39.20   11.60
  -9  -7   1   31.40    7.00
  -9  -7   1   35.00   11.00
  -9  -7   1   52.59    6.80
  -9  -7   1   42.90    9.60
  -9  -7   1   28.40   11.70
   8   7  -1    3.80    3.90
   8   7  -1   18.80    8.40
   8   7  -1    2.70    2.40
   8   7  -1   -1.20    7.70
   8   7  -1    7.10    2.50
  -8  -7   1    8.40    4.30
  -8  -7   1   -4.30    7.90
  -8  -7   1    7.70    5.10
  -8  -7   1    8.20    7.30
   7   7  -1   18.60    2.80
   7   7  -1   18.20    5.80
   7   7  -1   18.60    2.80
   7   7  -1   23.00    4.90
  -7  -7   1   22.50    4.70
  -7  -7   1   15.60    6.90
  -7  -7   1   18.60    7.80
  -7  -7   1   19.70    7.40
  -7  -7   1   15.90    4.40
   6   7  -1   -2.40    1.30
   6   7  -1   -9.60    5.20
   6   7  -1   -7.90    4.00
   6   7  -1    1.70    1.30
   6   7  -1    0.50    4.30
   6   7  -1   -1.50    3.80
  -6  -7   1   -5.20    5.20
  -6  -7   1   -4.10    3.20
  -6  -7   1   -0.90    4.40
  -6  -7   1   -0.80    4.10
  -6  -7   1    1.60    5.10
   5   7  -1  110.29    6.00
   5   7  -1  121.29    8.70
   5   7  -1  113.89    9.90
   5   7  -1  121.59   10.10
   5   7  -1  111.59    6.10
  -5  -7   1  128.49   10.00
  -5  -7   1  102.99   10.10
  -5  -7   1  114.79    8.50
  -5  -7   1  115.89   10.30
  -5  -7   1  108.69    7.90
   4   7  -1  117.69    7.90
   4   7  -1  112.69    9.50
   4   7  -1  104.09    8.90
   4   7  -1  108.89    6.30
  -4  -7   1  114.49    9.40
  -4  -7   1  112.49    8.70
  -4  -7   1  103.09    8.70
  -4  -7   1  111.09    8.10
  -4  -7   1  118.59    8.00
   3   7  -1    8.60    2.30
   3   7  -1    7.50    3.70
   3   7  -1    7.80    3.60
   3   7  -1   10.70    3.20
  -3  -7   1    3.40    3.80
  -3  -7   1   13.20    3.50
  -3  -7   1    9.00    3.30
  -3  -7   1    2.10    4.50
  -3  -7   1    8.50    3.70
   2   7  -1   25.70    5.50
   2   7  -1   23.90    4.10
   2   7  -1   30.90    4.00
   2   7  -1   23.90    3.90
  -2  -7   1   26.70    3.90
  -2  -7   1   26.80    4.80
  -2  -7   1   31.20    4.20
  -2  -7   1   28.00    4.10
  -2  -7   1   24.80    4.60
  -2  -7   1   23.60    4.00
   1   7  -1   19.60    3.60
   1   7  -1   17.80    3.10
   1   7  -1   19.70    3.20
   1   7  -1   24.10    4.50
  -1  -7   1   24.50    5.50
  -1  -7   1   20.90    4.50
  -1  -7   1   21.90    3.50
  -1  -7   1   20.80    2.90
  -1  -7   1   21.70    3.80
   0   7  -1    1.70    2.00
   0   7  -1   -1.50    2.00
   0   7  -1    1.60    3.00
   0   7  -1   -1.50    4.30
   0  -7   1    1.60    3.00
   0  -7   1    5.50    4.80
   0  -7   1   -0.50    3.60
   0  -7   1    2.70    2.00
  -1   7  -1   17.00    4.60
  -1   7  -1   15.60    2.50
  -1   7  -1   13.90    3.10
  -1   7  -1   17.30    5.30
   1  -7   1   12.80    4.70
   1  -7   1   18.60    5.40
   1  -7   1   12.70    2.60
   1  -7   1   16.50    5.00
  -2   7  -1   40.40    3.80
  -2   7  -1   34.10    3.90
  -2   7  -1   42.40    6.90
  -2   7  -1   41.40    7.40
  -2   7  -1   34.70    5.70
   2  -7   1   37.10    6.50
   2  -7   1   29.70    3.60
   2  -7   1   43.70    7.40
   2  -7   1   44.50    7.60
  -3   7  -1    3.80    3.90
  -3   7  -1    3.80    2.40
  -3   7  -1   -0.40    2.80
  -3   7  -1    2.90    4.40
  -3   7  -1    1.40    5.40
   3  -7   1   13.70    5.60
   3  -7   1    4.80    5.60
   3  -7   1    2.30    4.30
   3  -7   1    1.80    2.30
  -4   7  -1   57.59    9.40
  -4   7  -1   63.09    9.40
  -4   7  -1   74.89    6.40
  -4   7  -1   54.39    8.90
   4  -7   1   66.89   14.10
   4  -7   1   80.09   10.90
   4  -7   1   61.89   10.50
   4  -7   1   58.09    5.10
  -5   7  -1    4.30    7.00
  -5   7  -1    7.00    6.00
  -5   7  -1   -1.70    4.10
   5  -7   1   -1.60    3.10
   5  -7   1   -7.90    5.70
   5  -7   1   -4.30    6.90
   5  -7   1   -2.00    7.40
   5  -7   1   -3.60    3.80
  -6   7  -1   11.00    7.60
  -6   7  -1    3.10    5.00
  -6   7  -1    9.20    7.70
  -6   7  -1    2.80    2.80
  -6   7  -1    0.60    6.00
   6  -7   1   -1.60    7.10
   6  -7   1   -5.60    8.80
   6  -7   1    4.40    4.80
   6  -7   1    0.40    6.50
  -7   7  -1    3.90    9.30
  -7   7  -1   -8.20   10.70
  -7   7  -1    1.10    3.00
  -7   7  -1    7.40    9.50
  -7   7  -1    1.60    6.60
   7  -7   1   -6.40    5.50
   7  -7   1    7.10    8.30
   7  -7   1    2.00   10.80
   7  -7   1  -12.90   11.50
  -8   7  -1    3.90    3.50
  -8   7  -1  -15.00   10.90
  -8   7  -1    5.00   11.80
  -8   7  -1   -4.30   10.80
   8  -7   1    1.90   15.00
   8  -7   1   29.00   10.00
   8  -7   1   14.90   14.50
   8  -7   1    6.30    6.70
  11   6  -1   15.90   16.60
  11   6  -1    7.00    7.50
 -11  -6   1   -2.30   11.80
 -11  -6   1  -13.10   17.10
 -11  -6   1   25.30   11.10
 -11  -6   1    7.20    6.30
  10   6  -1    6.50   11.00
  10   6  -1    5.10    5.20
  10   6  -1    9.40    6.30
  10   6  -1   23.50    9.30
 -10  -6   1   15.60    5.80
 -10  -6   1    3.50   11.10
 -10  -6   1   20.80    8.90
 -10  -6   1  -14.90   11.40
 -10  -6   1   12.40    8.60
 -10  -6   1   15.80    6.90
   9   6  -1    4.60    5.20
   9   6  -1    1.80    7.80
   9   6  -1    1.50    3.90
   9   6  -1    5.40    8.60
  -9  -6   1   -2.20    4.10
  -9  -6   1   -2.30    4.70
  -9  -6   1    6.20    9.40
  -9  -6   1   -2.50    6.90
  -9  -6   1   -1.50    8.70
   8   6  -1   43.50    5.70
   8   6  -1   48.00    9.40
   8   6  -1   51.69    7.30
   8   6  -1   36.10    7.40
  -8  -6   1   37.40    6.40
  -8  -6   1   44.60    8.30
  -8  -6   1   38.40    6.40
  -8  -6   1   44.60    9.80
  -8  -6   1   49.90    8.80
   7   6  -1   -0.60    3.20
   7   6  -1   -1.80    2.40
   7   6  -1    3.10    6.10
   7   6  -1    5.90    5.50
  -7  -6   1    1.50    4.50
  -7  -6   1   -1.70    4.30
  -7  -6   1    1.30    4.70
  -7  -6   1    2.70    5.30
  -7  -6   1    4.00    6.70
   6   6  -1    4.80    4.00
   6   6  -1   -2.90    4.10
   6   6  -1    2.20    1.80
   6   6  -1   -2.70    3.70
   6   6  -1    2.10    2.00
  -6  -6   1   -1.00    5.20
  -6  -6   1    1.40    4.90
  -6  -6   1    1.80    4.10
  -6  -6   1   -2.00    5.40
  -6  -6   1    5.30    3.30
   5   6  -1   44.30    6.80
   5   6  -1   37.30    6.50
   5   6  -1   38.20    7.30
   5   6  -1   38.10    3.40
   5   6  -1   40.00    3.30
   5   6  -1   47.60    4.90
  -5  -6   1   41.70    5.70
  -5  -6   1   44.80    6.70
  -5  -6   1   46.00    4.90
  -5  -6   1   40.30    7.40
  -5  -6   1   49.99    7.20
   4   6  -1    5.40    1.50
   4   6  -1    1.20    3.90
   4   6  -1    6.80    1.70
   4   6  -1    5.50    3.90
   4   6  -1   10.10    2.70
   4   6  -1    1.90    2.80
  -4  -6   1    9.40    3.40
  -4  -6   1    7.60    3.80
  -4  -6   1    4.00    4.20
  -4  -6   1    4.30    3.10
  -4  -6   1    4.60    2.60
   3   6  -1  157.88    8.60
   3   6  -1  162.68   10.70
   3   6  -1  167.78    9.10
   3   6  -1  162.48   10.00
  -3  -6   1  162.68    9.30
  -3  -6   1  160.88   10.70
  -3  -6   1  166.78   10.60
  -3  -6   1  156.78    9.90
  -3  -6   1  166.08    9.60
   2   6  -1  239.88   13.10
   2   6  -1  240.48   12.60
   2   6  -1  250.57   14.20
  -2  -6   1  245.98   12.60
  -2  -6   1  239.48   13.70
  -2  -6   1  252.27   14.30
  -2  -6   1  243.18   13.00
  -2  -6   1  238.28   12.70
  -2  -6   1  260.07   12.70
   1   6  -1  417.96   19.70
   1   6  -1  381.56   20.10
   1   6  -1  398.76   20.80
   1   6  -1  384.16   19.60
  -1  -6   1  408.96   20.20
  -1  -6   1  410.76   19.80
  -1  -6   1  438.06   21.00
  -1  -6   1  400.06   21.20
   0   6  -1   79.99    5.70
   0   6  -1   94.69    5.70
   0   6  -1   96.29    7.20
   0   6  -1   91.09    6.90
   0  -6   1   96.49    7.50
   0  -6   1   92.69    7.20
   0  -6   1  104.59    7.30
  -1   6  -1   55.09    5.20
  -1   6  -1   53.89    4.00
  -1   6  -1   44.70    4.10
  -1   6  -1   51.79    6.40
  -1   6  -1   53.89    5.90
   1  -6   1   43.20    3.60
   1  -6   1   54.49    6.50
   1  -6   1   49.70    6.20
   1  -6   1   51.69    6.10
  -2   6  -1    2.30    2.80
  -2   6  -1    1.20    2.10
  -2   6  -1    5.50    3.40
  -2   6  -1   -2.30    3.20
  -2   6  -1    2.70    2.00
   2  -6   1    5.00    4.10
   2  -6   1    3.50    1.80
   2  -6   1    4.20    4.10
   2  -6   1   -2.30    3.80
  -3   6  -1    5.70    4.60
  -3   6  -1    2.30    2.60
  -3   6  -1    5.80    3.70
  -3   6  -1    1.70    3.90
   3  -6   1    3.30    2.00
   3  -6   1    5.30    3.70
   3  -6   1    6.40    3.70
   3  -6   1    3.00    5.00
  -4   6  -1  115.99    8.00
  -4   6  -1  123.39   10.40
  -4   6  -1  120.09   10.90
   4  -6   1   91.99    6.50
   4  -6   1  112.79   11.40
   4  -6   1  114.79    9.20
   4  -6   1  123.59   11.60
  -5   6  -1  126.59   11.70
  -5   6  -1  180.58   13.00
  -5   6  -1  155.98   13.30
  -5   6  -1  171.68   10.80
   5  -6   1  173.98   14.40
   5  -6   1  168.78   14.60
   5  -6   1  181.38   13.00
   5  -6   1  158.98   10.50
  -6   6  -1   60.49    8.40
  -6   6  -1   53.79   10.40
  -6   6  -1   61.09   10.80
  -6   6  -1   61.49    9.90
   6  -6   1   60.39   10.80
   6  -6   1   44.20    8.70
   6  -6   1   63.89    7.60
   6  -6   1   58.79   10.10
  -7   6  -1    6.80    6.20
  -7   6  -1    9.40    8.50
  -7   6  -1   16.30    9.20
  -7   6  -1   11.20    7.30
  -7   6  -1    5.80    2.90
   7  -6   1   12.10    6.80
   7  -6   1    3.20    7.70
   7  -6   1    7.20    5.60
   7  -6   1   15.40   10.60
  -8   6  -1    1.90    3.00
  -8   6  -1   16.60   12.00
  -8   6  -1    4.00    8.60
  -8   6  -1   -5.60    8.10
  -8   6  -1  -10.80    9.90
   8  -6   1    8.10    8.70
   8  -6   1   11.10   12.80
   8  -6   1  -23.00   12.50
   8  -6   1   -0.20    5.30
  11   5  -1   16.00   10.20
  11   5  -1    7.70    7.70
 -11  -5   1   14.10    6.40
 -11  -5   1    1.80   12.40
 -11  -5   1   32.90    7.70
 -11  -5   1    2.60   10.20
 -11  -5   1   18.40   11.40
  10   5  -1    5.80    7.80
  10   5  -1    5.40    6.00
  10   5  -1   -2.30    5.80
  10   5  -1    3.70   10.30
 -10  -5   1   14.40    8.40
 -10  -5   1    0.90    4.80
 -10  -5   1    9.50    5.90
 -10  -5   1    3.00    9.80
 -10  -5   1   26.30    8.70
 -10  -5   1    7.10    8.50
   9   5  -1    0.30    8.40
   9   5  -1   -5.40    7.80
   9   5  -1   -3.40    3.70
   9   5  -1   10.50    5.00
  -9  -5   1   -5.40    9.80
  -9  -5   1   -0.20    3.80
  -9  -5   1   -1.80    4.90
  -9  -5   1   -6.90    8.50
  -9  -5   1   10.60    6.30
  -9  -5   1  -14.90   10.60
   8   5  -1   79.49    7.40
   8   5  -1   72.59   12.00
   8   5  -1  102.09   11.60
   8   5  -1   74.99    7.60
  -8  -5   1   73.39    8.30
  -8  -5   1  100.69   10.50
  -8  -5   1   80.49    9.90
  -8  -5   1   75.59    7.80
  -8  -5   1   98.29   13.30
   7   5  -1   19.60   12.40
   7   5  -1   46.20    6.40
   7   5  -1   40.80    5.40
   7   5  -1   36.10    7.50
  -7  -5   1   38.70    5.20
  -7  -5   1   55.69   10.30
  -7  -5   1   41.50    6.90
  -7  -5   1   48.60   13.60
  -7  -5   1   40.20    6.00
   6   5  -1   62.59    8.40
   6   5  -1   62.29    9.00
   6   5  -1   69.09    5.30
   6   5  -1   75.39    6.00
  -6  -5   1   61.79    7.40
  -6  -5   1   66.39    7.60
  -6  -5   1   65.39    8.90
  -6  -5   1   67.89    6.80
  -6  -5   1   66.59    5.80
   5   5  -1   15.50    4.00
   5   5  -1   16.70    2.80
   5   5  -1   15.10    4.90
   5   5  -1   20.80    4.10
  -5  -5   1   16.80    4.60
  -5  -5   1   21.30    5.20
  -5  -5   1   17.10    3.90
  -5  -5   1   18.40    5.00
  -5  -5   1   14.00    3.90
   4   5  -1   -1.80    3.40
   4   5  -1    1.50    1.30
   4   5  -1    5.60    3.50
   4   5  -1    3.40    1.50
   4   5  -1   -1.50    3.10
   4   5  -1    1.00    2.00
  -4  -5   1    0.00    2.10
  -4  -5   1    0.30    3.20
  -4  -5   1    3.80    3.40
  -4  -5   1    4.50    3.00
  -4  -5   1    4.30    2.70
   3   5  -1   38.40    6.20
   3   5  -1   36.30    3.10
   3   5  -1   36.80    4.10
   3   5  -1   38.20    4.30
  -3  -5   1   47.90    5.10
  -3  -5   1   34.40    4.70
  -3  -5   1   41.80    3.60
  -3  -5   1   44.90    4.80
  -3  -5   1   34.70    4.30
   2   5  -1  216.28   10.40
   2   5  -1  195.58   11.20
   2   5  -1  195.18   10.80
   2   5  -1  195.08   10.30
  -2  -5   1  198.38   10.80
  -2  -5   1  197.38   11.20
  -2  -5   1  193.98   10.20
  -2  -5   1  196.48   11.50
  -2  -5   1  198.98   10.40
   1   5  -1    2.20    1.90
   1   5  -1   -3.20    2.70
   1   5  -1    0.10    1.60
   1   5  -1   -0.40    1.80
  -1  -5   1    2.40    1.80
  -1  -5   1    1.10    1.80
  -1  -5   1    0.30    2.90
  -1  -5   1    1.40    1.70
   0   5  -1   23.30    2.70
   0   5  -1   21.80    3.60
   0   5  -1   19.20    2.50
   0   5  -1   21.00    4.00
   0  -5   1   22.20    3.90
   0  -5   1   26.10    3.90
   0  -5   1   21.30    4.20
   0  -5   1   20.30    2.60
   0  -5   1   17.70    2.50
  -1   5  -1   43.60    3.50
  -1   5  -1   46.70    3.50
  -1   5  -1   44.80    4.70
  -1   5  -1   44.30    5.00
  -1   5  -1   44.20    5.40
   1  -5   1   46.50    5.30
   1  -5   1   33.10    3.20
   1  -5   1   49.80    5.50
   1  -5   1   42.40    4.90
  -2   5  -1   17.50    3.90
  -2   5  -1   19.90    4.50
  -2   5  -1   13.60    2.50
  -2   5  -1   14.30    3.70
   2  -5   1   11.80    2.10
   2  -5   1   13.10    4.10
   2  -5   1   15.70    4.00
   2  -5   1   13.60    3.30
  -3   5  -1   28.90    5.30
  -3   5  -1   23.30    2.90
  -3   5  -1   29.10    4.80
  -3   5  -1   26.10    4.00
  -3   5  -1   23.20    5.00
   3  -5   1   30.90    4.60
   3  -5   1   26.50    4.90
   3  -5   1   30.80    3.00
   3  -5   1   44.50    6.80
  -4   5  -1   35.90    5.70
  -4   5  -1   49.90    7.60
  -4   5  -1   39.20    6.70
  -4   5  -1   34.70    5.20
  -4   5  -1   27.90    3.50
   4  -5   1   39.90    6.90
   4  -5   1   35.20    6.90
   4  -5   1   38.00    6.10
   4  -5   1   34.90    3.50
  -5   5  -1    3.30    4.40
  -5   5  -1    8.50    4.30
  -5   5  -1    9.50    4.10
  -5   5  -1    4.40    2.20
  -5   5  -1   11.90    4.80
   5  -5   1    2.60    2.80
   5  -5   1    6.70    4.90
   5  -5   1   12.30    4.20
   5  -5   1   14.20    6.20
   5  -5   1    4.00    6.50
  -6   5  -1   48.00    7.80
  -6   5  -1   42.30    7.80
  -6   5  -1   54.59    7.90
  -6   5  -1   33.10   10.40
   6  -5   1   42.40    9.30
   6  -5   1   38.30    7.40
   6  -5   1   32.20    6.60
   6  -5   1   48.40    6.80
  -7   5  -1   35.40    9.20
  -7   5  -1   27.50    7.40
  -7   5  -1   50.19   14.50
  -7   5  -1   27.60    3.80
  -7   5  -1   49.40    8.60
   7  -5   1   32.60    7.50
   7  -5   1   41.20    6.60
   7  -5   1   39.60    9.80
  -8   5  -1   -0.40    7.60
  -8   5  -1  -10.70    7.80
  -8   5  -1    7.20    2.90
  -8   5  -1    8.10    8.80
  -8   5  -1  -10.20    9.30
   8  -5   1   -8.20   10.00
   8  -5   1   -3.90    5.30
   8  -5   1  -13.20   10.20
   8  -5   1   -3.40    7.60
  -9   5  -1   10.40    3.50
  -9   5  -1   26.20   13.80
  -9   5  -1   13.00   10.40
   9  -5   1  -26.40   14.50
   9  -5   1   31.50   14.80
   9  -5   1   -4.80    6.10
  11   4  -1    5.90    6.50
  11   4  -1   -5.10   13.40
 -11  -4   1    0.30    6.30
 -11  -4   1   -5.90   10.40
 -11  -4   1   -0.90    5.00
 -11  -4   1   31.40    9.70
  10   4  -1    3.50    6.30
  10   4  -1   -4.60    9.50
  10   4  -1    9.50   10.60
  10   4  -1    6.60    6.70
 -10  -4   1  -10.40   10.20
 -10  -4   1    3.10    4.50
 -10  -4   1   -6.50   11.80
 -10  -4   1   -0.80    7.70
 -10  -4   1    3.30   12.60
 -10  -4   1    4.20    5.30
   9   4  -1    7.90    6.70
   9   4  -1   12.20    4.70
   9   4  -1    5.10    6.20
   9   4  -1   14.00    5.70
  -9  -4   1    9.50   10.10
  -9  -4   1   22.20    6.50
  -9  -4   1   11.80    5.40
  -9  -4   1    8.30    4.90
  -9  -4   1   13.40    4.40
  -9  -4   1   19.80    9.20
  -9  -4   1   15.10    7.00
   8   4  -1   39.70    6.50
   8   4  -1   46.20    8.20
   8   4  -1   42.70    7.60
   8   4  -1   44.70    7.00
  -8  -4   1   65.89    7.70
  -8  -4   1   46.10    6.20
  -8  -4   1   44.20    6.40
  -8  -4   1   47.50    8.10
  -8  -4   1   39.10    9.80
  -8  -4   1   49.30    8.40
   7   4  -1  194.18   14.20
   7   4  -1  192.68   13.60
   7   4  -1  187.98   11.90
   7   4  -1  198.48   12.60
  -7  -4   1  219.78   15.80
  -7  -4   1  202.08   12.90
  -7  -4   1  202.38   12.20
  -7  -4   1  203.18   12.20
  -7  -4   1  197.28   15.00
   6   4  -1   -0.10    2.80
   6   4  -1    1.30    4.80
   6   4  -1    2.40    2.50
   6   4  -1   -2.00    3.50
  -6  -4   1    7.40    5.50
  -6  -4   1    0.40    2.70
  -6  -4   1    4.50    5.30
  -6  -4   1   -4.40    3.60
  -6  -4   1   -0.60    3.40
   5   4  -1  397.26   19.80
   5   4  -1  399.66   21.00
   5   4  -1  393.26   21.00
   5   4  -1  374.66   19.00
  -5  -4   1  380.26   20.60
  -5  -4   1  391.36   21.20
  -5  -4   1  389.36   19.60
  -5  -4   1  384.56   20.20
  -5  -4   1  398.36   19.50
   4   4  -1  432.06   20.30
   4   4  -1  404.06   19.50
   4   4  -1  416.06   21.50
   4   4  -1  401.76   21.10
   4   4  -1  419.66   20.70
  -4  -4   1  384.86   20.80
  -4  -4   1  400.16   19.90
  -4  -4   1  407.26   20.00
  -4  -4   1  412.26   20.70
  -4  -4   1  406.56   21.20
   3   4  -1    1.90    2.00
   3   4  -1    2.40    2.50
   3   4  -1   -0.30    2.40
   3   4  -1    2.80    1.40
   3   4  -1    0.40    1.50
  -3  -4   1    5.10    2.80
  -3  -4   1    3.90    1.90
  -3  -4   1    3.20    1.90
  -3  -4   1    1.00    2.40
  -3  -4   1    0.10    2.30
   2   4  -1    9.20    1.70
   2   4  -1   11.50    2.50
   2   4  -1   10.30    2.40
   2   4  -1   14.60    2.40
  -2  -4   1    8.70    2.60
  -2  -4   1    8.80    2.30
  -2  -4   1   12.50    2.40
  -2  -4   1    7.80    2.30
  -2  -4   1    9.80    2.30
   1   4  -1   78.39    5.40
   1   4  -1   78.19    5.00
   1   4  -1   70.69    4.80
  -1  -4   1   81.69    4.50
  -1  -4   1   83.29    4.90
  -1  -4   1   74.69    5.00
  -1  -4   1   79.59    5.40
   0   4  -1  441.46   21.40
   0   4  -1  433.06   20.70
   0   4  -1  442.06   21.60
   0  -4   1  384.96   20.40
   0  -4   1  428.26   21.50
   0  -4   1  463.95   20.80
   0  -4   1  473.75   21.50
   0  -4   1  452.15   21.50
  -1   4  -1  129.49    8.30
  -1   4  -1  133.49    7.20
  -1   4  -1  138.49    8.20
  -1   4  -1  134.99    8.10
   1  -4   1  136.49    8.40
   1  -4   1  142.39    8.20
   1  -4   1  131.49    8.30
  -2   4  -1    4.00    2.00
  -2   4  -1    4.20    2.70
  -2   4  -1    5.50    1.60
  -2   4  -1    7.80    3.00
  -2   4  -1    8.50    3.20
   2  -4   1    7.60    3.10
   2  -4   1    5.50    2.80
   2  -4   1    8.20    2.70
   2  -4   1    7.20    1.60
  -3   4  -1  489.25   23.40
  -3   4  -1  517.95   22.80
  -3   4  -1  492.15   24.60
  -3   4  -1  463.45   24.60
  -3   4  -1  460.65   24.10
   3  -4   1  471.45   24.80
   3  -4   1  478.15   24.70
   3  -4   1  498.05   24.50
  -4   4  -1   64.39    7.40
  -4   4  -1   65.99    6.80
  -4   4  -1   58.19    5.50
  -4   4  -1   59.69    4.20
  -4   4  -1   70.99    7.50
   4  -4   1   57.59    6.40
   4  -4   1   45.20    4.10
   4  -4   1   60.49    6.70
   4  -4   1   60.89    7.60
   4  -4   1   58.89    5.40
  -5   4  -1   15.50    4.20
  -5   4  -1   11.30    4.90
  -5   4  -1    7.10    2.30
  -5   4  -1    9.40    5.40
  -5   4  -1   11.50    5.30
   5  -4   1   10.90    3.50
   5  -4   1    6.90    2.70
   5  -4   1    7.80    4.40
   5  -4   1   12.20    5.70
   5  -4   1    6.60    4.00
  -6   4  -1   68.99   10.40
  -6   4  -1   67.79    7.80
  -6   4  -1   75.79    8.50
  -6   4  -1   71.99    9.50
  -6   4  -1   48.90    4.60
   6  -4   1   69.09    8.20
   6  -4   1   71.89   10.50
   6  -4   1   68.79   11.40
   6  -4   1   54.89    7.00
   6  -4   1   69.29    6.20
  -7   4  -1   12.50    6.50
  -7   4  -1   13.20    6.20
  -7   4  -1    8.20    7.40
  -7   4  -1   12.70    7.50
  -7   4  -1    9.20    2.70
   7  -4   1    8.40    5.20
   7  -4   1   13.80    9.90
   7  -4   1   13.60    6.90
   7  -4   1   10.10    5.90
   7  -4   1   20.10    5.90
  -8   4  -1   28.70    7.60
  -8   4  -1   17.60    8.60
  -8   4  -1   16.50    3.10
  -8   4  -1   13.60    7.50
  -8   4  -1   20.00   10.00
   8  -4   1   15.00    7.50
   8  -4   1    3.30    6.80
   8  -4   1   14.40    5.50
   8  -4   1   29.60   13.30
   8  -4   1    0.00    9.10
  -9   4  -1  -11.20    9.30
  -9   4  -1   10.20    9.20
  -9   4  -1   -7.30   10.00
  -9   4  -1   -7.70    8.70
  -9   4  -1    2.30    3.10
   9  -4   1   -6.60    8.60
   9  -4   1    1.00    5.80
  11   3  -1   20.90    9.70
  11   3  -1   27.90   14.00
  11   3  -1   13.20    9.90
 -11  -3   1   19.10    8.70
 -11  -3   1   26.40    7.30
 -11  -3   1   23.30   10.10
 -11  -3   1   11.00   17.00
 -11  -3   1   13.20   10.20
 -11  -3   1   15.30    5.40
  10   3  -1   -4.20   10.20
  10   3  -1  -16.70    9.20
  10   3  -1    1.40    5.80
  10   3  -1    1.40    6.50
 -10  -3   1    7.70    4.60
 -10  -3   1   -3.40    9.70
 -10  -3   1  -19.50   11.60
 -10  -3   1    5.60   10.90
 -10  -3   1    1.10    5.70
 -10  -3   1   -7.90    8.50
 -10  -3   1    2.70    7.00
   9   3  -1    2.30    8.40
   9   3  -1   -6.50    7.10
   9   3  -1   -3.10    5.60
   9   3  -1    1.60    5.30
  -9  -3   1  -12.90    8.70
  -9  -3   1   -2.60    4.70
  -9  -3   1   -1.40    5.80
  -9  -3   1    2.00    5.00
  -9  -3   1    1.80    5.40
  -9  -3   1    2.40    6.20
  -9  -3   1   -2.20    4.10
   8   3  -1    3.10    3.70
   8   3  -1    8.20    5.20
   8   3  -1    7.30    4.70
   8   3  -1    7.60    6.60
  -8  -3   1   14.00    5.60
  -8  -3   1    6.30    5.20
  -8  -3   1    4.70    3.70
  -8  -3   1    9.40    6.30
  -8  -3   1    5.90    5.20
  -8  -3   1    6.40    4.50
  -8  -3   1    3.10    4.40
   7   3  -1  451.35   23.50
   7   3  -1  429.16   24.90
   7   3  -1  451.65   23.40
   7   3  -1  438.16   24.60
  -7  -3   1  453.65   23.50
  -7  -3   1  461.95   22.90
  -7  -3   1  452.15   26.00
  -7  -3   1  428.26   22.40
  -7  -3   1  482.95   23.90
  -7  -3   1  465.25   31.70
   6   3  -1   17.00    5.80
   6   3  -1   16.40    4.20
   6   3  -1   17.40    4.40
   6   3  -1   12.10    3.50
  -6  -3   1   17.60    3.80
  -6  -3   1   13.90    3.40
  -6  -3   1   19.50    5.30
  -6  -3   1   17.30    3.80
  -6  -3   1   15.10    4.40
  -6  -3   1   24.20    6.20
   5   3  -1  568.74   27.80
   5   3  -1  602.44   28.10
   5   3  -1  557.94   29.00
   5   3  -1  588.04   29.60
  -5  -3   1  593.04   27.90
  -5  -3   1  582.94   27.70
  -5  -3   1  580.04   27.60
  -5  -3   1  570.64   29.10
  -5  -3   1  571.34   29.50
  -5  -3   1  585.54   28.30
   4   3  -1 1890.11   87.69
   4   3  -1 1948.80   86.69
   4   3  -1 1892.41   87.59
   4   3  -1 1858.71   86.39
  -4  -3   1 1933.21   86.49
  -4  -3   1 1877.21   87.69
  -4  -3   1 1911.91   86.39
  -4  -3   1 1928.31   86.99
  -4  -3   1 1820.22   87.39
   3   3  -1   -2.30    1.90
   3   3  -1    0.80    1.80
   3   3  -1    0.00    2.40
   3   3  -1    3.20    1.40
   3   3  -1    0.80    1.80
  -3  -3   1    2.80    1.90
  -3  -3   1    2.00    2.30
  -3  -3   1    0.80    2.00
  -3  -3   1    5.60    3.90
  -3  -3   1    3.10    2.10
   2   3  -1  576.44   26.80
   2   3  -1  577.34   26.80
   2   3  -1  563.94   26.10
   2   3  -1  538.55   26.70
  -2  -3   1  548.25   26.60
  -2  -3   1  552.94   26.60
  -2  -3   1  558.04   26.70
  -2  -3   1  566.74   26.20
  -2  -3   1  580.64   26.20
   1   3  -1  101.49    6.10
   1   3  -1  103.89    5.90
   1   3  -1  105.99    5.90
  -1  -3   1  102.89    6.00
  -1  -3   1  109.69    5.80
  -1  -3   1  106.29    5.60
  -1  -3   1  103.59    6.50
  -1  -3   1  106.09    5.90
  -1  -3   1  102.99    5.70
   0   3  -1   67.39    3.90
   0   3  -1   65.09    4.50
   0   3  -1   53.59    3.60
   0   3  -1   61.79    4.80
   0  -3   1   66.29    4.30
   0  -3   1   63.39    4.00
   0  -3   1   71.69    5.00
   0  -3   1   65.29    4.60
  -1   3  -1   -1.00    1.50
  -1   3  -1    1.50    2.20
  -1   3  -1   -0.60    2.20
   1  -3   1   -0.20    1.70
   1  -3   1   -0.70    1.50
   1  -3   1    0.60    1.60
   1  -3   1    1.70    1.10
  -2   3  -1  210.18   10.50
  -2   3  -1  198.28   11.10
  -2   3  -1  193.78   11.40
  -2   3  -1  220.68   10.00
  -2   3  -1  202.88   11.10
   2  -3   1  200.18   11.50
   2  -3   1  202.08   11.20
   2  -3   1  204.58   11.00
  -3   3  -1  125.39    9.30
  -3   3  -1  126.39    8.90
  -3   3  -1  137.69    8.50
  -3   3  -1  137.29    6.90
  -3   3  -1  134.09    7.90
   3  -3   1  126.89    8.40
   3  -3   1  129.59    8.60
   3  -3   1  130.29    9.00
  -4   3  -1  374.46   19.10
  -4   3  -1  373.66   17.80
  -4   3  -1  379.06   20.20
  -4   3  -1  358.96   19.80
  -4   3  -1  370.96   19.50
   4  -3   1  375.66   18.40
   4  -3   1  375.96   21.00
   4  -3   1  370.16   19.50
   4  -3   1  397.16   19.30
   4  -3   1  369.26   20.10
  -5   3  -1    6.20    4.10
  -5   3  -1   -0.30    4.20
  -5   3  -1   -0.60    3.70
  -5   3  -1   -0.20    1.90
  -5   3  -1    2.90    3.80
   5  -3   1   -3.10    3.40
   5  -3   1    1.70    3.20
   5  -3   1    4.20    3.10
   5  -3   1    3.70    3.80
   5  -3   1   -0.30    3.20
  -6   3  -1  136.19   11.70
  -6   3  -1  141.39   11.60
  -6   3  -1  151.08   11.10
  -6   3  -1  148.39   11.30
   6  -3   1  159.98   13.30
   6  -3   1  147.09   12.60
   6  -3   1  156.28   10.10
   6  -3   1  147.29   10.70
   6  -3   1  147.19   10.80
  -7   3  -1    7.10    7.00
  -7   3  -1    4.20    2.20
  -7   3  -1   -3.90    5.50
  -7   3  -1    3.10    6.20
  -7   3  -1    2.90    4.90
   7  -3   1    4.10    4.50
   7  -3   1    2.60    4.10
   7  -3   1    0.00    7.20
   7  -3   1   -4.20    6.40
   7  -3   1   -3.70    4.90
  -8   3  -1   -2.70    2.60
  -8   3  -1    3.00    7.20
  -8   3  -1    3.90    6.70
  -8   3  -1   -1.60    6.70
  -8   3  -1    6.40    8.20
   8  -3   1  -13.80    8.80
   8  -3   1   -2.30    5.00
   8  -3   1   13.10   11.90
   8  -3   1   -2.90    7.70
  -9   3  -1    2.70    8.40
  -9   3  -1    3.70    3.10
  -9   3  -1    5.10    8.10
  -9   3  -1   -8.30   10.80
  -9   3  -1   -3.60    9.40
   9  -3   1    2.40   10.30
   9  -3   1    6.30    8.20
   9  -3   1    4.80    6.00
 -10   3  -1    2.30   10.40
 -10   3  -1  -10.70   11.90
 -10   3  -1   -0.40    3.30
 -10   3  -1   15.80   15.00
 -10   3  -1   -3.60   11.10
  10  -3   1    0.20    6.30
  10  -3   1   -1.30   13.50
  11   2  -1   12.30   13.70
  11   2  -1   -7.40    6.90
 -11  -2   1   13.80    8.90
 -11  -2   1  -24.30   14.70
 -11  -2   1   -7.90    6.00
 -11  -2   1    9.30    9.80
 -11  -2   1    1.40    5.00
 -11  -2   1   -4.10   10.40
  10   2  -1   51.99    9.90
  10   2  -1   47.70   11.50
  10   2  -1   45.80   13.50
  10   2  -1   52.89    8.40
 -10  -2   1   72.39   11.10
 -10  -2   1   64.09    8.10
 -10  -2   1   79.69   13.20
 -10  -2   1   57.19    7.10
 -10  -2   1   45.80    8.40
 -10  -2   1   87.79   13.40
 -10  -2   1   51.29   14.60
   9   2  -1    8.60    6.70
   9   2  -1    1.00    5.70
   9   2  -1    6.90    7.70
   9   2  -1   -2.00    8.50
  -9  -2   1    0.60    4.00
  -9  -2   1    0.20    4.40
  -9  -2   1    0.80    5.60
  -9  -2   1   16.90    9.00
  -9  -2   1   -3.40    9.30
  -9  -2   1    7.20    7.30
  -9  -2   1    3.00    5.40
   8   2  -1  144.89   12.00
   8   2  -1  157.08   14.50
   8   2  -1  140.29   11.80
   8   2  -1  147.09   11.10
  -8  -2   1  147.49   10.40
  -8  -2   1  152.68   13.30
  -8  -2   1  150.68   15.20
  -8  -2   1  148.79   10.00
  -8  -2   1  155.08   10.90
  -8  -2   1  149.09   10.80
   7   2  -1    7.30    4.30
   7   2  -1    8.60    3.80
   7   2  -1   18.90    5.50
   7   2  -1   17.60    5.10
  -7  -2   1    7.70    4.70
  -7  -2   1   22.50    7.60
  -7  -2   1   14.40    6.00
  -7  -2   1    5.80    4.40
  -7  -2   1    7.80    4.00
  -7  -2   1    6.20    3.10
  -7  -2   1    9.90    4.10
   6   2  -1   33.30    5.30
   6   2  -1   33.10    5.00
   6   2  -1   30.10    6.20
   6   2  -1   27.60    5.90
  -6  -2   1   29.90    4.20
  -6  -2   1   35.10    6.80
  -6  -2   1   31.10    4.80
  -6  -2   1   29.50    4.70
  -6  -2   1   37.40    4.50
  -6  -2   1   40.10    6.80
  -6  -2   1   28.00    4.70
   5   2  -1  412.06   20.90
   5   2  -1  378.96   19.70
   5   2  -1  388.56   21.10
   5   2  -1  384.46   19.60
  -5  -2   1  396.66   21.30
  -5  -2   1  392.66   19.80
  -5  -2   1  393.56   19.70
  -5  -2   1  398.66   19.30
  -5  -2   1  373.46   20.40
  -5  -2   1  410.06   19.40
   4   2  -1  219.08   12.60
   4   2  -1  207.88   12.40
   4   2  -1  214.78   11.40
   4   2  -1  215.88   11.50
  -4  -2   1  221.38   11.50
  -4  -2   1  216.28   12.30
  -4  -2   1  230.48   11.30
  -4  -2   1  212.98   11.40
  -4  -2   1  206.58   12.20
   3   2  -1  889.81   42.70
   3   2  -1  914.61   42.80
   3   2  -1  971.50   42.10
   3   2  -1  924.51   42.10
  -3  -2   1  884.51   42.80
  -3  -2   1  912.61   42.10
  -3  -2   1  932.31   42.20
  -3  -2   1  927.41   41.90
  -3  -2   1  884.91   42.40
  -3  -2   1  870.91   42.60
   2   2  -1 4771.02  229.48
   2   2  -1 4887.11  228.38
   2   2  -1 5154.98  228.18
   2   2  -1 4922.11  228.08
   2   2  -1 4381.06  227.48
  -2  -2   1 4904.21  227.98
  -2  -2   1 5918.41  227.68
  -2  -2   1 4995.40  227.78
  -2  -2   1 5544.25  228.18
   1   2  -1 3199.48  140.19
   1   2  -1 2945.61  139.89
   1   2  -1 2668.83  139.69
   1   2  -1 3300.07  140.19
   1   2  -1 3131.59  140.09
  -1  -2   1 3187.88  140.19
  -1  -2   1 2660.73  139.69
  -1  -2   1 3247.88  140.19
  -1  -2   1 3160.38  139.99
  -1  -2   1 3045.30  139.99
  -1  -2   1 3591.34  139.99
   0   2  -1  207.18    9.80
   0   2  -1  202.48   10.10
   0   2  -1  169.88    9.40
   0   2  -1  206.38   10.20
   0  -2   1  203.08   10.10
   0  -2   1  209.68    9.90
   0  -2   1  203.68   10.10
   0  -2   1  218.58    9.80
  -1   2  -1 2788.52  126.49
  -1   2  -1 2585.94  126.19
  -1   2  -1 2860.71  126.69
   1  -2   1 2844.32  126.69
   1  -2   1 2849.61  126.29
   1  -2   1 2824.42  126.49
  -2   2  -1    2.00    2.00
  -2   2  -1    0.90    0.90
  -2   2  -1    0.30    1.90
  -2   2  -1    0.70    1.60
  -2   2  -1   -0.70    1.60
   2  -2   1    1.00    1.60
   2  -2   1    4.30    1.70
   2  -2   1    2.50    2.00
  -3   2  -1   14.70    1.80
  -3   2  -1   16.50    3.10
  -3   2  -1   12.80    3.00
  -3   2  -1   13.40    2.80
  -3   2  -1   13.10    3.20
   3  -2   1   16.60    3.00
   3  -2   1   14.40    2.90
   3  -2   1   17.60    2.50
   3  -2   1   13.90    3.20
   3  -2   1   13.40    1.90
   3  -2   1   13.90    2.70
  -4   2  -1  571.84   28.10
  -4   2  -1  604.74   26.00
  -4   2  -1  541.75   27.80
  -4   2  -1  558.14   27.20
  -4   2  -1  556.64   27.40
   4  -2   1  573.84   27.30
   4  -2   1  527.45   27.70
   4  -2   1  536.35   27.30
   4  -2   1  547.35   28.00
  -5   2  -1   86.79    7.80
  -5   2  -1   82.89    7.30
  -5   2  -1   87.89    8.80
  -5   2  -1   83.19    7.30
   5  -2   1   79.09    8.00
   5  -2   1   85.49    7.10
   5  -2   1   79.69    6.40
   5  -2   1   87.09    6.60
   5  -2   1   81.29    8.60
  -6   2  -1   41.80    5.80
  -6   2  -1   52.59    9.30
  -6   2  -1   33.50    4.00
  -6   2  -1   45.80    7.00
  -6   2  -1   51.79    7.70
   6  -2   1   46.00    6.50
   6  -2   1   41.60    6.50
   6  -2   1   49.50    8.90
   6  -2   1   46.90    6.70
   6  -2   1   48.20    5.10
  -7   2  -1   -0.70    5.60
  -7   2  -1   -0.70    4.70
  -7   2  -1    1.20    5.50
  -7   2  -1   -0.50    7.30
  -7   2  -1    4.20    2.50
   7  -2   1    2.30    3.40
   7  -2   1   -2.20    5.50
   7  -2   1    1.70    5.00
   7  -2   1    3.00    7.50
  -8   2  -1    2.20    2.80
  -8   2  -1    0.40    6.00
  -8   2  -1   -7.80    7.20
  -8   2  -1    9.30    7.00
  -8   2  -1   -1.30    6.70
   8  -2   1   -1.20    6.50
   8  -2   1   -2.00    5.80
   8  -2   1    4.60    5.20
  -9   2  -1  -14.40    7.60
  -9   2  -1    1.20    3.00
  -9   2  -1    5.40    8.40
  -9   2  -1   -8.10    7.30
  -9   2  -1  -12.30    6.40
   9  -2   1   -4.40    6.20
   9  -2   1    4.70    7.40
   9  -2   1  -16.50   10.00
   9  -2   1    0.00    5.90
 -10   2  -1   -8.40   11.20
 -10   2  -1   18.90   10.90
 -10   2  -1    1.50    3.50
 -10   2  -1   -8.50   10.50
 -10   2  -1  -12.20    9.70
  10  -2   1   -8.20   11.20
  10  -2   1    8.40   13.50
  10  -2   1    3.10   10.00
  10  -2   1    9.40    6.70
  11   1  -1   54.49   14.40
 -11  -1   1   23.10   10.30
 -11  -1   1    7.20    5.00
 -11  -1   1   26.50   10.20
  10   1  -1    1.50    4.60
  10   1  -1    6.50   11.70
  10   1  -1   -8.90    8.40
  10   1  -1    1.60    7.30
 -10  -1   1    9.90    8.90
 -10  -1   1    3.90   10.50
 -10  -1   1    3.20    4.90
 -10  -1   1    8.60    4.80
 -10  -1   1   -3.70   12.20
 -10  -1   1  -11.70    6.70
 -10  -1   1    0.70    7.00
   9   1  -1   40.30   10.30
   9   1  -1   14.10    7.40
   9   1  -1   25.40   13.40
   9   1  -1   21.00    6.40
  -9  -1   1    4.50    9.60
  -9  -1   1   21.00    6.80
  -9  -1   1   16.50    5.00
  -9  -1   1   25.80    6.90
  -9  -1   1   17.20    4.60
  -9  -1   1   22.80    6.60
  -9  -1   1   24.80    7.30
   8   1  -1   18.50    7.60
   8   1  -1   18.70    6.00
   8   1  -1    8.30    5.40
   8   1  -1   17.00    7.50
  -8  -1   1    6.50    4.20
  -8  -1   1   13.60    4.20
  -8  -1   1    7.00    5.20
  -8  -1   1    9.20    5.50
  -8  -1   1   12.00    5.20
  -8  -1   1   16.80    8.10
  -8  -1   1    6.40    5.30
   7   1  -1  154.28   10.70
   7   1  -1  145.29   11.10
   7   1  -1  138.89   12.10
  -7  -1   1  156.88    9.70
  -7  -1   1  143.99    9.40
  -7  -1   1  149.79   12.00
  -7  -1   1  141.09   10.80
  -7  -1   1  151.48   13.80
  -7  -1   1  151.58   10.10
   6   1  -1  115.29    9.40
   6   1  -1  108.29    8.90
   6   1  -1  115.29    7.90
   6   1  -1  127.59    9.90
  -6  -1   1  110.99    9.60
  -6  -1   1  117.89    7.60
  -6  -1   1  110.69    9.70
  -6  -1   1  107.09    8.50
  -6  -1   1  115.89    8.00
  -6  -1   1  125.19    7.80
   5   1  -1  402.26   21.30
   5   1  -1  404.06   21.90
   5   1  -1  414.16   20.60
   5   1  -1  404.26   21.00
  -5  -1   1  395.76   21.10
  -5  -1   1  435.26   20.20
  -5  -1   1  443.16   20.60
  -5  -1   1  402.46   20.90
  -5  -1   1  399.36   22.10
  -5  -1   1  411.26   19.80
   4   1  -1   -1.60    2.60
   4   1  -1    2.20    3.20
   4   1  -1    2.00    2.50
   4   1  -1    1.20    2.10
  -4  -1   1    0.70    2.20
  -4  -1   1   -0.90    1.90
  -4  -1   1    2.70    3.30
  -4  -1   1    1.00    1.80
  -4  -1   1   -0.50    1.90
  -4  -1   1   -0.90    1.80
   3   1  -1  324.67   15.20
   3   1  -1  307.67   15.40
   3   1  -1  298.37   15.80
   3   1  -1  312.67   15.90
  -3  -1   1  299.77   15.90
  -3  -1   1  327.97   14.90
  -3  -1   1  320.17   15.10
  -3  -1   1  294.67   15.60
  -3  -1   1  322.67   15.10
  -3  -1   1  303.47   15.40
   2   1  -1 5182.88  223.88
   2   1  -1 4952.10  223.88
   2   1  -1 4451.95  223.28
   2   1  -1 4951.60  225.08
  -2  -1   1 4814.32  225.08
  -2  -1   1 4763.62  223.78
  -2  -1   1 4887.31  225.08
  -2  -1   1 5679.33  223.98
   1   1  -1  775.52   41.10
   1   1  -1  959.30   41.40
  -1  -1   1  931.61   41.20
  -1  -1   1  904.61   41.40
  -1  -1   1  881.01   41.30
  -1  -1   1  988.40   41.10
  -1   1  -1 3750.72  162.08
  -1   1  -1 4107.49  161.08
  -1   1  -1 3504.25  161.98
   1  -1   1 3496.25  162.08
   1  -1   1 3289.97  160.28
   1  -1   1 3256.67  160.78
   1  -1   1 3546.75  161.68
  -2   1  -1  663.33   30.70
  -2   1  -1  662.33   30.90
  -2   1  -1  634.94   30.80
  -2   1  -1  686.03   30.70
   2  -1   1  630.44   30.80
   2  -1   1  637.64   30.80
   2  -1   1  643.94   30.70
   2  -1   1  673.83   30.10
   2  -1   1  682.53   30.70
  -3   1  -1  737.03   33.50
  -3   1  -1  611.94   32.30
  -3   1  -1  711.33   33.80
  -3   1  -1  731.73   33.50
  -3   1  -1  695.73   33.70
   3  -1   1  692.03   33.60
   3  -1   1  690.33   33.70
   3  -1   1  752.22   33.50
   3  -1   1  742.23   32.80
   3  -1   1  720.33   33.40
   3  -1   1  711.93   32.60
  -4   1  -1   31.40    3.80
  -4   1  -1   36.80    4.00
  -4   1  -1   39.00    4.50
  -4   1  -1   39.50    5.70
  -4   1  -1   32.20    2.80
   4  -1   1   44.90    3.90
   4  -1   1   31.70    4.20
   4  -1   1   34.70    5.00
   4  -1   1   39.90    5.50
   4  -1   1   36.80    4.80
  -5   1  -1    0.70    4.10
  -5   1  -1    1.90    1.90
  -5   1  -1    1.60    3.30
  -5   1  -1   -1.10    3.10
  -5   1  -1   -1.90    2.90
   5  -1   1   -0.40    2.90
   5  -1   1   -3.70    2.50
   5  -1   1   -2.30    2.50
   5  -1   1    2.80    3.20
   5  -1   1   -1.40    3.00
  -6   1  -1   19.90    4.90
  -6   1  -1   16.10    2.90
  -6   1  -1   12.80    6.00
  -6   1  -1   18.30    5.50
  -6   1  -1   20.90    4.50
   6  -1   1   13.90    5.80
   6  -1   1   18.80    5.40
   6  -1   1   24.70    4.60
   6  -1   1   12.90    5.10
  -7   1  -1   -9.40    6.00
  -7   1  -1    3.90    2.70
  -7   1  -1    6.00    4.50
  -7   1  -1    5.80    5.20
  -7   1  -1    0.90    5.60
   7  -1   1    4.10    4.90
   7  -1   1    5.70    5.10
   7  -1   1    7.70    3.40
   7  -1   1   -1.60    5.20
  -8   1  -1  128.09   12.50
  -8   1  -1  138.59   12.90
  -8   1  -1  133.59   11.70
  -8   1  -1  124.59   14.90
   8  -1   1  141.49   14.90
   8  -1   1  142.79   14.70
   8  -1   1  132.59   10.60
  -9   1  -1   -5.70    7.80
  -9   1  -1   -5.90    6.70
  -9   1  -1    0.80    3.20
  -9   1  -1   -0.40    9.50
   9  -1   1    0.50    4.00
   9  -1   1  -10.10    7.30
   9  -1   1    2.80    7.20
   9  -1   1    1.30    5.80
 -10   1  -1  -14.10    8.20
 -10   1  -1    1.10   12.20
 -10   1  -1   -8.80   10.20
 -10   1  -1   11.80    3.80
 -10   1  -1    3.50    9.30
  10  -1   1   25.10   12.80
  10  -1   1   -0.50   10.90
  10  -1   1   -6.50    6.20
  10   0  -1   12.90    9.70
  10   0  -1   17.90   10.40
  10   0  -1   10.20    7.20
 -10   0   1   16.70    5.60
 -10   0   1   27.60   12.00
 -10   0   1    5.40    7.50
 -10   0   1   13.20    5.10
 -10   0   1    6.70   12.80
 -10   0   1   20.80   10.70
 -10   0   1    2.00    8.50
   9   0  -1   15.50    5.20
   9   0  -1   21.20    7.70
   9   0  -1   17.50   10.20
   9   0  -1   10.10    7.70
  -9   0   1    4.60    9.80
  -9   0   1   13.70    6.70
  -9   0   1    6.30    4.50
  -9   0   1    5.20    3.90
  -9   0   1    6.00    6.00
  -9   0   1    5.60    6.60
   8   0  -1   -1.10    5.40
   8   0  -1    5.80    6.10
   8   0  -1    6.20    5.30
   8   0  -1    4.20    5.70
  -8   0   1   15.60    6.50
  -8   0   1    0.20    5.10
  -8   0   1    4.80    3.90
  -8   0   1   -8.20    7.20
  -8   0   1    8.00    5.00
  -8   0   1   -2.80    3.70
   7   0  -1    2.50    6.60
   7   0  -1    3.90    3.60
   7   0  -1   -2.50    4.50
   7   0  -1   -5.40    3.80
  -7   0   1   -3.60    4.70
  -7   0   1    2.40    3.30
  -7   0   1    3.00    5.40
  -7   0   1   -2.40    3.90
  -7   0   1   -1.90    3.90
  -7   0   1    4.30    3.60
   6   0  -1   61.49    7.50
   6   0  -1   64.09    6.70
   6   0  -1   70.99    6.90
   6   0  -1   64.59    7.50
  -6   0   1   68.59    5.60
  -6   0   1   52.69    6.70
  -6   0   1   59.69    7.60
  -6   0   1   64.29    6.30
  -6   0   1   65.59    6.60
  -6   0   1   68.49    5.50
   5   0  -1   14.60    3.50
   5   0  -1   12.20    3.00
   5   0  -1    7.50    4.30
   5   0  -1   14.20    3.90
  -5   0   1    9.80    3.90
  -5   0   1   13.40    3.00
  -5   0   1   13.10    3.70
  -5   0   1   12.00    3.80
  -5   0   1   11.50    2.80
   4   0  -1    1.20    2.40
   4   0  -1    2.50    2.50
   4   0  -1    3.00    1.90
   4   0  -1   -3.40    2.60
  -4   0   1    1.20    2.10
  -4   0   1    1.90    3.50
  -4   0   1    2.40    1.80
  -4   0   1    0.20    2.00
  -4   0   1    4.00    3.40
   3   0  -1    7.60    2.30
   3   0  -1    9.20    1.90
   3   0  -1    8.50    2.50
   3   0  -1    8.50    2.40
  -3   0   1    9.10    1.70
  -3   0   1    9.50    2.60
  -3   0   1   10.10    1.90
  -3   0   1    9.00    2.40
  -3   0   1    5.80    2.20
   2   0  -1   71.69    4.60
   2   0  -1   77.49    5.50
   2   0  -1   72.69    4.90
   2   0  -1   75.19    4.90
  -2   0   1   70.69    4.40
  -2   0   1   70.79    4.00
  -2   0   1   78.19    5.40
  -2   0   1   81.79    5.00
  -2   0   1   80.39    4.10
  -2   0   1   69.89    4.80
   1   0  -1  672.83   32.40
  -1   0   1  699.33   32.40
  -1   0   1  762.12   31.90
  -1   0   1  682.53   32.20
  -1   0  -1  348.67   15.80
  -2   0  -1 2494.95  119.09
  -2   0  -1 2679.73  119.19
  -2   0  -1 2606.74  119.29
  -2   0  -1 2776.82  119.29
   2   0   1 2473.05  118.99
   2   0   1 2797.92  118.69
   2   0   1 2705.83  119.19
   2   0   1 2523.75  119.19
   2   0   1 2600.84  118.59
   2   0   1 2648.73  119.19
  -3   0  -1  411.66   19.90
  -3   0  -1  388.26   19.70
  -3   0  -1  438.56   20.00
  -3   0  -1  337.47   18.70
  -3   0  -1  423.36   20.40
   3   0   1  433.56   19.30
   3   0   1  430.16   19.90
   3   0   1  392.76   20.10
   3   0   1  418.06   19.90
   3   0   1  400.16   19.80
  -4   0  -1    2.70    2.20
  -4   0  -1    0.90    2.20
  -4   0  -1    4.50    1.60
  -4   0  -1    7.90    3.50
  -4   0  -1    4.50    2.40
   4   0   1    8.90    2.60
   4   0   1    1.70    2.60
   4   0   1    1.70    2.40
   4   0   1    4.60    3.00
  -5   0  -1  111.89    8.00
  -5   0  -1  113.99    8.40
  -5   0  -1  113.79    6.30
  -5   0  -1  105.19    7.70
  -5   0  -1  110.39    8.50
   5   0   1  110.79    8.10
   5   0   1  117.19    7.40
   5   0   1  103.79    9.00
   5   0   1  100.09    8.10
  -6   0  -1  131.39    9.40
  -6   0  -1  151.08   11.90
  -6   0  -1  131.79    9.60
  -6   0  -1  139.29    9.70
  -6   0  -1  115.09    7.60
   6   0   1  132.99   11.20
   6   0   1  131.19    8.80
   6   0   1  126.49    9.70
   6   0   1  138.09   10.20
  -7   0  -1   25.80    5.80
  -7   0  -1   25.70    7.40
  -7   0  -1   19.50    3.40
  -7   0  -1   32.30    7.10
  -7   0  -1   23.90    5.60
   7   0   1   27.10    5.60
   7   0   1   16.00    5.40
   7   0   1   24.10    5.20
   7   0   1   27.20    8.50
  -8   0  -1   59.19   10.30
  -8   0  -1   51.99   10.20
  -8   0  -1   54.09    8.50
  -8   0  -1   34.90    6.80
  -8   0  -1   49.80    5.50
   8   0   1   51.79    8.40
   8   0   1   67.89   11.20
   8   0   1   61.49    7.70
   8   0   1   38.50   11.60
  -9   0  -1    3.70    3.40
  -9   0  -1   10.50    7.50
  -9   0  -1   -6.90    6.70
  -9   0  -1   -7.80    5.90
  -9   0  -1   13.10    8.50
   9   0   1   -6.80    6.70
   9   0   1    7.60    7.00
   9   0   1   19.40    9.00
   9   0   1   -3.50    5.10
 -10   0  -1    3.40    3.70
 -10   0  -1   -2.50    8.00
 -10   0  -1  -16.70   11.10
 -10   0  -1   -9.40    8.20
 -10   0  -1    3.40   10.10
  10   0   1    7.40   10.00
  10   0   1    1.10    4.30
  10   0   1    3.10    8.30
  10   0   1   -0.70    9.40
 -11   0  -1   15.00    4.50
 -11   0  -1   20.70    7.20
 -11   0  -1   -3.00   11.30
 -11   0  -1    1.80   14.50
 -11   0  -1   22.00   15.70
 -11   0  -1    2.30   10.70
  11   0   1   13.00    7.30
  11   0   1   17.30   13.40
  11   0   1  -22.40   11.50
  10  -1  -1   10.00   10.80
  10  -1  -1   18.10   10.20
  10  -1  -1   -7.20    4.40
  10  -1  -1   -2.20   13.80
 -10   1   1   10.40   10.70
 -10   1   1   -0.80    9.00
 -10   1   1    6.80    4.40
 -10   1   1   11.40    5.70
 -10   1   1  -13.80   12.50
 -10   1   1   -5.90    7.70
   9  -1  -1    5.90    7.60
   9  -1  -1    4.00    5.90
   9  -1  -1   17.20    8.10
   9  -1  -1   10.80    8.40
  -9   1   1   -5.20    7.20
  -9   1   1    6.80    7.50
  -9   1   1   -5.30    5.50
  -9   1   1   -3.50    3.40
  -9   1   1  -15.30    9.20
  -9   1   1    0.50    4.70
   8  -1  -1   52.89   12.70
   8  -1  -1   62.39   11.20
   8  -1  -1   87.99   11.50
   8  -1  -1   69.79    8.60
  -8   1   1   83.79    9.90
  -8   1   1   66.79    8.40
  -8   1   1   70.19   11.50
  -8   1   1   91.49   10.70
  -8   1   1   73.69    6.80
  -8   1   1   58.39    6.80
   7  -1  -1   21.70    9.00
   7  -1  -1   17.50    5.30
   7  -1  -1   21.40    6.20
   7  -1  -1   28.10    4.80
  -7   1   1   31.40    4.60
  -7   1   1   25.70    6.40
  -7   1   1   22.30    7.00
  -7   1   1   23.70    5.90
  -7   1   1   23.60    4.20
  -7   1   1   23.60    5.10
   6  -1  -1    3.80    5.60
   6  -1  -1   -5.40    4.10
   6  -1  -1    3.80    3.10
   6  -1  -1    0.60    3.30
  -6   1   1    4.40    4.60
  -6   1   1    3.40    4.30
  -6   1   1   -0.30    2.70
  -6   1   1    3.90    5.40
  -6   1   1    3.70    3.30
   5  -1  -1    7.10    3.90
   5  -1  -1   10.30    4.80
   5  -1  -1   12.60    3.60
   5  -1  -1    8.80    3.50
  -5   1   1    5.10    3.50
  -5   1   1   12.20    2.90
  -5   1   1    8.80    3.80
  -5   1   1   10.80    3.90
  -5   1   1    8.90    2.70
   4  -1  -1   35.60    4.20
   4  -1  -1   26.30    4.50
   4  -1  -1   20.10    3.30
   4  -1  -1   27.50    4.20
   4  -1  -1   29.60    3.90
  -4   1   1   28.00    3.40
  -4   1   1   24.40    4.30
  -4   1   1   30.10    4.10
  -4   1   1   26.60    3.60
  -4   1   1   28.10    4.30
   3  -1  -1  313.57   16.00
   3  -1  -1  303.57   15.10
   3  -1  -1  318.27   15.50
   3  -1  -1  289.97   16.00
   3  -1  -1  313.67   15.00
  -3   1   1  301.07   16.20
  -3   1   1  303.27   15.40
  -3   1   1  302.57   14.90
  -3   1   1  302.77   15.90
  -3   1   1  337.77   15.00
   2  -1  -1  462.75   22.50
   2  -1  -1  469.15   21.70
   2  -1  -1  485.75   22.10
   2  -1  -1  465.35   22.70
  -2   1   1  465.15   22.50
  -2   1   1  458.95   22.00
  -2   1   1  486.95   21.70
  -2   1   1  462.45   22.60
  -2   1   1  444.76   21.60
   1  -1  -1  735.33   35.10
   1  -1  -1  773.82   34.60
   1  -1  -1  708.53   34.40
   1  -1  -1  771.32   35.10
  -1   1   1  729.23   35.00
  -1   1   1  768.92   35.10
  -1   1   1  735.63   34.50
  -1   1   1  801.82   34.20
  -1   1   1  838.62   34.60
  -1   1   1  725.23   34.40
  -1  -1  -1 1262.47   58.79
  -1  -1  -1 1455.25   59.29
   1   1   1 1178.08   58.79
  -2  -1  -1  103.19    6.00
  -2  -1  -1  107.29    6.10
  -2  -1  -1   98.59    5.50
   2   1   1  119.29    5.70
   2   1   1  106.49    6.10
   2   1   1  101.49    5.50
   2   1   1   97.79    5.90
  -3  -1  -1    3.00    2.40
  -3  -1  -1   -0.40    1.20
  -3  -1  -1   -0.80    1.40
  -3  -1  -1   -2.30    2.10
   3   1   1   -2.30    1.40
   3   1   1    1.90    1.70
   3   1   1    1.10    1.30
   3   1   1   -1.20    1.50
  -4  -1  -1   42.70    4.70
  -4  -1  -1   38.60    3.90
  -4  -1  -1   33.70    3.90
  -4  -1  -1   35.80    3.10
  -4  -1  -1   38.00    4.20
   4   1   1   36.90    3.80
   4   1   1   36.10    4.00
   4   1   1   37.80    4.90
   4   1   1   42.80    4.00
  -5  -1  -1  342.47   18.50
  -5  -1  -1  342.87   17.90
  -5  -1  -1  357.76   19.10
  -5  -1  -1  369.66   18.50
   5   1   1  342.97   18.00
   5   1   1  354.46   18.80
   5   1   1  358.86   17.60
   5   1   1  337.77   18.70
  -6  -1  -1   11.10    2.90
  -6  -1  -1   13.70    4.70
  -6  -1  -1   12.10    3.90
  -6  -1  -1   11.20    3.60
  -6  -1  -1   14.50    5.30
   6   1   1   12.20    3.80
   6   1   1    7.20    4.50
   6   1   1   10.20    5.00
   6   1   1   12.70    3.30
  -7  -1  -1   68.89    9.00
  -7  -1  -1   69.59    9.60
  -7  -1  -1   75.79    8.20
  -7  -1  -1   62.39    5.70
  -7  -1  -1   66.39    7.50
   7   1   1   65.69    7.10
   7   1   1   60.59    7.60
   7   1   1   72.69    9.30
   7   1   1   66.79    8.10
  -8  -1  -1   83.59    7.20
  -8  -1  -1  104.39   10.10
  -8  -1  -1   80.29    9.10
  -8  -1  -1  108.49   11.70
  -8  -1  -1  118.59   10.40
   8   1   1   94.49    9.70
   8   1   1  111.69    9.10
   8   1   1  110.79   12.50
  -9  -1  -1   19.70    4.00
  -9  -1  -1   19.60    8.00
  -9  -1  -1   10.50    6.20
  -9  -1  -1   19.40    9.10
  -9  -1  -1    7.50    9.90
   9   1   1   29.10    9.10
   9   1   1   12.10    9.30
   9   1   1   24.60    6.50
   9   1   1   13.70    6.80
 -10  -1  -1   10.30   11.30
 -10  -1  -1   12.80    7.80
 -10  -1  -1   19.00    4.40
 -10  -1  -1   18.10    8.80
 -10  -1  -1    2.00   11.70
  10   1   1   17.60    7.70
  10   1   1   22.10    7.00
  10   1   1   31.40    9.40
  10   1   1    8.00   12.00
 -11  -1  -1    2.20   11.30
 -11  -1  -1   11.30   13.90
 -11  -1  -1    1.00    4.60
 -11  -1  -1    8.10   11.30
 -11  -1  -1   -4.60    6.20
 -11  -1  -1   -9.60    9.70
  11   1   1   15.20   13.30
  11   1   1    6.60    6.90
  11   1   1   -9.60   10.30
  10  -2  -1    8.50    9.90
  10  -2  -1    2.50    5.50
  10  -2  -1   -5.50   10.80
 -10   2   1    5.70    5.40
 -10   2   1   -7.90   12.60
 -10   2   1   10.20    4.50
 -10   2   1   -5.10   10.70
 -10   2   1   19.70   12.00
 -10   2   1   -6.00    8.20
   9  -2  -1   -5.90   11.40
   9  -2  -1    4.50    4.90
   9  -2  -1    9.60    7.90
   9  -2  -1   10.10    9.10
  -9   2   1   -2.70    7.40
  -9   2   1    7.90    4.00
  -9   2   1    1.30    8.00
  -9   2   1   -3.30    5.90
  -9   2   1   -0.90    7.90
  -9   2   1   -1.40    4.20
   8  -2  -1    7.60    7.50
   8  -2  -1    1.90    6.80
   8  -2  -1   -3.30    8.10
   8  -2  -1    4.40    4.00
  -8   2   1    1.70    5.20
  -8   2   1   -4.70    7.60
  -8   2   1   -0.30    6.70
  -8   2   1    2.60    3.80
  -8   2   1   -1.40    3.30
  -8   2   1    2.60    5.80
   7  -2  -1    2.30    6.00
   7  -2  -1    5.20    3.80
   7  -2  -1    3.10    6.90
   7  -2  -1    6.60    5.00
  -7   2   1    6.60    4.60
  -7   2   1    3.70    3.10
  -7   2   1   -0.80    6.50
  -7   2   1    5.80    3.50
  -7   2   1    9.30    5.70
   6  -2  -1  264.87   16.10
   6  -2  -1  271.37   15.50
   6  -2  -1  267.47   15.10
   6  -2  -1  266.37   17.70
  -6   2   1  272.67   13.90
  -6   2   1  248.38   15.30
  -6   2   1  243.48   14.30
  -6   2   1  247.48   17.20
  -6   2   1  261.07   16.30
   5  -2  -1  235.28   15.10
   5  -2  -1  260.97   14.30
   5  -2  -1  250.17   15.30
   5  -2  -1  264.07   13.80
   5  -2  -1  246.48   13.40
  -5   2   1  242.48   15.60
  -5   2   1  242.78   14.00
  -5   2   1  265.27   13.10
  -5   2   1  237.98   13.30
  -5   2   1  241.68   14.90
   4  -2  -1   61.89    4.70
   4  -2  -1   58.69    6.10
   4  -2  -1   57.99    6.40
   4  -2  -1   61.79    5.30
   4  -2  -1   55.69    4.80
  -4   2   1   51.59    6.00
  -4   2   1   54.69    5.80
  -4   2   1   61.89    4.40
  -4   2   1   55.09    4.60
  -4   2   1   57.29    5.10
   3  -2  -1    7.80    2.10
   3  -2  -1    7.90    3.40
   3  -2  -1    6.70    2.10
   3  -2  -1    4.10    2.20
  -3   2   1    6.90    2.00
  -3   2   1    5.10    2.10
  -3   2   1    8.50    3.10
  -3   2   1    2.80    2.70
   2  -2  -1    0.40    1.50
   2  -2  -1    0.40    1.30
   2  -2  -1    2.90    1.50
   2  -2  -1    0.20    1.80
  -2   2   1    1.00    1.90
  -2   2   1   -1.00    1.10
  -2   2   1    1.90    1.50
  -2   2   1    2.30    1.40
  -2   2   1   -0.40    2.10
   1  -2  -1    2.90    1.80
   1  -2  -1    3.60    1.60
   1  -2  -1    2.10    1.00
  -1   2   1    1.60    2.10
  -1   2   1    5.40    2.00
  -1   2   1    3.00    1.50
  -1   2   1    1.60    1.30
  -1   2   1    4.30    0.90
   0  -2  -1  816.82   38.80
   0  -2  -1  851.11   39.10
   0  -2  -1  843.22   38.80
   0  -2  -1  843.02   38.10
   0   2   1  937.01   38.60
   0   2   1  825.32   38.80
   0   2   1  835.02   39.10
   0   2   1  819.52   38.80
  -1  -2  -1 1795.52   76.49
  -1  -2  -1 1823.42   76.89
  -1  -2  -1 1571.74   76.39
   1   2   1 1748.63   76.79
   1   2   1 1612.54   76.19
   1   2   1 1496.35   76.39
   1   2   1 1782.22   76.49
  -2  -2  -1  400.46   18.70
  -2  -2  -1  396.76   19.00
  -2  -2  -1  380.26   17.70
  -2  -2  -1  383.36   18.60
   2   2   1  373.36   18.50
   2   2   1  392.06   18.20
   2   2   1  380.06   18.90
  -3  -2  -1  167.08    9.20
  -3  -2  -1  149.29    7.90
  -3  -2  -1  163.98    8.90
  -3  -2  -1  165.58    8.10
   3   2   1  167.78    8.30
   3   2   1  152.38    7.90
   3   2   1  147.19    9.00
   3   2   1  162.88    9.40
  -4  -2  -1  109.19    6.50
  -4  -2  -1  121.49    6.40
  -4  -2  -1  115.99    7.80
  -4  -2  -1  113.59    7.50
   4   2   1  119.89    6.70
   4   2   1  108.69    7.30
   4   2   1  104.09    6.50
   4   2   1  117.99    8.20
  -5  -2  -1   97.99    8.50
  -5  -2  -1   92.69    6.20
  -5  -2  -1   97.59    6.50
  -5  -2  -1   91.29    7.80
   5   2   1   89.19    7.70
   5   2   1   94.79    7.40
   5   2   1   90.19    6.20
   5   2   1   97.79    6.60
  -6  -2  -1    1.40    2.50
  -6  -2  -1    3.30    5.20
  -6  -2  -1   -4.50    2.40
  -6  -2  -1    0.10    3.20
  -6  -2  -1   -1.30    4.50
   6   2   1   -1.50    4.00
   6   2   1   -0.60    3.00
   6   2   1   -1.30    4.30
  -7  -2  -1   65.09    8.90
  -7  -2  -1   56.49    7.60
  -7  -2  -1   52.09    6.10
  -7  -2  -1   58.49    7.30
  -7  -2  -1   50.99    5.70
   7   2   1   59.99    9.30
   7   2   1   48.70    6.40
   7   2   1   43.90    6.50
   7   2   1   54.99    6.50
  -8  -2  -1  132.69   10.70
  -8  -2  -1   87.49    7.30
  -8  -2  -1  121.39   12.00
  -8  -2  -1   94.49    9.10
  -8  -2  -1  102.49   13.70
   8   2   1  113.09    9.80
   8   2   1  112.09    9.10
   8   2   1   97.69   10.40
   8   2   1  103.89   10.70
  -9  -2  -1   49.30    8.90
  -9  -2  -1   49.80    8.70
  -9  -2  -1   37.70   11.30
  -9  -2  -1   44.50    5.60
  -9  -2  -1   46.50    8.90
   9   2   1   74.09   11.70
   9   2   1   49.10   10.00
   9   2   1   44.30    7.10
   9   2   1   42.60    8.10
 -10  -2  -1    4.40    8.10
 -10  -2  -1   19.60   11.80
 -10  -2  -1   -7.30    7.70
 -10  -2  -1    0.00    5.40
 -10  -2  -1    5.40    4.10
 -10  -2  -1   -5.20    8.50
  10   2   1   -4.80    9.80
  10   2   1   -1.10    3.90
  10   2   1    1.70   10.00
 -11  -2  -1  -11.60    9.70
 -11  -2  -1   -3.00    8.40
 -11  -2  -1    6.80    4.40
 -11  -2  -1  -11.30   11.60
 -11  -2  -1   10.30   10.20
 -11  -2  -1   17.80   11.60
 -11  -2  -1   -2.10    6.00
  11   2   1  -14.10   10.00
  11   2   1   18.30   11.10
  11   2   1    1.10    5.20
  10  -3  -1  -19.70   13.40
  10  -3  -1   17.70   11.60
  10  -3  -1   12.90    7.40
 -10   3   1   13.10    4.20
 -10   3   1   23.50   13.50
 -10   3   1   16.90   12.00
 -10   3   1    5.90   10.70
 -10   3   1    7.70    6.10
   9  -3  -1    8.00    8.70
   9  -3  -1   12.70    6.40
   9  -3  -1   13.70   10.30
  -9   3   1   23.80    8.90
  -9   3   1   20.20   11.30
  -9   3   1    9.60    4.10
  -9   3   1   27.70    9.70
  -9   3   1    9.70    4.80
  -9   3   1    7.00    7.50
   8  -3  -1  106.39   14.00
   8  -3  -1  102.49    9.80
   8  -3  -1   79.09   12.80
   8  -3  -1   53.89    9.90
  -8   3   1   90.99   12.60
  -8   3   1   80.19    9.70
  -8   3   1   64.69   11.60
  -8   3   1   79.99    7.10
  -8   3   1   72.29   13.60
  -8   3   1   59.89    6.70
   7  -3  -1   44.40    8.80
   7  -3  -1   29.40    6.30
   7  -3  -1   30.70    7.50
   7  -3  -1   37.10    6.50
  -7   3   1   30.80    4.40
  -7   3   1   44.60    7.30
  -7   3   1   31.80    4.70
  -7   3   1   34.20    8.70
  -7   3   1   38.20    7.60
  -7   3   1   36.50    6.20
   6  -3  -1  175.78   11.70
   6  -3  -1  158.38   14.20
   6  -3  -1  166.48   11.00
   6  -3  -1  169.28   13.40
  -6   3   1  150.78   10.60
  -6   3   1  156.88   11.00
  -6   3   1  157.88    9.60
  -6   3   1  157.18   13.50
   5  -3  -1   41.70    5.90
   5  -3  -1   42.30    7.00
   5  -3  -1   38.20    4.70
   5  -3  -1   36.90    5.00
   5  -3  -1   37.10    5.90
  -5   3   1   42.60    5.40
  -5   3   1   45.40    8.00
  -5   3   1   32.50    4.40
  -5   3   1   39.30    6.80
  -5   3   1   38.40    5.10
   4  -3  -1   19.30    5.10
   4  -3  -1    6.50    3.40
   4  -3  -1    9.50    3.20
   4  -3  -1    8.00    2.80
   4  -3  -1   10.10    4.20
  -4   3   1   12.60    3.10
  -4   3   1    6.60    4.00
  -4   3   1    9.60    3.00
  -4   3   1    9.00    4.30
  -4   3   1    9.20    2.40
   3  -3  -1   81.99    6.90
   3  -3  -1   80.79    7.40
   3  -3  -1   80.99    5.80
   3  -3  -1   77.89    5.30
  -3   3   1   71.89    6.50
  -3   3   1   78.09    7.00
  -3   3   1   75.29    5.20
  -3   3   1   75.99    5.70
   2  -3  -1    2.70    1.90
   2  -3  -1   -1.20    1.30
   2  -3  -1    4.50    2.80
   2  -3  -1   -1.50    1.70
  -2   3   1   -0.20    1.60
  -2   3   1   -0.30    1.80
  -2   3   1    0.50    1.50
  -2   3   1    1.30    1.30
  -2   3   1   -0.50    2.50
   1  -3  -1  363.86   18.10
   1  -3  -1  368.96   18.70
   1  -3  -1  367.66   18.50
   1  -3  -1  393.66   17.20
  -1   3   1  367.86   18.70
  -1   3   1  411.86   17.90
  -1   3   1  361.06   18.50
  -1   3   1  354.66   18.10
  -1   3   1  394.66   17.90
  -1   3   1  367.96   17.10
   0  -3  -1 2652.03  123.79
   0  -3  -1 2789.32  124.29
   0  -3  -1 2640.64  123.69
   0   3   1 2836.52  123.49
   0   3   1 2653.73  123.79
   0   3   1 2941.51  123.49
   0   3   1 2737.23  124.19
   0   3   1 2607.54  123.69
  -1  -3  -1 9999.00  435.66
  -1  -3  -1 9535.25  434.36
  -1  -3  -1 9026.10  433.96
   1   3   1 9714.83  433.46
   1   3   1 9970.30  431.86
   1   3   1 9886.71  431.76
   1   3   1 8997.80  433.86
  -2  -3  -1  187.38   10.10
  -2  -3  -1  179.18   10.10
  -2  -3  -1  184.48    9.70
   2   3   1  183.18    9.90
   2   3   1  196.48    9.40
   2   3   1  180.58    9.60
  -3  -3  -1  276.37   13.40
  -3  -3  -1  276.87   12.60
  -3  -3  -1  274.67   14.30
  -3  -3  -1  266.47   14.60
  -3  -3  -1  281.47   14.40
   3   3   1  269.77   14.60
   3   3   1  286.97   13.70
   3   3   1  262.07   14.10
  -4  -3  -1   11.50    3.60
  -4  -3  -1   10.20    2.60
  -4  -3  -1   11.40    3.40
  -4  -3  -1   10.70    1.90
  -4  -3  -1   10.50    3.00
   4   3   1    6.80    3.30
   4   3   1    7.70    3.60
   4   3   1   13.40    2.00
   4   3   1   14.70    3.40
  -5  -3  -1   13.30    3.80
  -5  -3  -1   12.90    3.70
  -5  -3  -1   14.20    2.40
  -5  -3  -1   10.10    3.80
  -5  -3  -1   15.30    2.80
   5   3   1   17.10    3.40
   5   3   1    8.60    4.00
   5   3   1   11.20    2.30
   5   3   1   16.90    4.30
  -6  -3  -1    7.40    5.20
  -6  -3  -1    2.40    3.70
  -6  -3  -1   -1.90    3.80
  -6  -3  -1    5.00    2.90
  -6  -3  -1    0.90    2.30
   6   3   1   -5.90    4.10
   6   3   1   -0.40    2.40
   6   3   1    1.80    3.40
   6   3   1   10.10    3.70
  -7  -3  -1  286.27   16.20
  -7  -3  -1  260.47   14.20
  -7  -3  -1  261.07   16.20
  -7  -3  -1  269.97   18.00
  -7  -3  -1  273.87   16.00
   7   3   1  260.37   16.80
   7   3   1  253.97   14.50
   7   3   1  241.48   14.50
   7   3   1  258.17   17.50
  -8  -3  -1  116.79   13.60
  -8  -3  -1  100.49    7.90
  -8  -3  -1   93.29   11.80
  -8  -3  -1  104.89   10.30
  -8  -3  -1  104.79   10.00
   8   3   1   96.09    9.60
   8   3   1   95.09    7.80
   8   3   1   98.69   12.30
   8   3   1   92.79    8.80
  -9  -3  -1   -2.30    8.20
  -9  -3  -1    2.00    7.00
  -9  -3  -1   -1.70    3.00
  -9  -3  -1    5.30    6.40
  -9  -3  -1    4.80    7.50
  -9  -3  -1   -3.50    4.00
   9   3   1   -1.90    7.90
   9   3   1   -3.80    6.90
   9   3   1   -3.10    5.20
   9   3   1    1.90    5.60
 -10  -3  -1   19.80    6.20
 -10  -3  -1   13.30    6.70
 -10  -3  -1   20.20    9.70
 -10  -3  -1   24.10    8.70
 -10  -3  -1   34.80    9.10
 -10  -3  -1   23.50    9.10
 -10  -3  -1   14.70    4.60
  10   3   1   27.10    5.80
  10   3   1   38.40   10.60
  10   3   1   15.80    7.30
  10   3   1   13.90   10.70
 -11  -3  -1   -1.10    6.80
 -11  -3  -1    3.20   10.20
 -11  -3  -1    5.00   15.70
 -11  -3  -1  -20.40   10.40
 -11  -3  -1   13.90    7.50
 -11  -3  -1   12.80   10.10
 -11  -3  -1   -4.20    3.90
  11   3   1   -7.70    6.40
  11   3   1   -5.60    9.40
  11   3   1   -7.80    8.80
   9  -4  -1   -7.00    8.60
   9  -4  -1    6.00   14.40
   9  -4  -1  -20.30   11.10
   9  -4  -1    9.40    6.60
  -9   4   1   18.80    8.90
  -9   4   1   -0.50    8.20
  -9   4   1    7.30   12.30
  -9   4   1    5.10    4.90
  -9   4   1  -11.40   10.50
  -9   4   1    5.70    3.90
   8  -4  -1    4.70    8.20
   8  -4  -1    5.00    6.40
   8  -4  -1   -2.70    9.00
   8  -4  -1    9.10    6.10
  -8   4   1   -5.80    4.00
  -8   4   1    5.30    3.60
  -8   4   1   -1.20    6.90
  -8   4   1    4.40    8.40
  -8   4   1   10.00   12.20
   7  -4  -1   25.10    6.10
   7  -4  -1   29.30    9.80
   7  -4  -1   37.90    5.70
   7  -4  -1   39.20    8.30
   7  -4  -1   32.60    6.40
  -7   4   1   50.99    8.40
  -7   4   1   33.00    6.90
  -7   4   1   26.00    6.30
  -7   4   1   22.40    3.90
  -7   4   1   36.20    4.30
  -7   4   1   54.59    9.30
   6  -4  -1   36.20    8.20
   6  -4  -1   27.30    5.30
   6  -4  -1   61.19    7.10
   6  -4  -1   35.60    6.20
  -6   4   1   43.70    6.50
  -6   4   1   37.90   12.30
  -6   4   1   62.69    9.00
  -6   4   1   41.70    6.30
  -6   4   1   40.80    5.00
   5  -4  -1   48.60    6.00
   5  -4  -1   33.90    5.30
   5  -4  -1   41.10    8.00
   5  -4  -1   42.90    5.00
   5  -4  -1   30.20    6.70
  -5   4   1   32.60    4.30
  -5   4   1   40.30    5.90
  -5   4   1   39.80    5.70
  -5   4   1   31.40    6.40
  -5   4   1   28.20    6.70
   4  -4  -1   45.70    4.90
   4  -4  -1   38.90    5.60
   4  -4  -1   54.39    7.20
   4  -4  -1   45.20    6.60
  -4   4   1   46.90    4.30
  -4   4   1   44.50    5.40
  -4   4   1   46.50    4.80
  -4   4   1   37.20    7.00
  -4   4   1   41.30    5.60
   3  -4  -1  243.08   13.30
   3  -4  -1  230.88   14.20
   3  -4  -1  265.37   12.60
   3  -4  -1  245.58   14.50
  -3   4   1  235.28   12.30
  -3   4   1  242.78   14.10
  -3   4   1  262.37   12.60
  -3   4   1  242.58   13.40
  -3   4   1  234.58   13.90
   2  -4  -1  109.19    8.30
   2  -4  -1  111.39    7.90
   2  -4  -1   99.89    6.90
  -2   4   1  109.99    7.70
  -2   4   1  107.59    6.30
  -2   4   1  102.19    6.90
  -2   4   1  100.59    7.30
  -2   4   1  107.89    5.70
   1  -4  -1   61.69    4.80
   1  -4  -1   60.39    5.00
   1  -4  -1   59.69    5.20
  -1   4   1   59.49    4.90
  -1   4   1   57.49    5.00
  -1   4   1   68.79    4.30
  -1   4   1   67.89    4.40
  -1   4   1   56.29    5.30
   0  -4  -1   39.40    3.80
   0  -4  -1   39.10    4.70
   0  -4  -1   40.10    3.70
   0   4   1   46.30    3.50
   0   4   1   38.40    4.10
   0   4   1   36.30    3.70
   0   4   1   43.20    3.70
  -1  -4  -1 1722.73   78.69
  -1  -4  -1 1703.63   77.69
  -1  -4  -1 1663.33   77.89
   1   4   1 1862.71   78.09
   1   4   1 1731.63   78.69
   1   4   1 1691.03   77.89
   1   4   1 1634.84   77.69
  -2  -4  -1  803.12   37.10
  -2  -4  -1  785.32   36.10
  -2  -4  -1  811.32   37.70
  -2  -4  -1  825.12   36.70
  -2  -4  -1  810.12   37.90
   2   4   1  822.42   37.00
   2   4   1  758.42   36.90
   2   4   1  762.12   36.10
   2   4   1  790.12   37.60
  -3  -4  -1    3.10    2.90
  -3  -4  -1    5.60    2.70
  -3  -4  -1    1.20    2.70
   3   4   1    6.10    1.80
   3   4   1    6.20    2.40
   3   4   1    3.20    2.10
   3   4   1    4.60    2.30
  -4  -4  -1    9.20    2.70
  -4  -4  -1   11.00    3.80
  -4  -4  -1   12.20    3.70
  -4  -4  -1    9.90    3.60
   4   4   1    6.80    3.40
   4   4   1   10.60    3.30
   4   4   1   10.50    2.60
  -5  -4  -1    4.60    4.00
  -5  -4  -1    9.00    3.90
  -5  -4  -1    0.30    2.70
  -5  -4  -1    1.40    3.90
  -5  -4  -1    2.90    1.30
   5   4   1    4.30    3.80
   5   4   1    6.80    2.50
   5   4   1    5.80    1.60
   5   4   1    3.90    3.90
  -6  -4  -1  104.79    9.50
  -6  -4  -1  101.49    6.90
  -6  -4  -1  100.99    8.70
  -6  -4  -1   85.69    6.00
  -6  -4  -1  103.69   10.10
   6   4   1   86.49    9.00
   6   4   1  103.09    7.50
   6   4   1   89.49    6.20
   6   4   1   95.59    9.60
  -7  -4  -1    8.70    6.60
  -7  -4  -1    1.30    2.40
  -7  -4  -1    1.40    3.30
  -7  -4  -1    4.60    6.50
  -7  -4  -1    4.20    5.10
   7   4   1    3.40    3.90
   7   4   1   -5.70    5.10
   7   4   1    1.50    2.80
   7   4   1   -3.60    5.60
  -8  -4  -1   62.09    8.60
  -8  -4  -1   58.69    9.40
  -8  -4  -1   72.39    9.30
  -8  -4  -1   56.79    6.50
  -8  -4  -1   76.19   12.30
   8   4   1   62.79    7.40
   8   4   1   62.99    8.10
   8   4   1   52.19    6.80
   8   4   1   56.69    8.80
  -9  -4  -1   -1.40    6.20
  -9  -4  -1   -0.70    4.30
  -9  -4  -1   -5.70    3.60
  -9  -4  -1    2.30    8.40
  -9  -4  -1   -7.50    5.00
  -9  -4  -1    2.10   12.20
  -9  -4  -1   -7.90    8.50
   9   4   1    1.70    5.00
   9   4   1   -7.20    7.20
   9   4   1    0.10    4.40
   9   4   1    1.80    6.00
 -10  -4  -1   12.70    5.00
 -10  -4  -1   19.30    9.00
 -10  -4  -1   27.60   12.00
 -10  -4  -1   30.70    9.20
 -10  -4  -1   15.30    5.20
 -10  -4  -1    9.20    5.10
 -10  -4  -1   14.30    9.70
  10   4   1   13.90   11.40
  10   4   1   25.50    9.80
  10   4   1   21.10    6.40
  10   4   1   14.40    5.90
 -11  -4  -1    6.90    5.00
 -11  -4  -1    1.90    6.90
 -11  -4  -1    1.20   10.00
 -11  -4  -1   -1.60   14.40
 -11  -4  -1   29.10   10.60
 -11  -4  -1    7.80   11.40
  11   4   1    3.70   12.30
  11   4   1   19.10    7.90
  11   4   1    4.30    6.50
   9  -5  -1    9.90    7.30
   9  -5  -1   31.70   10.10
  -9   5   1   23.60   15.30
  -9   5   1   12.60   10.40
  -9   5   1    5.10    3.80
  -9   5   1   31.50   10.00
   8  -5  -1   18.00    6.90
   8  -5  -1   16.90    9.20
   8  -5  -1   23.40   10.10
   8  -5  -1   14.60   10.10
   8  -5  -1   20.50    7.70
  -8   5   1   15.70    9.50
  -8   5   1   16.50   11.30
  -8   5   1    9.70    3.40
  -8   5   1   16.50    7.30
  -8   5   1   33.80   13.10
  -8   5   1   11.90    4.30
   7  -5  -1    2.00    5.50
   7  -5  -1   13.60    5.60
   7  -5  -1   17.90    7.20
   7  -5  -1    1.90    9.30
   7  -5  -1   19.70    5.90
  -7   5   1    3.80    7.00
  -7   5   1   11.20    3.50
  -7   5   1   21.40    6.40
  -7   5   1    5.80    6.30
  -7   5   1   13.60    8.00
   6  -5  -1   76.39   10.00
   6  -5  -1   66.19    7.70
   6  -5  -1   66.09   10.50
   6  -5  -1   79.99    7.30
  -6   5   1   80.79    9.10
  -6   5   1   86.79    8.00
  -6   5   1   76.59    6.40
  -6   5   1   89.99   11.20
  -6   5   1   83.29   11.80
   5  -5  -1   86.09   10.40
   5  -5  -1   60.79    7.20
   5  -5  -1   60.79    6.40
   5  -5  -1   72.59    9.30
   5  -5  -1   79.49    7.60
  -5   5   1   71.89    7.50
  -5   5   1   72.49    6.60
  -5   5   1   73.69   10.10
  -5   5   1   64.59    5.50
   4  -5  -1   34.00    7.20
   4  -5  -1   30.10    5.80
   4  -5  -1   38.80    6.00
   4  -5  -1   31.20    4.10
  -4   5   1   31.60    6.10
  -4   5   1   28.40    3.90
  -4   5   1   32.20    5.50
  -4   5   1   33.00    4.50
  -4   5   1   37.10    6.50
   3  -5  -1  115.59    8.30
   3  -5  -1  119.89   10.30
   3  -5  -1  118.79    8.90
  -3   5   1  109.89    6.60
  -3   5   1  105.19    8.40
  -3   5   1  112.29    8.20
  -3   5   1  118.49    7.10
  -3   5   1  107.79    8.60
   2  -5  -1    5.20    3.50
   2  -5  -1    2.40    3.10
   2  -5  -1   -1.00    3.50
   2  -5  -1    1.50    1.10
  -2   5   1    2.30    1.10
  -2   5   1    2.40    1.60
  -2   5   1    1.20    2.70
  -2   5   1    1.90    2.50
  -2   5   1    3.10    3.20
   1  -5  -1   49.70    6.10
   1  -5  -1   55.49    5.50
   1  -5  -1   51.99    5.40
   1  -5  -1   41.50    2.90
  -1   5   1   55.89    4.10
  -1   5   1   48.20    6.60
  -1   5   1   47.20    5.10
  -1   5   1   46.30    5.40
  -1   5   1   48.20    4.90
   0  -5  -1  861.11   41.70
   0  -5  -1  853.71   41.50
   0  -5  -1  921.11   42.40
   0   5   1  860.71   41.80
   0   5   1  824.82   41.40
   0   5   1  942.61   41.10
   0   5   1  922.21   41.00
  -1  -5  -1   47.50    4.00
  -1  -5  -1   44.70    5.40
  -1  -5  -1   41.30    4.30
  -1  -5  -1   44.90    3.20
   1   5   1   44.60    4.90
   1   5   1   43.30    3.10
   1   5   1   40.80    3.50
   1   5   1   43.00    3.90
  -2  -5  -1   29.20    2.50
  -2  -5  -1   27.80    3.80
  -2  -5  -1   27.90    4.70
  -2  -5  -1   33.60    3.30
  -2  -5  -1   33.10    3.50
   2   5   1   30.50    4.40
   2   5   1   25.30    3.30
   2   5   1   30.90    3.00
   2   5   1   25.50    2.40
  -3  -5  -1  448.46   21.00
  -3  -5  -1  432.96   22.50
  -3  -5  -1  435.36   22.10
  -3  -5  -1  435.06   21.60
   3   5   1  443.66   21.10
   3   5   1  435.46   22.10
   3   5   1  414.96   21.40
  -4  -5  -1  267.77   13.40
  -4  -5  -1  241.18   13.10
  -4  -5  -1  262.77   15.10
  -4  -5  -1  255.87   14.30
  -4  -5  -1  257.07   14.00
   4   5   1  254.57   14.50
   4   5   1  249.68   14.80
   4   5   1  256.07   13.60
   4   5   1  258.17   14.20
  -5  -5  -1    8.30    2.80
  -5  -5  -1    6.60    4.60
  -5  -5  -1    3.70    4.30
  -5  -5  -1    3.10    3.00
  -5  -5  -1    7.00    3.40
   5   5   1    0.10    3.00
   5   5   1   -6.50    3.70
   5   5   1    1.30    4.00
  -6  -5  -1    0.90    2.50
  -6  -5  -1   -0.90    3.70
  -6  -5  -1    0.60    2.90
  -6  -5  -1   -2.50    5.30
  -6  -5  -1   -5.30    4.40
   6   5   1    4.00    1.50
   6   5   1   -2.80    3.50
   6   5   1   -0.80    3.40
   6   5   1    0.40    4.50
  -7  -5  -1   36.90   12.90
  -7  -5  -1   45.30    8.00
  -7  -5  -1   40.10    6.00
  -7  -5  -1   48.20    5.80
  -7  -5  -1   53.49    8.20
   7   5   1   36.70    5.90
   7   5   1   41.00    4.20
   7   5   1   36.40    6.80
  -8  -5  -1   25.40   11.70
  -8  -5  -1   15.80    3.20
  -8  -5  -1   30.70    8.50
  -8  -5  -1   21.90    6.90
  -8  -5  -1   16.00    4.30
  -8  -5  -1   21.60    4.90
   8   5   1   18.80    3.70
   8   5   1   18.70    4.40
   8   5   1   25.20    7.80
   8   5   1   23.20    7.80
  -9  -5  -1   -1.10    4.00
  -9  -5  -1   -0.80    4.70
  -9  -5  -1    7.40    7.40
  -9  -5  -1    5.30    3.40
  -9  -5  -1   -3.30    9.20
  -9  -5  -1   12.60    7.50
  -9  -5  -1   -1.40    8.80
   9   5   1    0.80    8.30
   9   5   1    0.70    4.90
   9   5   1   -0.20    3.80
   9   5   1   -6.90    7.40
 -10  -5  -1    2.50    4.70
 -10  -5  -1   29.60    9.80
 -10  -5  -1   34.60   12.00
 -10  -5  -1    7.00    4.80
 -10  -5  -1   26.70    9.00
 -10  -5  -1   11.90    4.40
 -10  -5  -1   -5.80   11.00
  10   5   1    6.20   11.30
  10   5   1    7.60    7.70
  10   5   1   15.00    5.70
  10   5   1   12.90    6.00
 -11  -5  -1   14.00   11.00
 -11  -5  -1  -12.60   16.50
 -11  -5  -1   15.10   11.30
 -11  -5  -1    1.50    5.00
 -11  -5  -1    4.70    6.30
  11   5   1    4.90    4.90
  11   5   1   12.90   13.30
  11   5   1   19.30    6.90
   8  -6  -1   -8.70   11.80
   8  -6  -1   11.30    7.10
   8  -6  -1   39.00   16.20
   8  -6  -1   29.90    8.90
  -8   6   1   21.30   12.50
  -8   6   1   14.10    9.30
  -8   6   1    6.20    4.00
  -8   6   1   21.90   11.60
   7  -6  -1   -1.50    7.20
   7  -6  -1    0.80    8.90
   7  -6  -1    7.80    4.70
   7  -6  -1  -13.70    7.90
  -7   6   1   18.50    6.00
  -7   6   1    4.40    8.90
  -7   6   1   -2.10    6.20
  -7   6   1    6.30    7.50
  -7   6   1    2.20    3.30
   6  -6  -1   -1.10    6.00
   6  -6  -1    2.10    5.10
   6  -6  -1    7.00    8.80
   6  -6  -1    1.30    3.80
  -6   6   1    5.50    2.70
  -6   6   1    8.30    4.70
  -6   6   1    4.40    2.80
  -6   6   1    2.40    6.20
  -6   6   1    1.00    7.00
  -6   6   1   -2.90    7.00
   5  -6  -1   19.10    8.00
   5  -6  -1   16.40    7.40
   5  -6  -1   18.00    5.80
  -5   6   1   20.50    4.00
  -5   6   1   16.60    5.90
  -5   6   1   14.30    3.70
  -5   6   1   20.90    5.80
  -5   6   1   18.70    6.60
   4  -6  -1   24.30    7.30
   4  -6  -1   19.90    5.50
   4  -6  -1   25.90    7.20
  -4   6   1   19.90    6.30
  -4   6   1   15.70    5.20
  -4   6   1   19.00    3.70
  -4   6   1   18.30    3.20
   3  -6  -1    0.10    4.20
   3  -6  -1   -0.20    4.00
   3  -6  -1    6.60    4.10
  -3   6   1   -0.30    3.90
  -3   6   1   -2.00    2.20
  -3   6   1    3.80    4.30
  -3   6   1    0.90    4.50
  -3   6   1    1.70    1.70
   2  -6  -1    1.90    1.30
   2  -6  -1    0.40    4.20
   2  -6  -1    3.40    4.00
   2  -6  -1    3.00    3.80
  -2   6   1   -3.60    3.70
  -2   6   1    1.00    3.60
  -2   6   1    2.30    2.20
  -2   6   1   -0.70    1.00
  -2   6   1    1.30    0.80
  -2   6   1    0.90    3.70
   1  -6  -1  133.29    9.20
   1  -6  -1  120.79    9.10
   1  -6  -1  136.79   10.10
  -1   6   1  126.69    9.40
  -1   6   1  128.69    8.80
  -1   6   1  123.19    9.00
  -1   6   1  130.19    7.60
  -1   6   1  142.09    8.10
   0  -6  -1  104.29    8.30
   0  -6  -1  118.59    9.00
   0  -6  -1  117.69    7.80
   0   6   1  113.99    6.90
   0   6   1  102.39    7.30
   0   6   1  103.79    7.60
  -1  -6  -1   30.30    5.40
  -1  -6  -1   23.20    2.50
  -1  -6  -1   29.20    3.70
  -1  -6  -1   23.10    2.80
  -1  -6  -1   28.90    5.30
   1   6   1   27.20    3.70
   1   6   1   26.10    4.20
   1   6   1   33.30    2.70
   1   6   1   28.80    3.70
  -2  -6  -1  115.79    8.10
  -2  -6  -1  121.29    6.90
  -2  -6  -1  120.99    7.10
  -2  -6  -1  114.99    6.70
   2   6   1  110.29    6.60
   2   6   1  107.19    6.90
   2   6   1  127.19    7.10
   2   6   1  116.19    8.50
  -3  -6  -1  207.98   12.70
  -3  -6  -1  214.58   11.60
  -3  -6  -1  224.68   13.20
  -3  -6  -1  211.78   11.00
  -3  -6  -1  208.88    9.70
   3   6   1  209.28   11.40
   3   6   1  197.68   12.50
   3   6   1  196.78    9.70
   3   6   1  196.58   11.40
  -4  -6  -1   93.19    7.40
  -4  -6  -1   89.79    8.30
  -4  -6  -1   93.99    6.10
  -4  -6  -1   85.89    6.60
  -4  -6  -1   88.19    8.30
   4   6   1   84.69    7.10
   4   6   1   93.39    7.20
   4   6   1   84.69    6.10
  -5  -6  -1   37.50    6.80
  -5  -6  -1   40.40    6.50
  -5  -6  -1   31.60    4.50
  -5  -6  -1   36.50    4.90
  -5  -6  -1   33.20    5.70
   5   6   1   45.60    4.60
   5   6   1   44.80    6.40
   5   6   1   28.70    5.40
  -6  -6  -1   27.80    5.60
  -6  -6  -1   21.90    6.40
  -6  -6  -1   32.60    6.60
  -6  -6  -1   17.60    4.50
  -6  -6  -1   23.00    4.30
   6   6   1   17.60    6.10
   6   6   1   21.60    5.90
   6   6   1   24.00    5.10
  -7  -6  -1   -3.80    3.90
  -7  -6  -1    2.40    4.90
  -7  -6  -1    1.40    3.50
  -7  -6  -1   -4.80    5.60
  -7  -6  -1   -6.40    5.80
   7   6   1   -1.90    7.00
   7   6   1   -6.70    5.40
   7   6   1    4.60    3.30
  -8  -6  -1   12.20    4.30
  -8  -6  -1    2.40    5.20
  -8  -6  -1    1.10    7.10
  -8  -6  -1    4.60    5.60
   8   6   1   -1.40    5.10
   8   6   1    2.00    1.80
   8   6   1    1.60    4.80
   8   6   1   12.00    7.50
  -9  -6  -1    5.20    9.20
  -9  -6  -1   -0.20    4.90
  -9  -6  -1    8.20    7.40
  -9  -6  -1   -3.20    3.80
  -9  -6  -1   12.40    7.80
   9   6   1   12.60    6.40
   9   6   1    5.00    2.80
   9   6   1   -0.90    4.80
   9   6   1    1.80    7.50
 -10  -6  -1    1.20    4.80
 -10  -6  -1   -2.50    4.50
 -10  -6  -1   25.40   11.80
 -10  -6  -1    1.90    9.30
 -10  -6  -1   16.60    9.20
 -10  -6  -1   -7.70   12.00
  10   6   1   -6.90    5.00
  10   6   1    5.90    3.90
  10   6   1  -13.40    9.70
  10   6   1   18.20   10.30
 -11  -6  -1   56.69   13.20
 -11  -6  -1   39.30    7.30
 -11  -6  -1   56.19   12.90
 -11  -6  -1   13.50   16.70
 -11  -6  -1   25.20    7.00
  11   6   1   24.90    7.60
  11   6   1   56.69   12.10
  11   6   1   49.10    8.30
   8  -7  -1   13.10   10.50
   8  -7  -1   -0.70    6.80
  -8   7   1   -4.50   10.40
  -8   7   1   -6.40   10.10
  -8   7   1    4.90    3.80
  -8   7   1    1.90    7.70
   7  -7  -1   23.10    7.10
   7  -7  -1   15.20    7.90
   7  -7  -1   11.10   13.30
   7  -7  -1  -12.40   10.80
  -7   7   1   24.10    8.60
  -7   7   1   32.00    6.50
  -7   7   1   26.20    8.70
  -7   7   1   14.00    3.90
  -7   7   1   16.40   10.00
   6  -7  -1    7.80   10.40
   6  -7  -1    2.20    5.30
   6  -7  -1   -9.90    8.20
  -6   7   1    4.60    6.70
  -6   7   1    1.10    5.60
  -6   7   1    4.80    4.40
  -6   7   1    3.00    8.20
  -6   7   1   -1.10    3.20
   5  -7  -1   -6.20    7.40
   5  -7  -1    4.50    5.80
   5  -7  -1    3.40    8.50
  -5   7   1    6.50    3.40
  -5   7   1    5.10    6.10
  -5   7   1  -12.10    6.50
  -5   7   1   -7.30    6.60
  -5   7   1    0.40    2.80
   4  -7  -1   29.50    8.50
   4  -7  -1   24.30    6.30
   4  -7  -1   12.10    5.50
  -4   7   1   21.10    6.30
  -4   7   1   12.90    6.20
  -4   7   1    8.70    5.50
  -4   7   1   17.50    2.90
  -4   7   1   12.90    3.40
   3  -7  -1   61.49   10.30
   3  -7  -1   52.89    7.70
   3  -7  -1   60.99    9.60
  -3   7   1   49.60    3.20
  -3   7   1   53.79    5.10
  -3   7   1   48.90    8.40
  -3   7   1   44.90    6.90
  -3   7   1   45.90    7.60
  -3   7   1   51.99    3.30
   2  -7  -1   54.79    7.50
   2  -7  -1   76.29    8.50
   2  -7  -1   63.99    7.70
   2  -7  -1   46.90    3.60
  -2   7   1   58.29    5.20
  -2   7   1   52.19    6.60
  -2   7   1   60.99    7.40
  -2   7   1   51.19    7.20
   1  -7  -1   14.70    5.30
   1  -7  -1   15.20    4.60
   1  -7  -1   12.10    2.00
   1  -7  -1    9.70    5.10
  -1   7   1   16.40    4.30
  -1   7   1   15.50    3.10
  -1   7   1    9.60    4.60
  -1   7   1   11.00    4.80
   0  -7  -1  283.87   16.70
   0  -7  -1  270.87   15.50
   0  -7  -1  278.77   15.20
   0   7   1  278.87   14.20
   0   7   1  259.27   15.70
   0   7   1  264.87   15.00
  -1  -7  -1   11.50    4.30
  -1  -7  -1   10.10    1.80
  -1  -7  -1    9.60    3.10
  -1  -7  -1   10.00    2.30
  -1  -7  -1   12.60    4.90
   1   7   1   10.30    3.70
   1   7   1   14.40    2.80
   1   7   1   14.30    2.40
   1   7   1   12.90    3.00
  -2  -7  -1    3.40    2.20
  -2  -7  -1    1.30    4.30
  -2  -7  -1    5.00    2.30
  -2  -7  -1    3.80    2.30
   2   7   1    5.20    2.40
   2   7   1   -1.90    4.00
   2   7   1    2.80    2.10
   2   7   1    7.40    3.00
  -3  -7  -1    3.90    2.80
  -3  -7  -1   -1.90    4.00
  -3  -7  -1    0.50    3.00
  -3  -7  -1    2.70    3.00
  -3  -7  -1    0.40    1.30
   3   7   1    1.00    1.30
   3   7   1   -0.10    2.60
   3   7   1   -4.70    4.00
   3   7   1   -1.50    2.60
  -4  -7  -1   82.49    8.70
  -4  -7  -1   88.49    7.40
  -4  -7  -1   75.99    6.50
  -4  -7  -1   69.39    6.60
  -4  -7  -1   71.69    8.70
   4   7   1   77.49    6.00
   4   7   1   73.29    8.00
   4   7   1   75.99    7.00
  -5  -7  -1   19.70    4.50
  -5  -7  -1   36.00    6.80
  -5  -7  -1   25.60    4.90
  -5  -7  -1   30.30    6.40
  -5  -7  -1   41.70    6.70
   5   7   1   26.70    5.20
   5   7   1   26.40    5.20
   5   7   1   25.30    4.10
  -6  -7  -1   31.20    5.80
  -6  -7  -1   21.20    4.30
  -6  -7  -1   25.50    7.20
  -6  -7  -1   25.80    4.90
  -6  -7  -1   28.90    7.20
   6   7   1   31.80    5.60
   6   7   1   19.40    6.30
   6   7   1   31.20    6.50
  -7  -7  -1   89.29   10.60
  -7  -7  -1   69.99   14.00
  -7  -7  -1   85.89    7.30
  -7  -7  -1   83.89    7.80
   7   7   1   89.29   11.20
   7   7   1   86.79    7.40
   7   7   1   86.09   10.50
  -8  -7  -1    4.40    5.90
  -8  -7  -1    3.60    4.10
  -8  -7  -1    7.90    7.80
  -8  -7  -1   10.20    7.90
  -8  -7  -1    6.30    4.20
   8   7   1   -2.20    6.80
   8   7   1   -8.70    7.10
   8   7   1    2.10    5.30
  -9  -7  -1    4.40    5.00
  -9  -7  -1   16.60    9.80
  -9  -7  -1    9.70    9.30
  -9  -7  -1   14.30    6.60
  -9  -7  -1   -0.10    8.50
   9   7   1   15.20    9.10
   9   7   1   11.30    4.70
   9   7   1    8.60    6.80
 -10  -7  -1   -5.10   12.30
 -10  -7  -1    6.70    9.70
 -10  -7  -1    7.30    5.20
 -10  -7  -1    6.30    5.80
  10   7   1    3.90    6.40
  10   7   1   15.10    9.30
  10   7   1   13.80    9.80
 -11  -7  -1   12.00    5.80
 -11  -7  -1    5.30    6.40
 -11  -7  -1   30.60   13.10
 -11  -7  -1   24.20   13.30
 -11  -7  -1   -5.20   16.80
  11   7   1   35.30   14.90
   7  -8  -1   24.90   12.30
   7  -8  -1   12.40    9.30
   7  -8  -1    1.80    5.90
  -7   8   1   15.80   12.70
  -7   8   1    2.80    5.50
  -7   8   1   -6.70    9.70
  -7   8   1    2.50    3.70
   6  -8  -1   -3.20    7.30
   6  -8  -1    3.60    5.70
   6  -8  -1    6.00   12.30
  -6   8   1    2.40    7.10
  -6   8   1   -8.10    7.30
  -6   8   1   -3.00    9.10
  -6   8   1    0.40    3.90
  -6   8   1   -2.80    3.40
   5  -8  -1   47.70   12.10
   5  -8  -1   44.20    8.70
   5  -8  -1   40.50    8.40
  -5   8   1   39.50    5.30
  -5   8   1   54.09   14.50
  -5   8   1   44.80    8.50
  -5   8   1   60.49    5.00
  -5   8   1   69.99    9.90
   4  -8  -1   37.30    9.00
   4  -8  -1   44.20    8.50
   4  -8  -1   33.00    8.00
  -4   8   1   38.10    4.90
  -4   8   1   33.00    2.70
  -4   8   1   34.30    2.80
  -4   8   1   37.60    7.50
  -4   8   1   33.10    8.20
  -4   8   1   37.20    7.30
   3  -8  -1   14.60   10.30
   3  -8  -1   20.20    6.30
  -3   8   1   11.40    6.20
  -3   8   1   19.40    6.20
  -3   8   1   17.40    3.80
  -3   8   1   12.10    6.20
   2  -8  -1   -0.90    5.40
   2  -8  -1   -9.00    5.20
   2  -8  -1   -1.10    1.80
   2  -8  -1   -2.90    6.00
  -2   8   1    2.90    5.20
  -2   8   1   -4.00    4.80
  -2   8   1    0.60    3.80
   1  -8  -1   10.10    4.70
   1  -8  -1    3.10    5.90
   1  -8  -1    6.60    2.10
   1  -8  -1   10.00    6.10
  -1   8   1   10.90    3.90
  -1   8   1    5.00    5.40
  -1   8   1    6.10    4.10
   0  -8  -1   25.60    6.40
   0  -8  -1   16.60    2.80
   0  -8  -1   22.10    5.00
   0  -8  -1   27.50    6.30
   0   8   1   23.50    4.60
   0   8   1   19.70    5.90
   0   8   1   33.00    4.60
  -1  -8  -1   -1.10    4.30
  -1  -8  -1    1.00    1.50
  -1  -8  -1    4.20    5.20
  -1  -8  -1    1.80    3.20
  -1  -8  -1    2.90    2.20
   1   8   1   -4.00    2.60
   1   8   1    1.60    3.00
   1   8   1   -0.20    1.60
   1   8   1    1.30    3.60
  -2  -8  -1   17.30    3.40
  -2  -8  -1   11.10    3.00
  -2  -8  -1   13.60    2.80
  -2  -8  -1    8.70    5.00
  -2  -8  -1   13.40    4.80
   2   8   1   12.00    5.10
   2   8   1   10.90    2.90
   2   8   1   13.80    2.90
   2   8   1   10.10    3.50
  -3  -8  -1    0.70    4.60
  -3  -8  -1   -1.00    3.80
  -3  -8  -1   -2.00    1.60
  -3  -8  -1    0.90    2.80
  -3  -8  -1    0.50    3.20
   3   8   1   -9.20    4.40
   3   8   1   -0.30    2.20
   3   8   1    0.40    1.60
   3   8   1   -1.00    3.10
  -4  -8  -1   28.20    5.20
  -4  -8  -1   24.70    4.30
  -4  -8  -1   21.90    6.10
  -4  -8  -1   22.60    5.60
  -4  -8  -1   18.20    4.80
   4   8   1   24.60    4.00
   4   8   1   20.30    5.20
   4   8   1   26.00    4.70
  -5  -8  -1   20.40    4.80
  -5  -8  -1    5.10    4.60
  -5  -8  -1    7.70    5.80
  -5  -8  -1   11.60    4.90
  -5  -8  -1    7.70    4.80
   5   8   1    3.80    5.60
   5   8   1    3.30    3.90
   5   8   1   15.40    5.10
  -6  -8  -1    9.60    7.80
  -6  -8  -1    4.90    6.30
  -6  -8  -1    1.70    3.50
  -6  -8  -1    1.00    3.40
  -6  -8  -1    2.90    5.60
   6   8   1   -2.80    4.20
   6   8   1    1.00    5.20
  -7  -8  -1   58.19   10.30
  -7  -8  -1   67.19   11.50
  -7  -8  -1   43.80    6.50
  -7  -8  -1   48.60    6.90
  -7  -8  -1   50.49    9.60
   7   8   1   43.30   13.80
   7   8   1   57.29    7.50
  -8  -8  -1   75.99   14.10
  -8  -8  -1  101.59   13.40
  -8  -8  -1   86.59    8.70
  -8  -8  -1   87.09    9.50
  -8  -8  -1  104.29   12.90
   8   8   1   84.79    8.10
   8   8   1   80.49   12.20
   8   8   1   74.69   10.70
  -9  -8  -1   -3.10    8.90
  -9  -8  -1    0.10    9.20
  -9  -8  -1    1.10    4.50
  -9  -8  -1    1.20    5.70
  -9  -8  -1   11.30   11.10
   9   8   1    3.20    4.10
   9   8   1    1.60    8.90
   9   8   1    9.10    7.30
 -10  -8  -1   -2.00   12.40
 -10  -8  -1   -0.40   10.50
 -10  -8  -1  -19.10   13.40
 -10  -8  -1   -0.50    7.00
 -10  -8  -1   -2.00    5.70
  10   8   1   14.30    8.80
  10   8   1   -1.80    5.70
  10   8   1   18.60   11.50
   6  -9  -1   31.80   11.10
   6  -9  -1   17.90   10.60
   6  -9  -1   26.90   12.40
   6  -9  -1   27.30    7.80
  -6   9   1   31.00    3.50
  -6   9   1   45.00   10.80
  -6   9   1   20.70    4.60
  -6   9   1   27.30    3.70
  -6   9   1   29.30   11.70
   5  -9  -1    5.70   10.40
   5  -9  -1   13.90    9.30
   5  -9  -1   -6.40   10.60
  -5   9   1    4.70    3.80
  -5   9   1   -6.70    8.40
  -5   9   1    1.60    9.30
  -5   9   1   -0.30    8.20
   4  -9  -1    7.00    7.80
   4  -9  -1    2.00    7.50
   4  -9  -1   -3.50    6.40
  -4   9   1   -3.00    6.50
  -4   9   1    8.30    7.40
  -4   9   1    4.30    3.60
  -4   9   1   11.90    7.80
   3  -9  -1   -4.40    5.90
   3  -9  -1   -3.00    8.10
   3  -9  -1   -6.60    6.40
  -3   9   1    1.30    6.00
  -3   9   1    7.60   12.20
   2  -9  -1   10.40    2.40
   2  -9  -1   20.60    8.20
   2  -9  -1   14.50    8.00
   2  -9  -1    6.50    4.60
  -2   9   1    7.30    6.30
  -2   9   1   15.00    6.10
   1  -9  -1   12.30   13.00
   1  -9  -1   14.20    2.90
   1  -9  -1   18.60    5.90
   1  -9  -1   22.80   11.60
  -1   9   1   18.40    5.50
  -1   9   1   25.40    4.10
  -1   9   1   22.10    5.70
   0  -9  -1   -1.60    4.50
   0  -9  -1    0.70    6.50
   0  -9  -1   -0.20    4.90
   0   9   1    4.50    4.10
   0   9   1   -2.70    4.20
   0   9   1    2.00    3.60
  -1  -9  -1  165.38   13.50
  -1  -9  -1  157.08   10.90
  -1  -9  -1  148.09   11.60
   1   9   1  152.48    9.90
   1   9   1  153.68   12.40
   1   9   1  137.49    7.70
   1   9   1  140.59   10.20
  -2  -9  -1   16.80    6.50
  -2  -9  -1   15.70    3.90
  -2  -9  -1   20.70    5.80
  -2  -9  -1   13.90    3.00
  -2  -9  -1   11.30    3.10
   2   9   1   11.80    3.50
   2   9   1   19.50    4.40
   2   9   1   18.90    6.70
   2   9   1   16.10    3.10
  -3  -9  -1  169.18   12.90
  -3  -9  -1  123.69   15.00
  -3  -9  -1  140.59    9.10
   3   9   1  137.29    8.40
   3   9   1  149.69    9.60
   3   9   1  141.49    9.30
   3   9   1  146.49   12.10
  -4  -9  -1    0.30    3.80
  -4  -9  -1    0.60    6.40
  -4  -9  -1    2.50    3.50
   4   9   1    3.10    3.90
   4   9   1   -7.50    5.70
   4   9   1   -4.90    3.90
  -5  -9  -1   94.19    7.10
  -5  -9  -1   98.59   11.80
  -5  -9  -1   68.59   10.50
  -5  -9  -1   78.69    7.20
  -5  -9  -1   68.39    8.30
   5   9   1   81.59    7.90
   5   9   1  104.59    9.30
   5   9   1   71.39   11.70
  -6  -9  -1   18.80    6.60
  -6  -9  -1   20.90    6.50
  -6  -9  -1   18.00    7.90
  -6  -9  -1   21.70    4.60
  -6  -9  -1   22.90    5.50
   6   9   1   19.00    7.20
   6   9   1   21.30    4.60
   6   9   1   26.70    7.10
  -7  -9  -1   12.40    7.50
  -7  -9  -1   15.00    6.80
  -7  -9  -1   16.10    6.00
  -7  -9  -1   16.60    5.60
  -7  -9  -1   19.70    8.70
   7   9   1   20.00    7.80
   7   9   1   18.80    4.70
  -8  -9  -1    1.40    5.50
  -8  -9  -1    3.60    8.20
  -8  -9  -1  -12.00    8.80
  -8  -9  -1   -2.30    9.00
  -8  -9  -1   -5.40    3.90
   8   9   1   -0.20    8.90
   8   9   1   -0.60    5.30
  -9  -9  -1   15.60    6.90
  -9  -9  -1  -12.20   10.40
  -9  -9  -1   23.50   11.00
  -9  -9  -1   14.70    6.00
  -9  -9  -1    9.80   11.60
   9   9   1   15.20    6.90
   9   9   1   13.70   10.20
 -10  -9  -1   -3.50    6.30
 -10  -9  -1    5.10    8.70
 -10  -9  -1   11.70   11.00
 -10  -9  -1   -7.00   12.50
 -10  -9  -1  -24.00   12.10
  10   9   1    4.60    6.80
  10   9   1  -16.40   12.60
  10   9   1   -3.10    8.90
   5 -10  -1    2.00   14.00
   5 -10  -1    8.10   10.10
   5 -10  -1   -1.00   11.80
  -5  10   1   -3.10   10.30
  -5  10   1    7.40   11.70
  -5  10   1   -0.60   10.20
   4 -10  -1   40.00   11.60
   4 -10  -1   40.60   10.30
  -4  10   1   55.49   11.10
  -4  10   1   75.89   13.40
   3 -10  -1   -3.60    8.00
   3 -10  -1    1.90    8.20
   3 -10  -1    4.40    9.30
  -3  10   1   -3.30    7.20
  -3  10   1   13.60    8.30
  -3  10   1    4.20    7.90
   2 -10  -1   -8.60    7.60
   2 -10  -1   -4.10    7.30
   2 -10  -1   -6.10    6.20
   2 -10  -1   -1.50    2.30
  -2  10   1    3.80    5.00
  -2  10   1    0.50    7.50
   1 -10  -1    1.80    5.60
   1 -10  -1    7.10    7.20
   1 -10  -1   -5.60    7.70
   1 -10  -1    9.40    2.80
  -1  10   1    3.40    5.00
  -1  10   1   -3.40    3.70
  -1  10   1   -4.90    5.00
   0 -10  -1   82.39    6.80
   0 -10  -1   94.49    9.90
   0 -10  -1  116.49   12.50
   0  10   1  110.79   10.40
   0  10   1  112.09    9.80
   0  10   1  127.49    9.00
  -1 -10  -1   15.20    7.50
  -1 -10  -1    5.30    6.60
  -1 -10  -1    6.30    4.50
  -1 -10  -1    2.00    2.90
   1  10   1    4.20    6.00
   1  10   1    6.10    1.40
   1  10   1   -0.60    4.10
   1  10   1   -0.10    3.00
  -2 -10  -1  119.99   12.40
  -2 -10  -1   85.79    7.20
  -2 -10  -1  128.39   14.60
  -2 -10  -1   92.69    8.50
   2  10   1  111.99    8.50
   2  10   1  112.09    7.20
   2  10   1  130.09   15.00
  -3 -10  -1   81.59    9.70
  -3 -10  -1  102.39   11.60
  -3 -10  -1   86.29   11.50
  -3 -10  -1   89.49    7.30
   3  10   1   95.49    9.50
   3  10   1   90.39    7.50
   3  10   1   96.99    8.20
   3  10   1   89.09    6.70
  -4 -10  -1   33.20    8.70
  -4 -10  -1   32.80    5.30
  -4 -10  -1   36.20    4.90
  -4 -10  -1   36.00    8.40
  -4 -10  -1   28.70    5.30
   4  10   1   34.00    6.10
   4  10   1   34.80    2.90
   4  10   1   40.80    7.50
   4  10   1   39.90    5.10
  -5 -10  -1   23.10    8.10
  -5 -10  -1   20.20    8.10
  -5 -10  -1    7.60    5.40
  -5 -10  -1   24.30    5.20
  -5 -10  -1   15.50    4.50
   5  10   1   17.60    6.10
   5  10   1   14.90    4.30
   5  10   1   13.70    5.40
  -6 -10  -1    4.80    7.90
  -6 -10  -1   -3.40    7.10
  -6 -10  -1   -4.70    5.10
  -6 -10  -1    3.80    4.00
  -6 -10  -1   -0.50    5.80
   6  10   1   -5.20    6.90
   6  10   1    2.60    4.90
   6  10   1   -0.40    5.70
  -7 -10  -1    1.70    6.80
  -7 -10  -1    3.30    6.80
  -7 -10  -1    2.80    5.60
  -7 -10  -1   -0.10    5.30
  -7 -10  -1    7.80    7.20
   7  10   1    3.00    6.70
   7  10   1    3.60    5.00
  -8 -10  -1    9.30   10.00
  -8 -10  -1   20.80   11.10
  -8 -10  -1   22.20    6.50
  -8 -10  -1   28.10    7.00
  -8 -10  -1   40.30    9.60
   8  10   1   18.20    6.60
   8  10   1   26.80    7.60
  -9 -10  -1   19.30    7.20
  -9 -10  -1   47.30   13.70
  -9 -10  -1    5.60   12.00
  -9 -10  -1   18.90    7.30
  -9 -10  -1   17.40   13.40
   9  10   1   15.30    6.90
   9  10   1   35.60    9.10
 -10 -10  -1   38.00   13.60
 -10 -10  -1   19.50    6.60
 -10 -10  -1   45.20   16.20
  10  10   1   24.70   13.30
   4 -11  -1   51.59   16.70
   4 -11  -1    9.40   11.70
   4 -11  -1    3.10    9.40
  -4  11   1   22.10   11.30
  -4  11   1   34.00   11.30
  -4  11   1   25.50   11.10
   3 -11  -1   19.60   12.90
   3 -11  -1   12.90    7.90
   3 -11  -1    3.50    9.80
  -3  11   1    0.50    9.10
  -3  11   1   23.80   10.00
   2 -11  -1    0.00    7.80
   2 -11  -1    4.20   10.40
   2 -11  -1  -12.00    8.80
  -2  11   1   -6.60    6.50
  -2  11   1    5.90    8.80
   1 -11  -1   12.90    8.90
   1 -11  -1   18.30   10.00
   1 -11  -1   12.60    6.70
   1 -11  -1   13.20    4.30
  -1  11   1   13.90    6.70
  -1  11   1   14.20    8.80
   0 -11  -1   10.10    5.80
   0 -11  -1   -2.60    8.40
   0 -11  -1    5.40    6.40
   0 -11  -1   -3.30    3.10
   0  11   1   -1.60    4.30
   0  11   1   -2.70    7.30
   0  11   1   -7.40    9.20
  -1 -11  -1   16.00    7.20
  -1 -11  -1   19.50    5.60
  -1 -11  -1   24.60    8.80
  -1 -11  -1    8.80    3.60
   1  11   1   14.80    4.90
   1  11   1   22.90    5.70
   1  11   1   26.00    8.70
  -2 -11  -1    2.30    3.90
  -2 -11  -1   12.40    8.80
  -2 -11  -1   -0.50    7.20
  -2 -11  -1    0.90    2.50
  -2 -11  -1    4.60    4.30
   2  11   1   10.90    4.90
   2  11   1    1.00    4.10
   2  11   1   19.00    6.30
   2  11   1    7.80    2.90
  -3 -11  -1    0.50    3.60
  -3 -11  -1    7.40    7.30
  -3 -11  -1   10.50    6.40
  -3 -11  -1   11.20    7.60
  -3 -11  -1    1.50    3.40
  -3 -11  -1    3.60    3.10
   3  11   1   10.60    4.70
   3  11   1    4.70    7.10
   3  11   1    2.10    3.10
   3  11   1   -4.10    3.60
  -4 -11  -1  178.28   12.40
  -4 -11  -1  176.38   15.60
  -4 -11  -1  183.78   16.50
  -4 -11  -1  176.08   15.90
  -4 -11  -1  180.18   11.30
   4  11   1  174.78   11.90
   4  11   1  160.78   11.80
   4  11   1  175.68   15.40
   4  11   1  159.38    8.90
  -5 -11  -1   18.60    7.60
  -5 -11  -1   19.60    9.20
  -5 -11  -1   16.70    5.40
  -5 -11  -1    9.30    5.70
  -5 -11  -1   16.70    5.00
   5  11   1   17.00    8.60
   5  11   1   13.20    5.40
   5  11   1   18.10    6.40
  -6 -11  -1   11.90    9.10
  -6 -11  -1    8.20    4.40
  -6 -11  -1    7.50    6.10
  -6 -11  -1   -2.20   10.40
  -6 -11  -1    5.90    9.60
   6  11   1    6.50    8.10
   6  11   1    0.70    5.30
   6  11   1   10.00    7.00
  -7 -11  -1  -12.60    9.60
  -7 -11  -1   -6.50    7.80
  -7 -11  -1   -5.70    3.90
  -7 -11  -1   12.40    8.00
  -7 -11  -1    1.20    4.30
   7  11   1   -6.40    8.00
   7  11   1   -2.20    5.80
  -8 -11  -1  -11.30   10.50
  -8 -11  -1   -1.40    9.80
  -8 -11  -1   -1.90    5.90
  -8 -11  -1    4.70    6.80
  -8 -11  -1  -16.60   11.60
   8  11   1   -4.30    4.30
   8  11   1   -0.50   10.00
  -9 -11  -1    4.00   12.30
  -9 -11  -1  -26.90   13.90
  -9 -11  -1   -3.50   13.60
   9  11   1    2.20    6.60
   9  11   1   -1.80   12.30
   3 -12  -1   14.20   13.20
   3 -12  -1   -0.40   14.50
   3 -12  -1   -1.80   13.20
  -3  12   1    0.30   10.60
  -3  12   1   14.70   13.00
   2 -12  -1   12.40   10.30
   2 -12  -1    7.10   13.10
   2 -12  -1    4.80   12.00
  -2  12   1   17.90   10.70
  -2  12   1   -2.10    7.80
   1 -12  -1   -1.20   10.70
   1 -12  -1   23.90    9.00
   1 -12  -1   24.40   11.10
  -1  12   1   23.40   11.20
  -1  12   1   10.40    7.90
   0 -12  -1    7.50    3.90
   0 -12  -1   21.20    8.10
   0 -12  -1   -2.70    9.30
   0 -12  -1    6.60   10.60
   0  12   1   10.60    7.00
   0  12   1    7.50    5.00
   0  12   1   21.60   10.00
  -1 -12  -1    0.30    7.20
  -1 -12  -1    3.90    6.20
  -1 -12  -1    2.30    9.80
  -1 -12  -1    5.90    3.80
   1  12   1   10.50    9.80
   1  12   1   -4.80    5.20
   1  12   1    2.60    3.60
  -2 -12  -1    9.50    3.90
  -2 -12  -1   16.20    9.50
  -2 -12  -1   11.40    5.60
  -2 -12  -1   11.40    7.60
   2  12   1    7.60    4.70
   2  12   1    9.50    5.10
   2  12   1   20.20    9.50
   2  12   1   10.50    2.60
  -3 -12  -1   -2.80    3.50
  -3 -12  -1    0.90    3.80
  -3 -12  -1    2.00    6.50
  -3 -12  -1    6.00    3.90
  -3 -12  -1   11.10    8.20
   3  12   1    7.80    9.40
   3  12   1    0.80    4.50
   3  12   1   -3.10    3.60
   3  12   1   -1.30    3.70
  -4 -12  -1   45.70   11.40
  -4 -12  -1   32.60    6.90
  -4 -12  -1   59.39   11.90
  -4 -12  -1   42.60   10.60
  -4 -12  -1   26.80    5.90
  -4 -12  -1   29.70    5.90
   4  12   1   44.10    4.40
   4  12   1   28.00   10.10
   4  12   1   32.00    6.00
   4  12   1   43.90    6.90
  -5 -12  -1    5.30    4.60
  -5 -12  -1    0.20    7.60
  -5 -12  -1   -4.20   10.00
  -5 -12  -1    4.60    6.10
  -5 -12  -1   -1.50    5.10
   5  12   1    6.30    6.30
   5  12   1   -0.10    8.60
   5  12   1    8.50    5.50
  -6 -12  -1    7.00   11.60
  -6 -12  -1    4.90    6.00
  -6 -12  -1    2.00   11.00
  -6 -12  -1    0.60    6.40
  -6 -12  -1    0.90    4.10
   6  12   1    5.00    9.70
   6  12   1    3.40   12.30
   6  12   1    8.50    4.50
  -7 -12  -1  -11.50    7.80
  -7 -12  -1    5.50   10.10
  -7 -12  -1   -3.60    4.50
  -7 -12  -1    3.20   12.20
  -7 -12  -1    1.30    4.80
   7  12   1    4.90    4.70
   7  12   1  -12.10    8.60
  -8 -12  -1   -2.50   14.00
  -8 -12  -1    0.60    8.20
  -8 -12  -1    2.70   10.40
  -8 -12  -1  -19.20   13.50
  -8 -12  -1   -4.10    6.70
   8  12   1    2.70   10.90
   8  12   1   -1.40    6.50
   2 -13  -1   10.90   16.00
   2 -13  -1   28.40   13.00
   2 -13  -1    7.10   17.00
  -2  13   1   27.70   14.60
  -2  13   1   11.90   11.00
   1 -13  -1  -14.50   12.90
   1 -13  -1    3.30   13.60
   1 -13  -1    0.20   10.30
  -1  13   1   -8.80   11.70
  -1  13   1   -7.60    9.20
   0 -13  -1   23.60   12.40
   0 -13  -1   25.90   14.00
   0 -13  -1   28.50   10.40
   0  13   1   12.60    5.80
   0  13   1   13.50    8.70
   0  13   1   63.29   13.80
  -1 -13  -1   -5.70    3.90
  -1 -13  -1   20.50   11.80
  -1 -13  -1   -7.80   12.70
  -1 -13  -1   -6.90   11.10
   1  13   1    2.10   10.80
   1  13   1   -1.40    5.00
   1  13   1    2.80    6.80
  -2 -13  -1    5.90    4.30
  -2 -13  -1   19.70    6.70
  -2 -13  -1   17.10   10.50
  -2 -13  -1   18.50   10.10
   2  13   1   16.30    8.80
   2  13   1    2.40    4.90
   2  13   1    5.00    6.00
  -3 -13  -1    9.50   10.60
  -3 -13  -1    5.90    4.70
  -3 -13  -1    3.20    3.60
  -3 -13  -1    9.50   11.30
  -3 -13  -1    9.00    5.00
  -3 -13  -1   30.80   11.60
   3  13   1   14.40    4.30
   3  13   1    7.40    4.80
   3  13   1    0.10    4.50
   3  13   1    5.10    8.30
  -4 -13  -1    6.20   12.80
  -4 -13  -1    5.50    5.20
  -4 -13  -1   11.50    5.20
  -4 -13  -1    0.50   11.40
  -4 -13  -1   19.20   10.20
  -4 -13  -1   11.00    6.40
   4  13   1    5.90    8.10
   4  13   1    6.60    5.70
   4  13   1    7.40    3.10
   4  13   1   14.80    5.70
  -5 -13  -1   -0.10    5.30
  -5 -13  -1   13.60   11.30
  -5 -13  -1   14.00    9.40
  -5 -13  -1   11.30   13.00
  -5 -13  -1   -4.00    6.10
  -5 -13  -1   -0.40    5.90
   5  13   1   -4.40    5.30
   5  13   1   15.40   10.70
   5  13   1   12.50    7.00
  -6 -13  -1   -0.70   13.80
  -6 -13  -1    8.40   11.70
  -6 -13  -1   12.90    5.00
  -6 -13  -1   28.50    8.60
   6  13   1   17.60   12.80
   6  13   1   14.90    6.10
   6  13   1   26.40    8.90
  -7 -13  -1   36.60    8.30
  -7 -13  -1   21.40   10.10
  -7 -13  -1   36.10   15.20
  -7 -13  -1   31.00    8.00
   7  13   1   55.09   11.80
   7  13   1   62.69   12.40
   7  13   1   39.50    7.30
   0 -14  -1   -4.90   10.80
   0 -14  -1    0.00   15.40
   0  14   1   41.30   16.10
   0  14   1   -9.50    8.90
  -1 -14  -1   10.90   13.60
  -1 -14  -1    2.90    4.90
  -1 -14  -1    1.00    9.80
   1  14   1    9.40    8.80
   1  14   1   32.60   13.20
   1  14   1    0.50    5.50
  -2 -14  -1    7.60    8.00
  -2 -14  -1    8.80    4.80
  -2 -14  -1   43.90   13.80
  -2 -14  -1    9.60   13.80
   2  14   1    7.80    6.10
   2  14   1   35.40   14.40
  -3 -14  -1   16.10    9.10
  -3 -14  -1    5.70   13.60
  -3 -14  -1    3.40    5.90
  -3 -14  -1    0.30    4.60
  -3 -14  -1   38.10   14.40
   3  14   1    8.30    6.00
   3  14   1    4.10    5.40
   3  14   1    7.90    3.70
   3  14   1   -4.00   12.70
  -4 -14  -1   -4.50    4.90
  -4 -14  -1   -2.20   13.10
  -4 -14  -1    4.70    6.00
  -4 -14  -1   -8.30    5.00
  -4 -14  -1   17.80   12.80
   4  14   1   -1.70    5.60
   4  14   1   13.60    5.90
   4  14   1   -0.20    4.80
  -5 -14  -1   -8.30    6.70
  -5 -14  -1  -19.20   13.90
  -5 -14  -1    4.60    5.80
  -5 -14  -1   -3.70    7.40
  -5 -14  -1   17.90   12.20
   5  14   1   19.00   14.60
   5  14   1    6.00    6.30
   5  14   1   24.70    8.00
  -6 -14  -1    6.30    6.10
  -6 -14  -1   -7.00   15.40
  -6 -14  -1   -1.40    7.10
  -6 -14  -1   20.70   15.10
  -6 -14  -1  -11.70    8.90
   6  14   1   24.10    9.40
   6  14   1    2.50    6.20
   4  14  -2    9.70   11.80
   4  14  -2    4.30    5.40
  -4 -14   2   -3.10    7.80
  -4 -14   2    4.50    5.50
  -4 -14   2   -8.50   12.20
  -4 -14   2    3.50    7.50
  -4 -14   2   14.60   13.80
   3  14  -2   -1.90    5.10
   3  14  -2   20.80   11.20
   3  14  -2   14.20    7.80
   3  14  -2   -0.10    8.20
  -3 -14   2    8.30    7.30
  -3 -14   2   -0.10    5.00
  -3 -14   2   -0.40    8.70
  -3 -14   2   13.40   12.00
  -3 -14   2  -11.20   12.50
   2  14  -2   -7.30    8.70
   2  14  -2  -10.50    7.80
   2  14  -2    6.90   11.70
   2  14  -2   -1.10    5.10
  -2 -14   2   -1.70    8.60
  -2 -14   2    5.70   12.70
  -2 -14   2    6.80    8.30
  -2 -14   2    2.90   12.90
  -2 -14   2   -5.10    4.80
   1  14  -2    2.90    5.10
  -1 -14   2    4.60    5.20
  -1 -14   2    5.50    9.80
  -1 -14   2    0.30   12.30
  -1 -14   2   19.80    8.20
   6  13  -2   31.70   11.00
   6  13  -2    6.60    6.50
   6  13  -2   12.60   13.30
  -6 -13   2  -17.40    9.50
  -6 -13   2    5.90    5.20
  -6 -13   2   -5.70   11.50
  -6 -13   2    1.30   15.10
  -6 -13   2    7.70    7.00
   5  13  -2   23.70    9.60
   5  13  -2    6.80    5.30
   5  13  -2    2.80    3.70
   5  13  -2    9.00    8.90
  -5 -13   2   18.10    9.60
  -5 -13   2    7.20    4.70
  -5 -13   2   12.50   11.70
  -5 -13   2    3.10    8.60
  -5 -13   2   -8.50   14.40
  -5 -13   2    3.60   11.40
   4  13  -2   11.60   11.80
   4  13  -2   -6.00    7.40
   4  13  -2   -2.00    4.90
   4  13  -2    0.50    5.10
  -4 -13   2   24.20    9.20
  -4 -13   2   -2.60    6.20
  -4 -13   2   -0.80    5.00
  -4 -13   2   -6.20    9.40
  -4 -13   2   -2.00   10.40
   3  13  -2   11.70   10.40
   3  13  -2   -2.50    5.50
   3  13  -2   -5.40    6.30
   3  13  -2   11.10    5.20
  -3 -13   2    4.40   12.50
  -3 -13   2    6.30    6.10
  -3 -13   2   -1.10    5.70
  -3 -13   2    1.60    4.80
  -3 -13   2   -3.20   10.50
  -3 -13   2    4.90    6.40
  -3 -13   2   10.10   10.10
   2  13  -2   19.90    5.60
   2  13  -2   36.00    6.60
   2  13  -2   39.00    9.30
   2  13  -2   16.20    9.30
  -2 -13   2   19.40   13.30
  -2 -13   2   32.30    7.00
  -2 -13   2   18.80    7.70
  -2 -13   2   26.20    5.70
  -2 -13   2   32.80   11.20
   1  13  -2   12.00    5.10
   1  13  -2   23.70    7.60
   1  13  -2    9.30    4.70
   1  13  -2   35.50   12.70
  -1 -13   2   11.20    9.90
  -1 -13   2    2.40   12.80
  -1 -13   2   33.60   11.10
  -1 -13   2   12.20    6.50
  -1 -13   2   16.30    5.10
  -1 -13   2   20.20    7.80
   0  13  -2   -9.70    7.70
   0  13  -2  -17.10   12.00
   0  13  -2    6.90    3.90
   0  13  -2   -1.90    3.20
   0 -13   2   -0.70    9.00
   0 -13   2    7.20    6.10
   0 -13   2    7.50   10.30
   0 -13   2   -4.10    4.80
   0 -13   2  -13.80    9.60
  -1  13  -2   -2.00   14.20
  -1  13  -2  -15.20    9.40
   1 -13   2    9.90   12.40
   1 -13   2    5.60    4.60
   1 -13   2    8.80   10.70
   1 -13   2    3.80    6.00
   8  12  -2   30.30   14.00
   8  12  -2    3.60    6.30
  -8 -12   2  -10.20   12.70
  -8 -12   2    5.00    7.30
  -8 -12   2   -2.10    7.10
  -8 -12   2   -0.30   14.80
  -8 -12   2   40.70   15.30
   7  12  -2    0.20    9.60
   7  12  -2   16.50    7.10
   7  12  -2   12.80   11.50
  -7 -12   2   13.40    7.40
  -7 -12   2   11.10   12.10
  -7 -12   2    3.80    9.30
  -7 -12   2   -0.20   13.30
   6  12  -2   -0.40    5.50
   6  12  -2    1.50    8.60
   6  12  -2    7.50   10.70
  -6 -12   2   11.00    6.70
  -6 -12   2   -7.40   12.40
  -6 -12   2  -13.20    7.70
  -6 -12   2   -1.80    9.90
  -6 -12   2    2.50    6.30
   5  12  -2    1.20    5.20
   5  12  -2    7.00    7.00
   5  12  -2   -1.90    3.20
   5  12  -2   12.20    9.80
  -5 -12   2    3.80    5.80
  -5 -12   2   -0.20    5.50
  -5 -12   2    7.70    6.80
  -5 -12   2   -2.40    8.00
  -5 -12   2   -4.20    8.50
   4  12  -2    2.40    4.60
   4  12  -2    3.00    4.10
   4  12  -2    2.70    6.60
   4  12  -2    2.20    6.90
  -4 -12   2   14.90    8.50
  -4 -12   2   -8.40   10.20
  -4 -12   2    2.10   10.80
  -4 -12   2    9.80    5.50
  -4 -12   2    1.00    5.70
  -4 -12   2    6.40    8.40
   3  12  -2    9.60    5.00
   3  12  -2   12.20    9.90
   3  12  -2   14.10    6.30
   3  12  -2   10.90    4.50
  -3 -12   2   16.90    6.40
  -3 -12   2   11.00   11.00
  -3 -12   2    8.30    5.20
  -3 -12   2    9.20    5.70
  -3 -12   2   23.30    8.50
  -3 -12   2    9.70   10.80
  -3 -12   2   11.60    4.90
   2  12  -2   10.90    9.10
   2  12  -2   -3.90    4.80
   2  12  -2   -1.70    4.00
   2  12  -2   -0.50    5.50
  -2 -12   2   -3.30    5.20
  -2 -12   2   -1.30    7.70
  -2 -12   2   19.90   15.90
  -2 -12   2    6.30    6.00
  -2 -12   2    6.40   10.20
  -2 -12   2    4.20    4.20
   1  12  -2    2.30    7.00
   1  12  -2    1.40    4.20
   1  12  -2    2.20    4.50
   1  12  -2   10.10   11.90
  -1 -12   2    7.10    4.40
  -1 -12   2   -0.30   10.60
  -1 -12   2    0.70    5.10
  -1 -12   2   13.20    6.20
  -1 -12   2    2.60    8.60
   0  12  -2   19.40    7.50
   0  12  -2   -2.10    9.80
   0  12  -2   18.70    4.40
   0  12  -2    8.20    4.50
   0 -12   2   19.00    9.70
   0 -12   2    6.10    8.30
   0 -12   2   13.30    7.50
   0 -12   2   10.00    4.40
   0 -12   2   12.80    5.60
  -1  12  -2   -1.20    2.70
  -1  12  -2    4.20    7.80
  -1  12  -2   -2.30    8.20
   1 -12   2    8.20   10.00
   1 -12   2   10.00    9.00
   1 -12   2    1.00    4.40
   1 -12   2   -7.30   11.70
  -2  12  -2   33.30   10.60
  -2  12  -2   40.30   13.10
   2 -12   2   -0.50   10.80
   2 -12   2   22.70   11.00
   2 -12   2   15.30   12.20
  -3  12  -2  -13.90   10.80
  -3  12  -2   36.60   14.90
   3 -12   2   24.60   12.60
   3 -12   2    5.00    4.40
   3 -12   2    8.60   13.00
   3 -12   2   20.00   13.70
   9  11  -2   23.00    8.50
   9  11  -2   30.50   14.40
  -9 -11   2    7.00    7.40
  -9 -11   2    7.50   15.30
  -9 -11   2   17.60    6.30
  -9 -11   2   23.90   14.70
   8  11  -2    3.20    6.40
   8  11  -2   18.00   11.40
  -8 -11   2   13.70   12.60
  -8 -11   2   21.50   12.70
  -8 -11   2   -6.60   10.50
  -8 -11   2   -1.30    6.90
   7  11  -2    4.50    4.30
   7  11  -2    7.50    7.50
   7  11  -2    4.60    8.80
  -7 -11   2   -7.50    8.60
  -7 -11   2   -2.90    5.80
  -7 -11   2  -13.00    9.70
  -7 -11   2    6.50    4.80
  -7 -11   2    4.60    9.50
   6  11  -2   23.10    8.60
   6  11  -2   20.30    4.80
   6  11  -2   18.30    9.50
  -6 -11   2   12.60    9.80
  -6 -11   2   21.90    6.00
  -6 -11   2   12.80    9.20
  -6 -11   2    9.80    8.10
  -6 -11   2   11.20    5.90
   5  11  -2    2.30    2.90
   5  11  -2   12.60    8.80
   5  11  -2    0.90    4.70
  -5 -11   2    6.80    5.90
  -5 -11   2    4.00    9.30
  -5 -11   2    0.40    9.60
  -5 -11   2    2.70    6.20
  -5 -11   2   -0.50    5.30
   4  11  -2   -1.00    3.40
   4  11  -2    4.20    6.20
   4  11  -2    9.10    4.50
   4  11  -2    9.90    8.00
  -4 -11   2    5.20    5.70
  -4 -11   2    8.40    8.80
  -4 -11   2    6.80    7.60
  -4 -11   2    4.90    5.00
  -4 -11   2   -1.50    5.10
  -4 -11   2   12.50    8.30
   3  11  -2    9.10    4.70
   3  11  -2   13.90    4.50
   3  11  -2    7.10    5.20
   3  11  -2   14.10    6.30
  -3 -11   2    9.30    4.30
  -3 -11   2    3.00    7.10
  -3 -11   2   20.60    9.10
  -3 -11   2   18.50    5.00
  -3 -11   2   20.10    5.80
  -3 -11   2   19.50   11.60
  -3 -11   2   16.70    5.10
   2  11  -2    2.50    4.20
   2  11  -2   -1.70    4.30
   2  11  -2   10.20    7.90
   2  11  -2   -3.40    4.20
  -2 -11   2   -2.20    4.80
  -2 -11   2   -2.10    3.90
  -2 -11   2   -4.60    4.30
  -2 -11   2   13.70    9.10
  -2 -11   2   -8.00    6.60
  -2 -11   2    7.40    6.40
  -2 -11   2    2.40    4.20
   1  11  -2    5.50    6.30
   1  11  -2    8.10    5.40
   1  11  -2    3.70    3.80
   1  11  -2    6.90    4.40
  -1 -11   2    3.60    8.40
  -1 -11   2   -2.10    3.90
  -1 -11   2   11.00    5.00
  -1 -11   2   -1.50    6.60
  -1 -11   2   -1.10    4.80
   0  11  -2   16.90    7.90
   0  11  -2    3.20    4.00
   0  11  -2   10.10    4.00
   0  11  -2   20.90    7.70
   0 -11   2    3.60    8.90
   0 -11   2   11.40    4.20
   0 -11   2    3.10    8.80
   0 -11   2   12.40    6.50
  -1  11  -2    5.90    6.90
  -1  11  -2    4.50    3.40
  -1  11  -2    9.70    9.00
   1 -11   2    2.90    7.40
   1 -11   2    0.40    6.60
   1 -11   2   -2.20    3.40
   1 -11   2    5.50    9.00
  -2  11  -2   23.30    8.50
  -2  11  -2    7.40    3.20
  -2  11  -2   22.10    8.40
   2 -11   2   16.20    9.20
   2 -11   2    1.00    9.90
   2 -11   2    9.20    7.80
   2 -11   2    7.00    3.90
  -3  11  -2   13.70    3.40
  -3  11  -2    9.30    8.20
  -3  11  -2    5.70    2.90
  -3  11  -2    0.00    9.50
   3 -11   2   16.80   10.40
   3 -11   2   -2.60    9.00
   3 -11   2   12.60   11.50
   3 -11   2   13.30    4.10
  -4  11  -2   22.20   12.00
  -4  11  -2    9.90    3.60
  -4  11  -2  -13.80   11.60
   4 -11   2   -3.00   11.80
   4 -11   2    5.60   12.40
   4 -11   2   10.00   13.80
   4 -11   2    7.50    3.90
   9  10  -2   -9.50    9.00
   9  10  -2    2.80    5.20
  -9 -10   2   -0.90   12.50
  -9 -10   2   -5.10   12.60
  -9 -10   2  -11.40    5.20
  -9 -10   2   -2.70   13.00
   8  10  -2   20.10   10.80
   8  10  -2    1.80    5.90
  -8 -10   2    8.70    6.40
  -8 -10   2    8.50   10.80
  -8 -10   2    8.20    5.00
  -8 -10   2   15.10   10.60
  -8 -10   2    5.60    7.90
   7  10  -2   -3.90    7.90
   7  10  -2   12.80    8.70
   7  10  -2    1.30    5.10
  -7 -10   2   -2.20    5.60
  -7 -10   2    9.70    9.70
  -7 -10   2   -3.80    5.70
  -7 -10   2   -7.50    8.40
  -7 -10   2    3.60    5.60
   6  10  -2   68.09    8.20
   6  10  -2   64.09    4.60
   6  10  -2   56.39   10.40
   6  10  -2   59.79    3.80
   6  10  -2   72.49   10.90
  -6 -10   2   68.49    8.50
  -6 -10   2   60.59   10.40
  -6 -10   2   64.59    7.20
  -6 -10   2   73.39   11.50
  -6 -10   2   51.99    9.10
   5  10  -2   13.00    6.40
   5  10  -2   18.40    5.30
   5  10  -2   24.50    8.20
   5  10  -2   13.60    3.10
  -5 -10   2   20.70    4.70
  -5 -10   2    2.50    6.20
  -5 -10   2   17.30    6.70
  -5 -10   2   14.10    7.70
  -5 -10   2   16.90    5.60
   4  10  -2    2.70    5.20
   4  10  -2    7.20    3.80
   4  10  -2    8.70    3.40
   4  10  -2   18.40    7.40
  -4 -10   2    9.20    5.40
  -4 -10   2   14.50    5.00
  -4 -10   2    6.00    6.20
  -4 -10   2   10.50    3.80
  -4 -10   2   10.50    6.20
   3  10  -2   -2.10    4.30
   3  10  -2    9.50    4.10
   3  10  -2    6.90    6.70
   3  10  -2    6.50    3.80
  -3 -10   2    2.20    3.30
  -3 -10   2    6.10    5.80
  -3 -10   2    3.70    5.80
  -3 -10   2   10.50    4.50
  -3 -10   2    4.40    4.30
  -3 -10   2   -0.70    4.50
  -3 -10   2   -7.20    5.50
   2  10  -2    4.00    4.20
   2  10  -2   -0.90    3.10
   2  10  -2    8.50    4.10
   2  10  -2    3.90    7.00
  -2 -10   2    7.10    7.60
  -2 -10   2   11.90    5.40
  -2 -10   2    3.40    3.50
  -2 -10   2    7.20    4.00
  -2 -10   2    1.20    4.00
  -2 -10   2    5.30    5.50
  -2 -10   2    1.60    3.60
   1  10  -2   13.60    4.90
   1  10  -2   14.10    3.80
   1  10  -2   14.10    5.80
   1  10  -2   17.60    4.40
  -1 -10   2    6.90    4.70
  -1 -10   2   20.30    6.30
  -1 -10   2   18.20    4.00
  -1 -10   2   19.30    6.50
  -1 -10   2   16.80    4.10
   0  10  -2   22.60    4.30
   0  10  -2   29.90    4.70
   0  10  -2   34.80    7.20
   0  10  -2   39.50    8.50
   0 -10   2   22.90    4.00
   0 -10   2   32.80    6.40
   0 -10   2   42.10    7.70
   0 -10   2   21.40    8.70
  -1  10  -2    1.30    3.40
  -1  10  -2   -1.10    5.30
  -1  10  -2    0.40    5.70
  -1  10  -2    3.90    3.20
   1 -10   2    7.00    6.90
   1 -10   2    2.50    6.30
   1 -10   2   -4.30    6.90
   1 -10   2    2.30    3.40
  -2  10  -2   -1.70    6.70
  -2  10  -2    1.70    7.70
  -2  10  -2   -2.60    3.10
  -2  10  -2   -2.20    2.80
   2 -10   2   -9.10    7.70
   2 -10   2   -4.00    4.90
   2 -10   2   -1.10    2.90
   2 -10   2  -12.20    7.10
  -3  10  -2   72.89   10.00
  -3  10  -2   71.49   12.70
  -3  10  -2   53.79    6.20
  -3  10  -2   67.19    6.70
   3 -10   2   55.09   11.20
   3 -10   2   85.59   10.80
   3 -10   2   94.39   13.10
  -4  10  -2   11.90   10.50
  -4  10  -2   11.50    3.80
  -4  10  -2    8.60    4.30
  -4  10  -2  -13.00    9.40
  -4  10  -2    7.60    8.10
   4 -10   2    6.80    3.80
   4 -10   2    4.50   11.10
   4 -10   2   -1.60    9.70
   4 -10   2   25.80   10.60
  -5  10  -2   23.60   11.70
  -5  10  -2    8.30    9.30
  -5  10  -2   19.00    5.00
  -5  10  -2   -6.60    8.80
   5 -10   2   25.20    6.30
   5 -10   2   12.70   11.50
   5 -10   2    6.60    3.80
   5 -10   2    5.40   12.80
  10   9  -2   -4.50    8.20
  10   9  -2   41.80   15.80
  10   9  -2    1.90   12.50
 -10  -9   2  -17.20   11.80
 -10  -9   2  -17.90   14.30
 -10  -9   2   -3.40    6.40
 -10  -9   2    6.80    7.20
   9   9  -2  -14.10   10.70
   9   9  -2    7.20    6.80
   9   9  -2   -0.20   10.70
  -9  -9   2   -8.80    9.90
  -9  -9   2   -8.60   10.00
  -9  -9   2   -5.00    5.80
  -9  -9   2  -14.80   11.20
  -9  -9   2   -1.90    6.60
   8   9  -2   61.49   11.00
   8   9  -2   36.70    7.60
   8   9  -2   40.20    8.50
  -8  -9   2   33.00    7.30
  -8  -9   2   36.90   10.30
  -8  -9   2   39.70    6.50
  -8  -9   2   28.60   10.90
  -8  -9   2   28.60   10.30
   7   9  -2   -0.60    5.40
   7   9  -2    2.70    5.80
   7   9  -2   12.30    7.00
  -7  -9   2    1.20    5.40
  -7  -9   2    5.20    5.60
  -7  -9   2   -3.30    7.90
  -7  -9   2    2.70    7.60
  -7  -9   2    4.60    7.70
   6   9  -2   -0.20    4.80
   6   9  -2    4.10    1.90
   6   9  -2    5.40    5.40
   6   9  -2    2.70    2.00
   6   9  -2    4.90    6.40
  -6  -9   2   14.30    7.00
  -6  -9   2   -6.00    6.50
  -6  -9   2    6.10    4.10
  -6  -9   2   -3.40    6.70
  -6  -9   2    6.20    4.90
   5   9  -2   76.29    9.40
   5   9  -2   65.79    9.80
   5   9  -2   57.69    5.20
   5   9  -2   72.09    7.40
   5   9  -2   63.49    5.10
  -5  -9   2   59.39    9.50
  -5  -9   2   65.69    7.70
  -5  -9   2   69.79   12.40
  -5  -9   2   66.19    9.60
  -5  -9   2   75.89    7.70
   4   9  -2    5.20    3.00
   4   9  -2    5.50    6.10
   4   9  -2   -0.50    5.00
   4   9  -2   -0.50    2.90
  -4  -9   2   13.80    4.40
  -4  -9   2    4.80    7.70
  -4  -9   2    4.50    4.80
  -4  -9   2    1.30    3.20
  -4  -9   2    4.30    4.20
   3   9  -2    8.10    4.20
   3   9  -2    0.60    4.30
   3   9  -2    2.90    3.00
   3   9  -2   -1.10    3.10
  -3  -9   2    3.80    4.50
  -3  -9   2   -2.80    4.50
  -3  -9   2    3.00    3.80
  -3  -9   2    0.20    6.50
  -3  -9   2   -0.80    2.80
  -3  -9   2    1.30    3.00
   2   9  -2   57.09    5.80
   2   9  -2   85.09    7.60
   2   9  -2   67.39    8.20
   2   9  -2   75.39    7.00
  -2  -9   2   70.89    8.30
  -2  -9   2   90.19    8.60
  -2  -9   2   74.59    6.40
  -2  -9   2   76.39    6.70
  -2  -9   2   65.59    7.10
  -2  -9   2   59.39    6.50
  -2  -9   2   81.59    8.60
   1   9  -2   70.49    7.50
   1   9  -2   74.99    6.80
   1   9  -2   62.29    5.90
   1   9  -2   75.59    8.40
  -1  -9   2   90.59    6.40
  -1  -9   2   56.39    6.20
  -1  -9   2   71.29    7.60
  -1  -9   2   89.29    9.20
  -1  -9   2   77.69    9.50
  -1  -9   2   75.09    7.00
   0   9  -2   70.09    8.00
   0   9  -2   79.49    9.90
   0   9  -2   77.49    6.50
   0   9  -2   59.19    5.90
   0  -9   2   61.09    5.60
   0  -9   2   69.49   10.10
   0  -9   2   76.69    8.90
   0  -9   2   54.29    7.70
  -1   9  -2    6.40    5.40
  -1   9  -2    3.30    6.50
  -1   9  -2    6.90    3.10
   1  -9   2    5.60    5.10
   1  -9   2    7.70    5.70
   1  -9   2    6.90    3.20
   1  -9   2    7.80    5.30
  -2   9  -2   27.80    8.00
  -2   9  -2   35.00    4.80
  -2   9  -2   26.10    6.00
  -2   9  -2   29.10    5.10
   2  -9   2   24.60    6.70
   2  -9   2   36.50    7.20
   2  -9   2   22.10    3.70
  -3   9  -2   23.00    8.30
  -3   9  -2   13.00    6.40
  -3   9  -2   16.00    3.60
  -3   9  -2   11.30    3.90
  -3   9  -2    9.60    7.50
   3  -9   2    5.40    3.20
   3  -9   2   19.50    8.80
   3  -9   2   23.20    6.60
   3  -9   2   24.00    7.90
  -4   9  -2   14.10    4.40
  -4   9  -2   12.40    9.20
  -4   9  -2   10.40    4.00
  -4   9  -2    9.80    7.10
  -4   9  -2   16.90    8.40
   4  -9   2   30.20    9.70
   4  -9   2   19.70    9.30
   4  -9   2   12.30    3.60
   4  -9   2    5.10    8.20
  -5   9  -2    3.80    4.70
  -5   9  -2    1.60    8.70
  -5   9  -2   -4.10    7.30
  -5   9  -2   -2.70    4.80
  -5   9  -2  -15.00    8.40
   5  -9   2    8.00    9.90
   5  -9   2   27.10    9.70
   5  -9   2   -7.40    9.30
   5  -9   2    1.70    3.40
   5  -9   2   -9.80    4.60
  -6   9  -2    5.40    5.50
  -6   9  -2    8.10   10.20
  -6   9  -2  -21.80   11.70
  -6   9  -2    2.80    6.50
  -6   9  -2  -17.70   10.80
   6  -9   2   -5.30   10.90
   6  -9   2   15.40   12.30
   6  -9   2   -6.70   12.20
   6  -9   2   -1.10    5.60
  10   8  -2   28.20   14.70
  10   8  -2    6.40    4.60
  10   8  -2    1.10    6.30
 -10  -8   2    4.40    7.60
 -10  -8   2    2.00    5.00
 -10  -8   2   -7.60   10.30
 -10  -8   2    8.90   10.90
   9   8  -2   30.00   10.10
   9   8  -2   59.59    4.90
   9   8  -2   70.39   12.80
   9   8  -2   42.90    4.90
   9   8  -2   46.90    7.70
  -9  -8   2   46.00    8.10
  -9  -8   2   49.30    8.10
  -9  -8   2   29.50    9.20
  -9  -8   2   46.60   10.80
  -9  -8   2   44.10   13.20
   8   8  -2   10.20    9.50
   8   8  -2   15.10    6.70
   8   8  -2   14.30    2.90
   8   8  -2   12.50    2.80
   8   8  -2    8.40    6.20
  -8  -8   2    9.40    7.20
  -8  -8   2   15.30    5.90
  -8  -8   2    2.50    6.40
  -8  -8   2   11.10    4.50
  -8  -8   2    9.50    7.50
   7   8  -2  112.79    6.80
   7   8  -2  113.99    6.90
   7   8  -2  124.49   13.00
   7   8  -2  119.09   13.20
   7   8  -2  123.99   10.30
  -7  -8   2  121.79   10.20
  -7  -8   2  106.09   12.60
  -7  -8   2  108.69    8.80
  -7  -8   2  119.79   13.60
   6   8  -2    1.40    4.80
   6   8  -2   -1.40    4.30
   6   8  -2   -2.30    1.90
   6   8  -2   -2.10    2.10
   6   8  -2   -2.70    6.20
  -6  -8   2   -0.20    3.50
  -6  -8   2   -5.70    5.40
  -6  -8   2   -9.10    8.60
  -6  -8   2    2.70    3.70
  -6  -8   2   -2.80    6.40
   5   8  -2    4.00    2.40
   5   8  -2    7.60    5.70
   5   8  -2   -2.90    3.90
   5   8  -2    2.50    5.30
   5   8  -2    6.50    2.30
  -5  -8   2    8.10    5.40
  -5  -8   2    4.30    6.10
  -5  -8   2    1.70    4.20
  -5  -8   2    7.30    3.60
  -5  -8   2    6.30    4.90
   4   8  -2    9.00    4.90
   4   8  -2   16.40    4.10
   4   8  -2   16.30    6.10
   4   8  -2   17.00    3.10
  -4  -8   2   19.80    6.40
  -4  -8   2   18.80    5.20
  -4  -8   2   12.70    3.60
  -4  -8   2   11.10    4.50
  -4  -8   2   16.40    4.60
   3   8  -2    3.30    2.90
   3   8  -2    2.30    4.10
   3   8  -2    1.00    4.00
   3   8  -2    4.40    2.90
  -3  -8   2    2.50    3.60
  -3  -8   2   -3.20    3.70
  -3  -8   2    4.20    3.10
  -3  -8   2    2.10    3.70
  -3  -8   2    5.50    5.70
   2   8  -2  106.89    9.80
   2   8  -2  101.29    7.90
   2   8  -2   86.19    6.80
   2   8  -2  108.69    7.90
  -2  -8   2  111.89    9.30
  -2  -8   2  115.39    9.30
  -2  -8   2  100.79    8.00
  -2  -8   2  113.99    8.00
  -2  -8   2  101.19    7.60
  -2  -8   2  109.29    9.30
  -2  -8   2  123.29    7.80
   1   8  -2  115.09    8.00
   1   8  -2  110.09    8.50
   1   8  -2  103.19    9.10
  -1  -8   2  107.89    9.30
  -1  -8   2  107.19    9.60
  -1  -8   2  115.39    7.30
  -1  -8   2  108.89    8.50
  -1  -8   2  111.49    7.90
  -1  -8   2  111.49    7.90
   0   8  -2   28.90    4.10
   0   8  -2   47.80    4.90
   0   8  -2   46.20    6.60
   0   8  -2   46.40    6.50
   0  -8   2   38.30    6.70
   0  -8   2   34.20    4.20
   0  -8   2   46.30    6.80
   0  -8   2   48.00    8.40
  -1   8  -2    0.70    2.90
  -1   8  -2    5.90    6.10
  -1   8  -2    8.50    4.80
  -1   8  -2    7.00    2.80
   1  -8   2    5.60    4.10
   1  -8   2    2.80    5.10
   1  -8   2    5.50    2.60
   1  -8   2    6.00    5.90
  -2   8  -2  257.97   14.10
  -2   8  -2  276.77   17.80
  -2   8  -2  254.57   14.20
  -2   8  -2  259.57   17.30
   2  -8   2  281.77   17.20
   2  -8   2  305.67   17.90
   2  -8   2  244.28   16.40
  -3   8  -2   17.80    5.30
  -3   8  -2   27.00    4.10
  -3   8  -2   14.90    8.60
  -3   8  -2   28.10    4.40
  -3   8  -2   24.70    6.90
   3  -8   2   37.10    8.40
   3  -8   2   30.70    7.80
   3  -8   2   27.90    6.90
   3  -8   2   19.00    3.50
  -4   8  -2    3.10    5.20
  -4   8  -2    0.10    5.10
  -4   8  -2    6.60    6.70
  -4   8  -2    3.50    3.60
  -4   8  -2   -4.90    4.00
   4  -8   2    5.30    8.10
   4  -8   2    8.50    7.70
   4  -8   2    4.90    3.00
   4  -8   2    1.60    7.70
  -5   8  -2   11.50    7.50
  -5   8  -2   22.50    5.00
  -5   8  -2   13.50    7.90
  -5   8  -2   24.40    5.30
  -5   8  -2   23.80    9.40
   5  -8   2    1.20    7.90
   5  -8   2   16.70    5.00
   5  -8   2   13.20    8.90
   5  -8   2   19.70    8.70
   5  -8   2   15.50    3.50
  -6   8  -2    4.00    8.40
  -6   8  -2   -0.60    8.80
  -6   8  -2    3.90    5.90
  -6   8  -2   12.60    9.60
   6  -8   2   -3.20    5.10
   6  -8   2   -1.70    6.00
   6  -8   2    9.60    3.70
   6  -8   2   -2.60   10.10
   6  -8   2   10.80   10.20
  -7   8  -2   23.20   12.10
  -7   8  -2   10.80   11.00
  -7   8  -2   -6.70    7.30
   7  -8   2    6.80    6.20
   7  -8   2  -14.70   13.00
   7  -8   2   13.20   10.50
  10   7  -2   -5.60    4.70
  10   7  -2   17.20   13.30
  10   7  -2    3.70    8.70
  10   7  -2    4.40    6.50
 -10  -7   2   -0.20    6.00
 -10  -7   2  -12.50   12.90
 -10  -7   2   17.20    9.60
 -10  -7   2   -7.80    9.10
 -10  -7   2   12.10    6.60
   9   7  -2   11.80    6.00
   9   7  -2   29.10   10.20
   9   7  -2   11.10    9.60
   9   7  -2   35.60    6.50
   9   7  -2   23.00    4.70
  -9  -7   2   24.10    6.80
  -9  -7   2   31.70    8.50
  -9  -7   2   28.20   10.70
  -9  -7   2   13.80    5.00
  -9  -7   2   16.40   10.10
   8   7  -2   -0.50    3.70
   8   7  -2   -3.50    3.10
   8   7  -2    6.80    3.10
   8   7  -2    6.20    7.90
   8   7  -2   -0.30    5.90
  -8  -7   2    4.60    7.40
  -8  -7   2    0.50    6.90
  -8  -7   2   -0.10    5.00
  -8  -7   2   -4.70    8.60
  -8  -7   2    3.40    5.50
   7   7  -2   16.10    3.30
   7   7  -2   11.10    4.20
   7   7  -2   16.00    7.20
   7   7  -2   10.50    2.90
  -7  -7   2   13.50    7.30
  -7  -7   2   11.70    4.10
  -7  -7   2   15.30    7.20
  -7  -7   2   14.50    5.20
  -7  -7   2   13.70    6.50
   6   7  -2   23.60    4.80
   6   7  -2   22.50    3.80
   6   7  -2   18.80    6.70
   6   7  -2   24.20    6.00
   6   7  -2   21.10    6.50
   6   7  -2   20.80    3.80
  -6  -7   2   25.40    6.80
  -6  -7   2   23.60    5.20
  -6  -7   2   23.10    5.50
  -6  -7   2   16.60    5.30
  -6  -7   2   21.80    6.40
   5   7  -2   19.30    3.50
   5   7  -2   16.90    5.40
   5   7  -2   15.70    3.00
   5   7  -2   20.20    5.90
   5   7  -2   16.30    4.70
   5   7  -2   21.50    4.60
  -5  -7   2   23.30    5.80
  -5  -7   2   21.90    4.90
  -5  -7   2   17.80    5.70
  -5  -7   2   16.80    5.30
  -5  -7   2   15.20    5.00
   4   7  -2   12.50    4.60
   4   7  -2    9.80    2.80
   4   7  -2   14.00    5.40
   4   7  -2    9.90    3.50
  -4  -7   2   16.70    4.20
  -4  -7   2   12.90    5.20
  -4  -7   2   18.10    4.60
  -4  -7   2   13.30    4.50
  -4  -7   2   12.00    4.00
   3   7  -2  122.19    8.60
   3   7  -2  133.79    9.50
   3   7  -2  127.39    8.10
   3   7  -2  123.69    8.10
  -3  -7   2  139.19    9.50
  -3  -7   2  133.59    8.00
  -3  -7   2  126.99    8.20
  -3  -7   2  136.59    9.20
  -3  -7   2  126.99   10.10
   2   7  -2    1.10    2.10
   2   7  -2   -0.60    3.00
   2   7  -2    4.30    2.80
   2   7  -2   -1.20    4.10
  -2  -7   2   -1.10    2.50
  -2  -7   2    1.30    3.50
  -2  -7   2    2.70    3.60
  -2  -7   2   -0.30    2.70
  -2  -7   2    1.80    2.90
  -2  -7   2    0.50    2.30
   1   7  -2   45.20    5.70
   1   7  -2   36.10    6.40
   1   7  -2   51.79    5.30
   1   7  -2   40.80    5.40
  -1  -7   2   44.20    5.70
  -1  -7   2   44.30    5.80
  -1  -7   2   54.89    4.90
  -1  -7   2   44.70    4.30
  -1  -7   2   49.60    5.30
  -1  -7   2   54.69    7.40
   0   7  -2   13.20    4.30
   0   7  -2   12.50    5.30
   0   7  -2   11.80    3.20
   0   7  -2   12.10    2.90
   0  -7   2   19.50    4.50
   0  -7   2    9.10    2.60
   0  -7   2   14.20    4.20
   0  -7   2   16.50    4.30
  -1   7  -2   35.00    6.40
  -1   7  -2   31.70    4.00
  -1   7  -2   30.60    5.50
  -1   7  -2   27.80    4.00
   1  -7   2   35.70    6.40
   1  -7   2   41.80    6.90
   1  -7   2   27.10    3.60
   1  -7   2   31.40    5.90
  -2   7  -2   73.19    8.70
  -2   7  -2   55.39    7.10
  -2   7  -2   65.79    5.40
  -2   7  -2   67.29    7.00
  -2   7  -2   68.49    5.70
   2  -7   2   86.29    9.10
   2  -7   2   48.70    4.80
   2  -7   2   57.19    7.00
   2  -7   2   74.39    7.90
  -3   7  -2    2.80    2.90
  -3   7  -2    2.50    4.50
  -3   7  -2    4.30    7.30
  -3   7  -2    2.40    3.30
  -3   7  -2    1.50    3.80
   3  -7   2    4.70    5.80
   3  -7   2    3.70    5.50
   3  -7   2    8.10    5.90
   3  -7   2    0.40    2.40
  -4   7  -2   41.00    7.90
  -4   7  -2   34.00    6.60
  -4   7  -2   32.80    5.10
  -4   7  -2   31.30    5.30
  -4   7  -2   22.90    6.00
   4  -7   2   29.30    7.40
   4  -7   2   18.70    3.50
   4  -7   2   33.70    7.80
  -5   7  -2   -3.10    4.70
  -5   7  -2   -0.40    5.80
  -5   7  -2   -2.50    4.80
  -5   7  -2   -2.10    4.50
   5  -7   2   -6.70    7.00
   5  -7   2   -1.00    6.60
   5  -7   2   -4.80    3.90
   5  -7   2    4.50    2.80
   5  -7   2   -6.60    7.40
  -6   7  -2   28.30    9.20
  -6   7  -2   10.10    7.70
  -6   7  -2   29.40    6.70
  -6   7  -2   19.50    8.70
   6  -7   2    7.80    9.40
   6  -7   2   19.80    8.10
   6  -7   2   26.90   10.10
   6  -7   2   22.70    5.60
   6  -7   2   15.30    3.70
  -7   7  -2   -5.20    9.70
  -7   7  -2   -2.00   10.80
  -7   7  -2   11.30    8.60
  -7   7  -2   10.90    9.00
   7  -7   2   -4.00    7.90
   7  -7   2    2.00   11.30
   7  -7   2    5.20    5.70
   7  -7   2    8.80   10.00
  -8   7  -2   -3.10    9.10
  -8   7  -2  -12.10   10.90
  -8   7  -2    0.20   12.00
   8  -7   2    1.30    6.50
   8  -7   2   -2.20   10.70
  10   6  -2    5.30    9.20
  10   6  -2   12.70    6.60
  10   6  -2   20.50   13.20
  10   6  -2    1.00    5.90
 -10  -6   2   12.30    8.10
 -10  -6   2   22.40    9.10
 -10  -6   2    1.00    6.30
 -10  -6   2    4.70    9.40
 -10  -6   2    1.60   12.50
 -10  -6   2    3.60    4.90
   9   6  -2    8.50    7.10
   9   6  -2    6.40    4.80
   9   6  -2   11.60    9.60
   9   6  -2    7.50    5.70
  -9  -6   2   -2.20    9.10
  -9  -6   2   14.00    7.40
  -9  -6   2   19.20    6.30
  -9  -6   2    5.00   10.40
  -9  -6   2    2.20    5.00
   8   6  -2   63.49    7.10
   8   6  -2   61.59   10.50
   8   6  -2   71.99   12.00
   8   6  -2   71.29    8.40
  -8  -6   2   68.39    9.20
  -8  -6   2   61.39   11.00
  -8  -6   2   53.69    7.80
  -8  -6   2   75.69   12.00
  -8  -6   2   74.89    8.40
   7   6  -2  225.78   12.80
   7   6  -2  226.98   13.60
   7   6  -2  228.48   18.80
   7   6  -2  231.28   16.40
  -7  -6   2  231.58   16.90
  -7  -6   2  215.88   15.30
  -7  -6   2  247.88   15.10
  -7  -6   2  241.28   14.10
  -7  -6   2  223.48   13.80
   6   6  -2   95.89    6.70
   6   6  -2   92.59   10.20
   6   6  -2   69.49   10.10
   6   6  -2  108.89    7.00
   6   6  -2  105.19    7.60
  -6  -6   2   75.59    7.20
  -6  -6   2   89.29    7.10
  -6  -6   2   97.59   10.30
  -6  -6   2  100.79    9.10
  -6  -6   2   88.49   10.20
   5   6  -2   66.39    6.40
   5   6  -2   63.89    5.30
   5   6  -2   60.89    5.10
   5   6  -2   56.99    7.90
   5   6  -2   62.89    8.20
   5   6  -2   65.49    7.40
  -5  -6   2   68.39    7.60
  -5  -6   2   60.89    6.60
  -5  -6   2   66.39    5.70
  -5  -6   2   66.09    7.70
  -5  -6   2   65.89    8.10
   4   6  -2  107.49    8.90
   4   6  -2  120.89    7.80
   4   6  -2  113.39    9.00
   4   6  -2  103.29    8.80
   4   6  -2  109.79    7.00
  -4  -6   2  109.39    8.10
  -4  -6   2  113.19    9.00
  -4  -6   2  108.69    8.60
  -4  -6   2  118.89    7.30
  -4  -6   2  106.09    7.90
   3   6  -2  198.58   11.90
   3   6  -2  176.98   11.30
   3   6  -2  199.48   10.40
   3   6  -2  176.48   10.20
  -3  -6   2  180.88   11.10
  -3  -6   2  183.78   10.60
  -3  -6   2  181.78   11.70
  -3  -6   2  190.68   10.50
  -3  -6   2  183.68   11.20
   2   6  -2  113.69    6.90
   2   6  -2  118.29    7.90
   2   6  -2  115.79    8.70
   2   6  -2  118.39    7.60
  -2  -6   2  124.39    7.30
  -2  -6   2  119.39    7.80
  -2  -6   2  115.89    7.40
  -2  -6   2  104.39    8.70
  -2  -6   2  123.49    7.20
  -2  -6   2  113.69    8.00
   1   6  -2    4.80    2.70
   1   6  -2    6.30    2.60
   1   6  -2    5.30    2.00
   1   6  -2    8.40    3.10
  -1  -6   2    8.50    2.60
  -1  -6   2    6.00    2.60
  -1  -6   2    4.30    2.90
  -1  -6   2    8.00    4.10
  -1  -6   2    2.70    2.70
  -1  -6   2    6.00    2.60
   0   6  -2   41.90    4.00
   0   6  -2   37.50    5.20
   0   6  -2   41.80    5.10
   0   6  -2   29.90    3.60
   0  -6   2   39.70    6.10
   0  -6   2   46.80    3.90
   0  -6   2   37.50    5.30
   0  -6   2   47.80    5.50
  -1   6  -2  307.37   16.00
  -1   6  -2  351.46   17.40
  -1   6  -2  324.37   17.90
  -1   6  -2  323.47   17.80
   1  -6   2  310.67   17.80
   1  -6   2  326.97   17.60
   1  -6   2  312.17   17.00
  -2   6  -2  159.18   10.40
  -2   6  -2  157.58    9.30
  -2   6  -2  151.48   11.10
  -2   6  -2  170.98   11.40
  -2   6  -2  156.28    9.20
   2  -6   2  156.38   11.30
   2  -6   2  161.58   11.40
   2  -6   2  165.18   10.80
  -3   6  -2    5.40    3.20
  -3   6  -2    4.90    5.20
  -3   6  -2    6.30    2.90
  -3   6  -2    4.40    4.10
  -3   6  -2    5.10    4.80
   3  -6   2   12.70    5.10
   3  -6   2    5.90    2.10
   3  -6   2    1.30    4.90
   3  -6   2   10.80    5.00
  -4   6  -2   38.20    6.80
  -4   6  -2   50.89    6.80
  -4   6  -2   48.30    6.10
  -4   6  -2   36.90    6.50
   4  -6   2   51.29    9.00
   4  -6   2   46.00    8.60
   4  -6   2   36.90    4.10
   4  -6   2   47.20    6.50
  -5   6  -2    8.70    4.60
  -5   6  -2    9.50    5.60
  -5   6  -2    5.90    4.80
  -5   6  -2    9.20    6.60
   5  -6   2   11.40    6.30
   5  -6   2   12.50    4.40
   5  -6   2    5.10    6.60
   5  -6   2    9.70    7.50
   5  -6   2   10.60    2.90
  -6   6  -2   -1.30    6.40
  -6   6  -2    0.80    5.00
  -6   6  -2    0.00    5.00
  -6   6  -2    5.80    6.30
   6  -6   2   -1.70    3.00
   6  -6   2   -5.60    6.60
   6  -6   2   -3.30    4.00
   6  -6   2    1.20    6.20
   6  -6   2   -1.20    7.60
  -7   6  -2   10.70    7.00
  -7   6  -2    3.00    8.20
  -7   6  -2    0.20    7.00
  -7   6  -2   -2.40    7.40
   7  -6   2    7.60    7.50
   7  -6   2    2.40    9.90
   7  -6   2   -3.00    6.70
   7  -6   2    1.90    4.90
  -8   6  -2  -17.30   10.20
  -8   6  -2  -11.20    8.80
  -8   6  -2  -20.30   10.40
  -8   6  -2   16.60   10.90
   8  -6   2   11.30    9.90
   8  -6   2   -1.50    5.70
   8  -6   2   -5.10   12.40
   8  -6   2   28.00   12.80
  11   5  -2    3.00   10.00
  11   5  -2   13.30    5.80
  11   5  -2   17.80   24.70
 -11  -5   2    9.40    7.00
 -11  -5   2   13.60   10.00
 -11  -5   2  -12.30   10.00
 -11  -5   2   -4.30   17.00
 -11  -5   2    2.20    6.50
  10   5  -2   12.00   11.10
  10   5  -2    0.80    6.30
  10   5  -2   -8.70   10.20
  10   5  -2   13.90    7.00
 -10  -5   2   -2.10   12.10
 -10  -5   2  -10.60   12.80
 -10  -5   2    3.10    6.10
 -10  -5   2   18.60    8.10
 -10  -5   2   -2.30    5.40
   9   5  -2   17.80    8.80
   9   5  -2    9.40    5.00
   9   5  -2    2.50    5.30
   9   5  -2   14.10    7.20
  -9  -5   2   18.60   10.40
  -9  -5   2    9.00    7.20
  -9  -5   2   16.90    7.10
  -9  -5   2   21.60    6.90
  -9  -5   2   15.90    5.70
  -9  -5   2   16.20    4.50
   8   5  -2   54.29    6.60
   8   5  -2   56.19    8.80
   8   5  -2   60.99    7.60
   8   5  -2   62.89    9.50
  -8  -5   2   57.59   10.20
  -8  -5   2   57.19   10.50
  -8  -5   2   70.79    7.80
  -8  -5   2   53.29    8.00
  -8  -5   2   57.89    7.80
   7   5  -2   33.70   12.80
   7   5  -2   24.00    4.70
   7   5  -2   29.60    5.20
  -7  -5   2   27.70    5.50
  -7  -5   2   34.20    6.70
  -7  -5   2   26.70    6.20
  -7  -5   2   36.40    7.60
  -7  -5   2   24.40    4.60
   6   5  -2  117.79    8.80
   6   5  -2  115.69    7.80
   6   5  -2  111.99   10.80
   6   5  -2  121.79   11.20
  -6  -5   2  114.69    7.90
  -6  -5   2  129.39   11.30
  -6  -5   2  111.69    9.20
  -6  -5   2  120.29    8.80
  -6  -5   2  104.89    9.40
   5   5  -2   15.20    4.70
   5   5  -2   24.60    4.30
   5   5  -2   16.30    5.10
   5   5  -2   22.00    4.60
   5   5  -2   24.60    3.80
  -5  -5   2   19.60    4.50
  -5  -5   2   20.20    4.60
  -5  -5   2   23.70    3.70
  -5  -5   2   18.70    4.50
  -5  -5   2   24.60    5.30
   4   5  -2   15.70    4.30
   4   5  -2   12.20    3.80
   4   5  -2   15.70    2.80
   4   5  -2   22.20    3.20
   4   5  -2   14.70    2.70
   4   5  -2   15.80    4.20
  -4  -5   2   19.00    4.10
  -4  -5   2   15.70    3.80
  -4  -5   2   15.70    3.60
  -4  -5   2   19.60    3.80
  -4  -5   2   15.10    3.90
   3   5  -2  145.09    8.10
   3   5  -2  141.39   10.90
   3   5  -2  134.19    9.00
   3   5  -2  147.59    9.30
   3   5  -2  141.89    8.80
  -3  -5   2  136.59    9.20
  -3  -5   2  142.09    8.80
  -3  -5   2  145.29    9.20
  -3  -5   2  142.79    8.50
  -3  -5   2  142.49    8.00
   2   5  -2   36.40    4.40
   2   5  -2   39.80    4.10
   2   5  -2   30.70    3.40
   2   5  -2   37.10    4.80
  -2  -5   2   40.10    4.10
  -2  -5   2   40.20    4.10
  -2  -5   2   32.80    3.80
  -2  -5   2   40.30    4.00
  -2  -5   2   39.80    5.00
  -2  -5   2   32.60    4.20
   1   5  -2    6.40    2.60
   1   5  -2    6.90    2.30
   1   5  -2    5.90    1.70
   1   5  -2    7.20    3.30
  -1  -5   2    4.50    2.40
  -1  -5   2    5.70    2.30
  -1  -5   2    6.90    1.90
  -1  -5   2   10.50    4.40
  -1  -5   2    5.10    2.70
   0   5  -2   46.70    4.80
   0   5  -2   50.39    5.10
   0   5  -2   44.70    3.70
   0   5  -2   51.49    4.30
   0  -5   2   54.99    5.10
   0  -5   2   50.69    4.20
   0  -5   2   48.70    5.70
   0  -5   2   52.29    3.80
   0  -5   2   50.79    4.90
  -1   5  -2  404.06   21.20
  -1   5  -2  412.56   20.00
  -1   5  -2  431.36   20.70
  -1   5  -2  413.16   21.40
   1  -5   2  416.66   20.50
   1  -5   2  410.76   21.20
   1  -5   2  396.16   21.00
  -2   5  -2   -1.40    2.30
  -2   5  -2    0.90    3.30
  -2   5  -2    1.40    2.10
  -2   5  -2    1.30    3.80
  -2   5  -2   -2.50    2.50
   2  -5   2    1.90    3.20
   2  -5   2    0.30    1.70
   2  -5   2    3.80    3.80
   2  -5   2    6.00    3.70
  -3   5  -2   53.49    6.50
  -3   5  -2   54.79    7.10
  -3   5  -2   49.80    5.30
  -3   5  -2   52.99    7.10
   3  -5   2   51.89    6.80
   3  -5   2   53.29    6.80
   3  -5   2   49.80    6.20
   3  -5   2   35.50    4.10
  -4   5  -2   37.10    6.00
  -4   5  -2   39.90    6.70
  -4   5  -2   28.00    5.10
  -4   5  -2   46.90    7.20
   4  -5   2   38.80    6.40
   4  -5   2   48.30    7.90
   4  -5   2   35.90    6.30
   4  -5   2   40.30    4.70
  -5   5  -2   29.10    7.00
  -5   5  -2   23.70    3.10
  -5   5  -2   36.30    6.90
  -5   5  -2   23.40    6.00
  -5   5  -2   30.40    5.70
   5  -5   2   32.10    6.40
   5  -5   2   37.90    7.80
   5  -5   2   24.70    3.40
   5  -5   2   27.10    6.40
   5  -5   2   30.10    4.70
  -6   5  -2   34.30    7.60
  -6   5  -2   28.40    7.30
  -6   5  -2   35.00    6.40
  -6   5  -2   30.30    7.60
   6  -5   2   35.60    7.30
   6  -5   2   27.50    5.50
   6  -5   2   17.80    3.60
   6  -5   2   41.00    8.50
  -7   5  -2   23.80    7.60
  -7   5  -2   24.40    8.00
  -7   5  -2   20.10    8.10
  -7   5  -2   14.80    7.90
   7  -5   2   18.30    7.10
   7  -5   2   24.00    9.70
   7  -5   2   25.30    5.50
   7  -5   2   19.00    9.10
  -8   5  -2   -1.00    9.40
  -8   5  -2    4.70   10.20
  -8   5  -2   -1.20    2.60
  -8   5  -2    1.70    8.80
  -8   5  -2   15.30   10.10
   8  -5   2   -6.40    5.00
   8  -5   2  -12.30    7.60
   8  -5   2   -7.20   10.70
   8  -5   2   19.20    8.40
  -9   5  -2   -1.70   10.10
  -9   5  -2   -0.50    5.20
  -9   5  -2   24.50    9.80
  -9   5  -2   11.20   12.00
   9  -5   2   -6.20    6.10
   9  -5   2   20.50   13.90
  11   4  -2    3.30    7.30
  11   4  -2    0.50    9.20
  11   4  -2   15.70   11.70
 -11  -4   2   -8.60    6.50
 -11  -4   2    3.20   12.80
 -11  -4   2    7.00    5.70
 -11  -4   2    9.60   10.00
  10   4  -2   -5.10    6.10
  10   4  -2    6.80    8.40
  10   4  -2    8.50    8.00
  10   4  -2    1.30    6.90
 -10  -4   2   12.80   12.40
 -10  -4   2   -0.30    5.10
 -10  -4   2   13.60    8.00
 -10  -4   2   20.50   11.50
 -10  -4   2   12.80    7.50
 -10  -4   2    9.70    5.70
   9   4  -2    9.80    6.50
   9   4  -2    0.70    4.00
   9   4  -2    8.50    5.60
   9   4  -2    8.60    8.90
  -9  -4   2   -4.60    9.20
  -9  -4   2    4.30    6.50
  -9  -4   2   16.50    6.40
  -9  -4   2    5.90    5.90
  -9  -4   2    8.00    5.10
  -9  -4   2   -8.20    4.60
   8   4  -2   78.89    8.50
   8   4  -2   76.49   10.00
   8   4  -2   82.99   11.40
   8   4  -2   82.79    8.10
  -8  -4   2   76.79    7.00
  -8  -4   2   78.99    8.80
  -8  -4   2   89.49    8.40
  -8  -4   2   89.29    8.20
  -8  -4   2   76.49   13.30
  -8  -4   2   64.29   10.00
   7   4  -2  264.67   15.30
   7   4  -2  274.07   17.70
   7   4  -2  259.17   18.90
   7   4  -2  260.57   15.10
  -7  -4   2  263.87   15.90
  -7  -4   2  268.07   15.20
  -7  -4   2  278.27   18.60
   6   4  -2   99.09    7.80
   6   4  -2   84.19    8.30
   6   4  -2   85.69    7.20
   6   4  -2  104.19   10.20
  -6  -4   2   99.99    9.00
  -6  -4   2  104.79    7.70
  -6  -4   2  100.79    8.60
  -6  -4   2   92.79    7.80
  -6  -4   2   92.69    7.00
   5   4  -2  231.28   14.30
   5   4  -2  216.48   12.20
   5   4  -2  215.68   13.50
   5   4  -2  236.28   12.40
  -5  -4   2  226.48   12.60
  -5  -4   2  222.58   12.40
  -5  -4   2  230.18   12.80
  -5  -4   2  223.88   14.00
  -5  -4   2  221.58   14.10
   4   4  -2 1467.25   65.29
   4   4  -2 1349.36   65.69
   4   4  -2 1493.95   64.99
   4   4  -2 1492.25   66.09
   4   4  -2 1408.46   64.69
  -4  -4   2 1361.86   64.79
  -4  -4   2 1398.66   65.19
  -4  -4   2 1330.37   65.69
  -4  -4   2 1373.96   65.69
  -4  -4   2 1383.46   64.59
   3   4  -2  335.77   18.00
   3   4  -2  358.16   18.00
   3   4  -2  363.76   17.30
   3   4  -2  355.96   17.80
   3   4  -2  375.76   17.30
  -3  -4   2  339.27   17.10
  -3  -4   2  341.87   17.70
  -3  -4   2  327.07   17.80
  -3  -4   2  348.77   17.10
  -3  -4   2  342.87   17.80
   2   4  -2  145.19    8.00
   2   4  -2  155.28    8.30
   2   4  -2  151.58    8.80
   2   4  -2  144.19    8.70
  -2  -4   2  149.29    8.20
  -2  -4   2  149.59    8.70
  -2  -4   2  150.78    8.40
  -2  -4   2  129.79    8.30
  -2  -4   2  147.99    8.70
   1   4  -2    7.10    2.20
   1   4  -2    8.10    2.10
   1   4  -2    7.50    2.80
   1   4  -2    9.30    1.70
  -1  -4   2    8.70    2.10
  -1  -4   2    8.60    1.90
  -1  -4   2    8.30    3.60
  -1  -4   2    8.30    2.10
  -1  -4   2   11.40    3.00
  -1  -4   2    6.00    2.00
   0   4  -2  273.47   14.20
   0   4  -2  272.17   14.30
   0   4  -2  273.07   13.70
   0  -4   2  291.57   13.80
   0  -4   2  273.07   14.30
   0  -4   2  274.17   13.30
   0  -4   2  275.87   13.80
   0  -4   2  278.67   13.30
   0  -4   2  257.47   14.20
  -1   4  -2  176.58   10.40
  -1   4  -2  174.38    9.40
  -1   4  -2  170.98   10.10
  -1   4  -2  173.58    9.50
   1  -4   2  167.18   10.10
   1  -4   2  179.98   10.50
   1  -4   2  193.58    9.00
   1  -4   2  172.18    9.50
  -2   4  -2  152.28    9.20
  -2   4  -2  148.59    9.70
  -2   4  -2  157.78    8.60
  -2   4  -2  148.19    9.00
   2  -4   2  142.59    9.10
   2  -4   2  152.78    9.30
   2  -4   2  145.69    9.70
   2  -4   2  135.59    7.70
  -3   4  -2  344.47   18.60
  -3   4  -2  333.17   18.10
  -3   4  -2  353.56   18.30
  -3   4  -2  351.36   17.60
   3  -4   2  340.07   18.40
   3  -4   2  336.97   18.20
   3  -4   2  356.26   19.10
  -4   4  -2    1.70    1.60
  -4   4  -2    4.40    3.70
  -4   4  -2    3.60    3.40
  -4   4  -2    1.70    4.10
  -4   4  -2    1.00    3.10
   4  -4   2    3.30    2.00
   4  -4   2    1.80    3.00
   4  -4   2    1.30    4.30
   4  -4   2   -2.60    4.20
   4  -4   2    4.60    2.90
  -5   4  -2    2.50    4.50
  -5   4  -2    3.50    5.10
  -5   4  -2    0.30    3.50
  -5   4  -2   -6.90    3.80
   5  -4   2    6.00    5.00
   5  -4   2    1.10    2.30
   5  -4   2    0.00    4.30
   5  -4   2    3.50    5.10
   5  -4   2    1.90    3.40
  -6   4  -2    9.10    4.40
  -6   4  -2    2.90    5.50
  -6   4  -2    4.10    6.20
  -6   4  -2   10.00    5.10
   6  -4   2    7.50    4.00
   6  -4   2   -0.80   10.80
   6  -4   2    5.70    7.50
   6  -4   2    4.60    5.30
   6  -4   2    6.00    2.90
  -7   4  -2    8.90    7.00
  -7   4  -2   12.40    2.60
  -7   4  -2   10.80    5.50
  -7   4  -2   15.60    7.70
  -7   4  -2   20.70    6.60
   7  -4   2   15.60    5.20
   7  -4   2   13.90    9.80
   7  -4   2   12.40    7.80
   7  -4   2    9.50    8.20
  -8   4  -2    8.30    2.60
  -8   4  -2    5.80    7.40
  -8   4  -2    6.60    6.30
  -8   4  -2    3.30    7.70
  -8   4  -2    3.50    8.60
   8  -4   2    2.40    7.00
   8  -4   2   -8.50    4.80
   8  -4   2    1.60    9.50
   8  -4   2   -3.50    9.20
  -9   4  -2    8.20    9.90
  -9   4  -2   -2.60    2.90
  -9   4  -2   17.70   11.90
  -9   4  -2   -4.90    9.30
   9  -4   2    3.50   11.70
   9  -4   2   -0.20    5.60
  11   3  -2   -1.00    8.30
  11   3  -2   -2.20   10.20
  11   3  -2  -18.40   12.60
 -11  -3   2  -14.50    8.60
 -11  -3   2   -0.80    6.50
 -11  -3   2   11.70    5.70
  10   3  -2   16.50    7.50
  10   3  -2   25.10   11.00
  10   3  -2    4.90   10.60
  10   3  -2   -3.70    6.20
 -10  -3   2    3.10    7.40
 -10  -3   2    2.80    9.40
 -10  -3   2    0.40    4.70
 -10  -3   2  -21.40   10.30
 -10  -3   2   18.20    7.70
 -10  -3   2   -0.90    5.60
 -10  -3   2   -2.00    6.10
   9   3  -2   25.60    8.70
   9   3  -2   14.90    6.00
   9   3  -2    3.40    6.70
   9   3  -2   15.20    6.70
  -9  -3   2    7.80    5.90
  -9  -3   2   10.10    5.30
  -9  -3   2   18.40    6.20
  -9  -3   2    9.80    8.60
  -9  -3   2   -0.80   10.00
  -9  -3   2   12.30    5.90
  -9  -3   2   11.20    5.00
   8   3  -2   12.20    6.80
   8   3  -2   11.30    5.50
   8   3  -2    5.60    3.90
   8   3  -2    1.40    6.90
  -8  -3   2    8.30    4.10
  -8  -3   2    2.30    4.00
  -8  -3   2   10.10    4.60
  -8  -3   2    2.40    5.20
  -8  -3   2   10.90    3.60
  -8  -3   2    7.00    7.60
  -8  -3   2    4.80    4.70
   7   3  -2  401.26   21.40
   7   3  -2  373.96   24.60
   7   3  -2  407.76   21.40
   7   3  -2  411.16   23.20
  -7  -3   2  367.06   22.20
  -7  -3   2  379.76   23.00
  -7  -3   2  401.06   21.00
  -7  -3   2  426.06   21.20
  -7  -3   2  420.26   21.00
  -7  -3   2  410.86   20.60
   6   3  -2    3.40    3.00
   6   3  -2    5.60    5.30
   6   3  -2   -3.30    3.10
   6   3  -2    2.00    4.80
  -6  -3   2   -3.00    3.20
  -6  -3   2    0.60    3.80
  -6  -3   2    1.70    3.60
  -6  -3   2    6.60    3.70
  -6  -3   2    2.00    2.80
   5   3  -2  282.17   14.70
   5   3  -2  275.17   15.90
   5   3  -2  273.17   15.70
   5   3  -2  276.47   14.90
  -5  -3   2  278.27   16.10
  -5  -3   2  285.67   16.40
  -5  -3   2  274.37   14.70
  -5  -3   2  276.57   14.70
  -5  -3   2  287.57   14.50
   4   3  -2  914.31   44.10
   4   3  -2  933.71   43.20
   4   3  -2  948.81   44.20
   4   3  -2  971.70   43.20
  -4  -3   2  865.21   43.80
  -4  -3   2  891.71   43.90
  -4  -3   2  924.41   42.80
  -4  -3   2  911.91   43.00
  -4  -3   2  943.41   43.20
   3   3  -2    6.60    2.70
   3   3  -2    5.10    1.90
   3   3  -2    7.90    2.30
   3   3  -2    6.50    2.40
   3   3  -2    6.20    2.30
  -3  -3   2    4.60    2.10
  -3  -3   2    6.70    3.00
  -3  -3   2    1.70    2.30
   2   3  -2   54.39    4.30
   2   3  -2   55.29    4.70
   2   3  -2   57.99    4.30
   2   3  -2   54.19    4.10
   2   3  -2   44.10    3.60
  -2  -3   2   52.29    3.60
  -2  -3   2   52.69    4.10
  -2  -3   2   57.89    4.10
  -2  -3   2   53.69    4.20
   1   3  -2  164.28    9.40
   1   3  -2  175.88    9.40
   1   3  -2  178.68    9.40
  -1  -3   2  178.78    8.80
  -1  -3   2  176.78    8.90
  -1  -3   2  175.78    9.40
  -1  -3   2  174.98    9.50
  -1  -3   2  171.58    9.30
  -1  -3   2  183.48    8.80
   0   3  -2  732.13   33.60
   0   3  -2  712.13   33.90
   0   3  -2  711.03   34.00
   0  -3   2  689.33   33.90
   0  -3   2  725.33   33.90
   0  -3   2  740.23   33.20
   0  -3   2  758.42   33.10
   0  -3   2  686.23   33.10
   0  -3   2  737.93   33.70
  -1   3  -2  559.04   25.20
  -1   3  -2  566.54   25.10
  -1   3  -2  535.45   25.70
  -1   3  -2  530.45   25.70
   1  -3   2  524.15   25.60
   1  -3   2  546.15   25.00
   1  -3   2  538.65   25.70
   1  -3   2  446.76   24.50
  -2   3  -2    6.90    2.20
  -2   3  -2    3.30    2.20
  -2   3  -2    3.00    2.20
  -2   3  -2    3.50    2.00
   2  -3   2    4.70    2.30
   2  -3   2    4.80    1.40
   2  -3   2    5.80    3.00
   2  -3   2    4.10    2.70
  -3   3  -2   -1.30    2.60
  -3   3  -2   -0.80    2.30
  -3   3  -2    1.50    3.00
  -3   3  -2    0.40    2.10
  -3   3  -2    0.50    1.10
   3  -3   2    2.90    2.90
   3  -3   2    2.10    2.90
   3  -3   2    0.40    1.60
   3  -3   2    1.50    2.00
   3  -3   2    0.60    3.10
  -4   3  -2  127.09    7.60
  -4   3  -2  159.78   10.60
  -4   3  -2  151.48   10.10
  -4   3  -2  163.28    9.80
  -4   3  -2  157.68   10.20
   4  -3   2  152.88   10.10
   4  -3   2  160.98    8.80
   4  -3   2  155.98   10.70
   4  -3   2  158.18   10.90
  -5   3  -2    4.00    4.20
  -5   3  -2    6.60    4.60
  -5   3  -2    1.00    1.60
  -5   3  -2    3.10    4.10
  -5   3  -2   -1.60    4.20
   5  -3   2    3.60    4.40
   5  -3   2    0.20    2.00
   5  -3   2    3.70    3.50
   5  -3   2    0.00    3.20
   5  -3   2   -2.20    3.30
  -6   3  -2  255.47   17.10
  -6   3  -2  266.87   16.40
  -6   3  -2  259.77   17.40
  -6   3  -2  272.27   16.30
   6  -3   2  249.48   15.40
   6  -3   2  266.47   14.50
   6  -3   2  264.67   17.40
   6  -3   2  256.57   16.50
  -7   3  -2  194.08   14.40
  -7   3  -2  189.88   19.50
  -7   3  -2  220.98   14.80
  -7   3  -2  207.78   15.30
   7  -3   2  197.18   12.50
   7  -3   2  234.28   16.40
   7  -3   2  187.88   15.70
   7  -3   2  172.58   14.50
  -8   3  -2   10.40    7.50
  -8   3  -2    4.30    7.50
  -8   3  -2    4.90    6.60
  -8   3  -2    1.40    2.20
  -8   3  -2    1.20    6.10
   8  -3   2    8.50    6.00
   8  -3   2   -5.90    8.30
   8  -3   2    6.00    4.60
   8  -3   2    8.60    6.30
  -9   3  -2   21.30   10.00
  -9   3  -2  -11.60    9.60
  -9   3  -2    8.30    2.90
  -9   3  -2   -2.20    7.10
  -9   3  -2    8.50    9.10
   9  -3   2   23.40    9.10
   9  -3   2   -0.60   11.70
   9  -3   2    8.00   10.00
   9  -3   2    0.00    5.70
 -10   3  -2   -2.20   11.50
 -10   3  -2   -2.10    3.80
 -10   3  -2  -18.30   11.40
 -10   3  -2   -7.10   12.10
 -10   3  -2    2.10   13.70
  10  -3   2    2.50   11.90
  10  -3   2   -2.80    6.50
  11   2  -2    9.00   13.20
  11   2  -2    2.40   12.00
  11   2  -2   11.30    6.00
 -11  -2   2   18.40   10.30
 -11  -2   2   -7.20    8.90
 -11  -2   2   17.00    5.80
 -11  -2   2    8.50    6.50
 -11  -2   2   11.20   28.50
  10   2  -2    2.30    6.10
  10   2  -2  -10.30    9.30
  10   2  -2   -3.60   10.60
  10   2  -2    1.50    8.10
 -10  -2   2   12.40    7.00
 -10  -2   2    3.60    6.80
 -10  -2   2    8.00    5.00
 -10  -2   2  -12.20    7.40
 -10  -2   2    5.60    7.80
 -10  -2   2   11.90    5.50
   9   2  -2    4.40    6.30
   9   2  -2   21.60    8.80
   9   2  -2   -1.00    7.90
   9   2  -2    6.70    6.00
  -9  -2   2    6.30   10.00
  -9  -2   2   -3.70    4.00
  -9  -2   2    2.30    5.80
  -9  -2   2   -5.60    7.40
  -9  -2   2    4.60    4.50
  -9  -2   2    3.60    5.50
   8   2  -2   11.30    5.40
   8   2  -2    8.30    5.60
   8   2  -2   22.30    7.70
   8   2  -2   23.50    7.50
  -8  -2   2   11.90    4.80
  -8  -2   2   19.20    4.40
  -8  -2   2   14.70    4.80
  -8  -2   2   18.90    5.10
  -8  -2   2    9.20    6.10
  -8  -2   2   21.30    7.60
  -8  -2   2   10.50    4.60
   7   2  -2  100.79   10.70
   7   2  -2  102.59    8.80
   7   2  -2  100.99    9.10
  -7  -2   2   94.29    7.50
  -7  -2   2   82.39   12.90
  -7  -2   2  103.19    8.00
  -7  -2   2  102.59    8.70
  -7  -2   2   98.39    8.10
  -7  -2   2   95.79    7.90
  -7  -2   2   92.59   12.00
   6   2  -2   82.39    7.20
   6   2  -2   73.69    8.40
   6   2  -2   74.79    8.80
   6   2  -2   83.39    6.50
  -6  -2   2   74.29    6.40
  -6  -2   2   78.09    8.10
  -6  -2   2   72.79    6.90
  -6  -2   2   87.19    7.60
  -6  -2   2   78.69    6.30
  -6  -2   2   72.19    6.60
  -6  -2   2   74.09    6.30
   5   2  -2   36.80    4.80
   5   2  -2   40.70    5.20
   5   2  -2   38.10    4.30
   5   2  -2   40.90    6.50
  -5  -2   2   32.90    4.50
  -5  -2   2   38.20    4.30
  -5  -2   2   41.70    6.20
  -5  -2   2   40.40    4.60
  -5  -2   2   49.60    7.00
  -5  -2   2   47.80    4.60
   4   2  -2  275.27   15.60
   4   2  -2  289.77   15.60
   4   2  -2  285.57   14.90
   4   2  -2  293.07   14.50
  -4  -2   2  288.17   14.30
  -4  -2   2  282.37   14.70
  -4  -2   2  278.37   15.40
  -4  -2   2  277.17   14.30
  -4  -2   2  302.27   14.30
  -4  -2   2  270.17   15.60
   3   2  -2 1146.69   52.99
   3   2  -2 1166.88   53.79
   3   2  -2 1166.48   53.39
   3   2  -2 1128.69   53.79
   3   2  -2 1241.18   53.09
  -3  -2   2 1183.98   52.79
  -3  -2   2 1108.49   53.69
  -3  -2   2 1091.79   53.59
  -3  -2   2 1158.18   52.99
   2   2  -2 2301.67  100.59
   2   2  -2 2317.37  100.29
   2   2  -2 2124.89  100.69
  -2  -2   2 2130.29  100.19
  -2  -2   2 2169.18  100.49
  -2  -2   2 2297.87  100.19
  -2  -2   2 2102.99  100.69
  -2  -2   2 2244.78  100.09
   1   2  -2 1978.90   86.59
   1   2  -2 2010.40   86.09
   1   2  -2 1813.62   86.49
   1   2  -2 1820.82   86.29
  -1  -2   2 1828.32   86.29
  -1  -2   2 1967.10   86.09
  -1  -2   2 1887.21   85.99
  -1  -2   2 1829.02   86.49
  -1  -2   2 1985.80   86.09
   0   2  -2 2111.69   97.19
   0   2  -2 2233.88   97.49
   0   2  -2 2111.39   97.29
   0  -2   2 1990.10   96.59
   0  -2   2 2149.39   96.79
   0  -2   2 2303.37   96.79
   0  -2   2 2096.29   97.29
   0  -2   2 2147.29   97.29
   0  -2   2 2148.39   97.39
  -1   2  -2 2664.83  124.09
  -1   2  -2 2769.82  124.29
  -1   2  -2 2716.03  123.49
   1  -2   2 2735.23  124.09
   1  -2   2 2848.92  123.09
   1  -2   2 2733.43  124.19
   1  -2   2 2665.03  123.39
  -2   2  -2   80.29    5.80
  -2   2  -2   74.39    5.20
  -2   2  -2   76.59    5.10
  -2   2  -2   72.19    5.00
   2  -2   2   78.29    4.20
   2  -2   2   59.39    4.10
   2  -2   2   74.09    5.10
   2  -2   2   75.99    5.10
   2  -2   2   74.99    5.30
  -3   2  -2  123.59    8.50
  -3   2  -2  127.79    7.90
  -3   2  -2  122.79    7.90
  -3   2  -2  126.19    8.20
   3  -2   2  128.69    7.00
   3  -2   2  127.89    8.20
   3  -2   2  148.89    7.10
   3  -2   2  124.39    8.40
   3  -2   2  114.59    7.90
  -4   2  -2  118.19    8.70
  -4   2  -2  120.39    8.50
  -4   2  -2  110.19    8.60
  -4   2  -2  113.49    8.10
   4  -2   2  118.29    8.30
   4  -2   2  119.79    8.20
   4  -2   2  123.09    7.00
   4  -2   2  125.09    8.80
   4  -2   2  130.49    7.20
   4  -2   2  116.79    8.20
  -5   2  -2    0.00    3.20
  -5   2  -2   -0.30    3.70
  -5   2  -2    6.20    4.10
  -5   2  -2    5.10    4.00
  -5   2  -2    1.70    1.40
   5  -2   2    4.50    3.00
   5  -2   2    8.20    4.40
   5  -2   2    6.40    4.40
   5  -2   2    2.40    2.10
   5  -2   2    0.50    2.80
   5  -2   2    6.20    3.60
  -6   2  -2   10.20    5.10
  -6   2  -2    3.50    1.90
  -6   2  -2    6.20    6.00
  -6   2  -2    4.80    3.60
  -6   2  -2    5.20    4.50
   6  -2   2    6.20    5.60
   6  -2   2    7.90    5.50
   6  -2   2    8.90    3.80
   6  -2   2    3.50    4.50
   6  -2   2    5.30    4.70
  -7   2  -2   15.30    3.10
  -7   2  -2   17.60    6.50
  -7   2  -2   18.70    6.00
  -7   2  -2   15.70    6.30
  -7   2  -2   15.10    7.60
   7  -2   2   17.40    4.00
   7  -2   2   15.70    6.20
   7  -2   2   20.20    5.70
  -8   2  -2    8.30    7.50
  -8   2  -2    4.90    6.60
  -8   2  -2   -2.50    7.60
  -8   2  -2   -1.20    2.30
  -8   2  -2    3.60    6.10
   8  -2   2   -1.80    6.30
   8  -2   2    2.70    8.10
   8  -2   2    0.60    5.10
   8  -2   2    0.30    7.10
  -9   2  -2    0.40    9.90
  -9   2  -2   10.80    9.40
  -9   2  -2    6.30    2.80
  -9   2  -2    8.40    8.30
  -9   2  -2   10.90    8.50
   9  -2   2   18.40   10.50
   9  -2   2   11.60    5.90
   9  -2   2    3.20    8.20
   9  -2   2   13.50    9.00
 -10   2  -2  -17.90   10.30
 -10   2  -2  -23.30   12.80
 -10   2  -2    6.50    3.30
 -10   2  -2  -17.20   10.50
 -10   2  -2    3.50   10.70
  10  -2   2   10.30   10.00
  10  -2   2   -7.70   11.20
  10  -2   2    1.10    6.60
  10  -2   2   25.90   14.50
  10   1  -2   20.30    9.50
  10   1  -2   -2.30    9.30
  10   1  -2    3.70    5.30
  10   1  -2    9.10    9.30
 -10  -1   2    2.60    5.40
 -10  -1   2   14.30    6.80
 -10  -1   2    0.20    4.70
 -10  -1   2   16.10   10.40
 -10  -1   2   -4.30   10.00
 -10  -1   2    2.30    6.40
 -10  -1   2   22.40    8.70
   9   1  -2   37.50    7.90
   9   1  -2   46.10   11.00
   9   1  -2   48.20    8.90
   9   1  -2   51.39    7.90
  -9  -1   2   31.60    7.70
  -9  -1   2   52.89   11.90
  -9  -1   2   48.60    6.70
  -9  -1   2   46.80    7.20
  -9  -1   2   41.50    8.30
  -9  -1   2   39.80    5.80
   8   1  -2   12.10    5.50
   8   1  -2    3.50    5.50
   8   1  -2   13.70    8.30
   8   1  -2   21.90    6.00
  -8  -1   2   13.70    4.60
  -8  -1   2   -4.30    7.60
  -8  -1   2   12.70    6.70
  -8  -1   2    6.80    5.70
  -8  -1   2   12.70    4.30
  -8  -1   2   17.50    4.80
  -8  -1   2   12.20    4.70
   7   1  -2   52.19    8.20
   7   1  -2   65.29    9.40
   7   1  -2   61.99    6.40
   7   1  -2   68.09    8.50
  -7  -1   2   61.69    6.60
  -7  -1   2   64.69    6.50
  -7  -1   2   65.29    8.90
  -7  -1   2   64.29    6.20
  -7  -1   2   69.39    6.50
  -7  -1   2   64.39    7.90
  -7  -1   2   72.49    9.50
   6   1  -2   10.10    3.40
   6   1  -2   11.50    4.40
   6   1  -2   12.80    4.70
   6   1  -2    8.10    3.90
  -6  -1   2    7.20    3.90
  -6  -1   2   10.20    3.60
  -6  -1   2   13.40    3.20
  -6  -1   2   12.20    3.20
  -6  -1   2   17.50    5.20
  -6  -1   2   12.20    3.30
  -6  -1   2   14.80    4.70
   5   1  -2    3.80    3.70
   5   1  -2    1.70    2.90
   5   1  -2    5.70    3.30
   5   1  -2   -0.40    4.00
  -5  -1   2   -0.10    2.20
  -5  -1   2   -1.70    2.50
  -5  -1   2   -0.80    2.30
  -5  -1   2   -1.30    2.10
  -5  -1   2    2.30    3.90
  -5  -1   2   -1.60    2.30
  -5  -1   2    3.30    3.20
   4   1  -2   30.40    4.20
   4   1  -2   31.50    5.40
   4   1  -2   37.00    5.00
   4   1  -2   33.70    4.20
  -4  -1   2   34.20    4.00
  -4  -1   2   32.00    3.20
  -4  -1   2   38.20    3.60
  -4  -1   2   29.70    3.10
  -4  -1   2   31.70    4.90
  -4  -1   2   35.00    4.50
   3   1  -2   20.20    3.10
   3   1  -2   19.10    3.40
   3   1  -2   18.40    3.20
   3   1  -2   26.40    3.30
  -3  -1   2   21.30    3.20
  -3  -1   2   26.30    2.80
  -3  -1   2   21.10    2.90
  -3  -1   2   21.90    3.00
  -3  -1   2   23.90    3.80
  -3  -1   2   19.60    2.20
   2   1  -2  593.74   28.70
   2   1  -2  611.64   28.70
   2   1  -2  625.14   27.90
   2   1  -2  595.74   28.70
  -2  -1   2  642.54   28.30
  -2  -1   2  588.74   28.70
  -2  -1   2  605.14   27.90
  -2  -1   2  585.54   28.70
  -2  -1   2  636.14   28.10
   1   1  -2 1972.20   91.19
   1   1  -2 1975.60   90.69
   1   1  -2 2002.20   90.79
  -1  -1   2 2089.89   90.69
  -1  -1   2 2170.18   90.79
  -1  -1   2 1948.21   91.09
  -1  -1   2 1947.41   90.69
  -1  -1   2 1961.90   90.79
   0   1  -2 1385.26   64.39
   0   1  -2 1431.66   64.49
   0   1  -2 1354.96   64.19
   0   1  -2 1566.54   63.59
   0  -1   2 1350.86   64.29
   0  -1   2 1388.46   64.49
   0  -1   2 1476.05   63.89
   0  -1   2 1354.46   64.19
  -1   1  -2 5490.35  260.27
  -1   1  -2 5683.13  260.47
  -1   1  -2 5866.61  258.47
   1  -1   2 5382.56  259.77
   1  -1   2 6362.86  257.57
   1  -1   2 5806.12  258.37
   1  -1   2 5476.55  260.17
   1  -1   2 5764.72  257.77
  -2   1  -2 2265.37  102.09
  -2   1  -2 2239.18  102.39
  -2   1  -2 2324.67  102.39
  -2   1  -2 2364.46  102.29
   2  -1   2 2242.88  102.39
   2  -1   2 2181.68  101.99
   2  -1   2 2416.36  101.39
   2  -1   2 1953.60  101.49
   2  -1   2 2225.58  102.29
  -3   1  -2   -0.20    2.20
  -3   1  -2    3.70    2.10
  -3   1  -2    3.80    2.50
  -3   1  -2    2.60    1.90
  -3   1  -2    2.70    0.80
   3  -1   2    4.80    2.30
   3  -1   2    4.90    2.10
   3  -1   2    3.30    1.80
   3  -1   2    2.10    2.30
   3  -1   2    3.20    1.40
   3  -1   2    7.80    1.80
  -4   1  -2   96.79    7.10
  -4   1  -2   90.89    7.10
  -4   1  -2   90.99    7.70
  -4   1  -2   91.89    6.60
   4  -1   2   87.29    6.40
   4  -1   2   91.39    7.10
   4  -1   2  101.39    5.60
   4  -1   2   93.09    7.00
   4  -1   2   91.39    7.30
   4  -1   2  100.09    5.90
  -5   1  -2    7.30    3.60
  -5   1  -2   10.10    4.20
  -5   1  -2   13.80    5.00
  -5   1  -2    8.40    1.80
  -5   1  -2    8.20    4.20
   5  -1   2    9.60    4.40
   5  -1   2    9.10    4.00
   5  -1   2   14.70    4.10
   5  -1   2    6.70    3.80
   5  -1   2   11.80    2.40
   5  -1   2   16.20    3.20
  -6   1  -2   48.90    6.60
  -6   1  -2   41.80    7.50
  -6   1  -2   53.09    7.30
  -6   1  -2   45.30    7.10
   6  -1   2   45.60    7.30
   6  -1   2   54.39    5.60
   6  -1   2   42.70    8.00
   6  -1   2   48.10    5.90
  -7   1  -2   68.09    9.40
  -7   1  -2   77.79    8.90
  -7   1  -2   81.79    9.70
  -7   1  -2   81.79   11.30
   7  -1   2   69.39    6.40
   7  -1   2   64.29   14.30
   7  -1   2   79.99    9.30
   7  -1   2   74.69    9.20
  -8   1  -2   16.80    3.10
  -8   1  -2   25.80    8.20
  -8   1  -2   10.70    8.60
  -8   1  -2   18.90    6.90
  -8   1  -2   13.70    6.70
   8  -1   2   22.20    8.60
   8  -1   2   20.40    7.50
   8  -1   2   24.40    7.00
   8  -1   2   23.00    5.60
  -9   1  -2    6.90    2.80
  -9   1  -2   11.80    7.80
  -9   1  -2   -1.00    8.90
  -9   1  -2  -13.30    9.90
  -9   1  -2   -4.20    7.70
   9  -1   2   -0.20    5.50
   9  -1   2    5.10    7.90
   9  -1   2   13.20    9.50
   9  -1   2  -11.10    7.40
 -10   1  -2   22.60    3.80
 -10   1  -2   21.10   11.10
 -10   1  -2   12.30   10.50
 -10   1  -2   27.10   11.60
 -10   1  -2   -1.80    9.20
  10  -1   2   30.10   11.10
  10  -1   2   19.80   11.50
  10  -1   2   19.30    5.50
  10  -1   2   13.60   12.90
  10   0  -2   40.10   12.20
  10   0  -2   26.80   11.20
  10   0  -2   28.20    7.60
  10   0  -2   38.20   14.70
 -10   0   2   17.30   10.40
 -10   0   2   18.10    6.20
 -10   0   2   12.70    5.80
 -10   0   2   18.60    7.30
 -10   0   2   21.60    9.20
 -10   0   2   31.10    7.70
 -10   0   2   24.90   10.40
   9   0  -2   -4.00    7.40
   9   0  -2   11.50    5.00
   9   0  -2   17.20    8.60
   9   0  -2    6.90    7.70
  -9   0   2    6.80   10.30
  -9   0   2   15.60    8.10
  -9   0   2    4.90    5.00
  -9   0   2    4.20    6.90
  -9   0   2   16.70    5.80
  -9   0   2    6.10    4.60
  -9   0   2    8.10    5.20
   8   0  -2   21.90    7.50
   8   0  -2   30.00    8.50
   8   0  -2   38.10    7.10
   8   0  -2   37.40    9.40
  -8   0   2   36.70    5.80
  -8   0   2   32.00    9.40
  -8   0   2   28.10    7.20
  -8   0   2   33.00    6.60
  -8   0   2   39.10    5.60
  -8   0   2   34.60    5.00
   7   0  -2    1.40    5.20
   7   0  -2    1.30    3.50
   7   0  -2   -2.40   11.50
   7   0  -2   -0.50    5.00
  -7   0   2    0.00    3.30
  -7   0   2   -3.30    3.30
  -7   0   2   -3.20    6.20
  -7   0   2   -3.90    3.20
  -7   0   2   -3.10    4.50
  -7   0   2    7.40    5.80
   6   0  -2   12.20    4.70
   6   0  -2   11.70    3.70
   6   0  -2   14.30    4.70
   6   0  -2   13.50    5.00
  -6   0   2   14.60    4.20
  -6   0   2    7.90    3.10
  -6   0   2   11.10    4.80
  -6   0   2   12.20    3.20
  -6   0   2   15.30    4.30
  -6   0   2   10.20    3.10
   5   0  -2   11.40    3.80
   5   0  -2    9.70    3.20
   5   0  -2   11.20    4.70
   5   0  -2   10.20    3.80
  -5   0   2    9.60    2.60
  -5   0   2    8.80    3.10
  -5   0   2    8.80    4.80
  -5   0   2   10.70    2.70
  -5   0   2    7.50    2.90
  -5   0   2   10.70    3.20
   4   0  -2  542.25   26.00
   4   0  -2  519.05   27.10
   4   0  -2  554.64   26.70
   4   0  -2  541.55   26.70
  -4   0   2  526.15   26.50
  -4   0   2  543.15   25.20
  -4   0   2  550.34   25.20
  -4   0   2  577.64   25.80
  -4   0   2  503.15   26.80
  -4   0   2  531.35   26.70
   3   0  -2    5.90    2.90
   3   0  -2    7.50    2.40
   3   0  -2    6.00    1.90
   3   0  -2    7.70    2.50
  -3   0   2    4.30    1.80
  -3   0   2    1.30    2.70
  -3   0   2    5.80    2.40
  -3   0   2    5.90    1.90
  -3   0   2    5.40    1.20
  -3   0   2    6.70    1.70
   2   0  -2  128.29    6.60
   2   0  -2  122.19    7.50
   2   0  -2  123.19    7.10
   2   0  -2  129.69    7.30
  -2   0   2  134.89    6.30
  -2   0   2  119.89    7.10
  -2   0   2  131.89    6.70
  -2   0   2  121.99    7.00
  -2   0   2  122.69    7.00
  -2   0   2  126.09    5.80
  -2   0   2  104.29    5.80
   1   0  -2  143.99    7.50
   1   0  -2  144.59    7.70
   1   0  -2  145.99    7.60
  -1   0   2  143.69    7.60
  -1   0   2  137.69    7.50
  -1   0   2  152.08    7.00
  -1   0   2  152.78    7.30
   0   0  -2  531.85   24.20
   0   0  -2  523.15   24.10
   0   0  -2  509.85   24.40
   0   0   2  553.44   24.00
   0   0   2  520.25   24.20
   0   0   2  544.55   24.00
   0   0   2  492.15   24.30
   0   0   2  534.95   24.10
  -1   0  -2  764.22   34.70
  -1   0  -2  774.32   34.40
  -1   0  -2  712.93   34.60
   1   0   2  744.63   34.60
   1   0   2  798.72   33.90
   1   0   2  790.22   34.00
   1   0   2  721.03   34.30
   1   0   2  696.13   34.60
  -2   0  -2    2.30    0.60
  -2   0  -2    0.90    1.60
  -2   0  -2    4.20    2.00
  -2   0  -2   -1.40    2.00
  -2   0  -2    5.70    2.10
   2   0   2    2.50    1.00
   2   0   2    1.00    2.00
   2   0   2   -2.80    2.00
   2   0   2    3.40    1.80
   2   0   2    2.50    1.50
   2   0   2    5.30    1.30
  -3   0  -2  136.99    8.30
  -3   0  -2  136.99    8.20
  -3   0  -2  126.79    7.80
  -3   0  -2  134.49    7.90
   3   0   2  129.19    7.90
   3   0   2  136.89    7.10
   3   0   2  129.69    7.80
   3   0   2  141.59    7.10
   3   0   2  131.29    8.00
   3   0   2  131.29    7.80
  -4   0  -2    4.90    2.50
  -4   0  -2    4.90    2.50
  -4   0  -2    3.60    1.30
  -4   0  -2    4.50    2.60
  -4   0  -2    4.90    2.40
   4   0   2    2.80    2.30
   4   0   2    2.60    2.20
   4   0   2    3.60    2.90
   4   0   2    4.30    2.20
   4   0   2    5.90    2.50
  -5   0  -2    2.30    3.60
  -5   0  -2   12.20    4.60
  -5   0  -2    5.30    1.70
  -5   0  -2    2.40    3.50
  -5   0  -2    5.50    3.10
   5   0   2    0.40    2.80
   5   0   2    5.10    2.90
   5   0   2    5.40    3.00
   5   0   2    3.70    2.90
  -6   0  -2   -0.80    3.80
  -6   0  -2    2.60    2.20
  -6   0  -2    2.60    3.50
  -6   0  -2    0.70    3.40
  -6   0  -2   -0.90    4.90
   6   0   2   -1.50    3.10
   6   0   2   -1.90    3.20
   6   0   2    6.50    3.80
   6   0   2    2.80    4.60
  -7   0  -2  115.89   11.30
  -7   0  -2   92.19    6.90
  -7   0  -2  130.39   10.90
  -7   0  -2  130.69   11.30
  -7   0  -2  111.79    9.90
   7   0   2  116.99   10.10
   7   0   2  119.59   10.50
   7   0   2  116.39    8.80
   7   0   2  108.19   10.60
  -8   0  -2    5.70    8.20
  -8   0  -2   -0.10    7.40
  -8   0  -2   -3.40    5.00
  -8   0  -2   -0.30    2.80
  -8   0  -2    4.80    6.40
   8   0   2    8.50    5.60
   8   0   2   12.10    6.30
   8   0   2    8.20    6.90
   8   0   2    5.90    4.60
  -9   0  -2   29.60    8.90
  -9   0  -2   16.00    7.00
  -9   0  -2   42.20    9.00
  -9   0  -2   38.00   10.20
  -9   0  -2   29.30    4.30
   9   0   2   27.50    9.00
   9   0   2   41.20    6.80
   9   0   2   32.60    8.20
   9   0   2   24.40    8.30
 -10   0  -2   43.10   12.50
 -10   0  -2   26.70    9.30
 -10   0  -2   29.60    4.50
 -10   0  -2   52.49   11.60
  10   0   2   35.40   10.60
  10   0   2   39.70    7.70
  10   0   2   40.80   10.80
  10   0   2   27.90   11.10
 -11   0  -2    7.60    4.10
 -11   0  -2    1.70   10.40
 -11   0  -2    2.80   18.30
 -11   0  -2    5.70   17.20
  11   0   2   -8.80    6.70
  11   0   2   26.50   13.70
  11   0   2   -5.80   11.00
  10  -1  -2   99.29   17.60
  10  -1  -2   68.39   15.40
  10  -1  -2   63.19    9.70
  10  -1  -2   65.99   12.80
 -10   1   2   64.49   15.60
 -10   1   2   51.09   11.90
 -10   1   2   61.49    7.80
 -10   1   2   60.89    9.00
 -10   1   2   68.99   12.40
 -10   1   2   41.60    6.70
   9  -1  -2    2.90    7.70
   9  -1  -2   -3.30    5.90
   9  -1  -2    0.00   10.60
   9  -1  -2   -0.80    7.30
  -9   1   2    1.20    6.90
  -9   1   2    5.00    5.40
  -9   1   2    6.00    4.60
  -9   1   2    9.20    4.90
  -9   1   2   -0.40    7.70
  -9   1   2   14.20    7.50
   8  -1  -2   -2.80    5.20
   8  -1  -2   -1.90    8.40
   8  -1  -2   -2.30    5.00
   8  -1  -2    6.00    7.60
  -8   1   2    3.70    5.70
  -8   1   2   -4.70    3.60
  -8   1   2    0.60    5.80
  -8   1   2    0.10    4.70
  -8   1   2   -2.00    4.30
  -8   1   2   -4.60    3.70
   7  -1  -2   53.59    7.40
   7  -1  -2   40.50    7.30
   7  -1  -2   36.60    7.00
   7  -1  -2   47.80    9.40
  -7   1   2   42.20    8.90
  -7   1   2   31.90    9.70
  -7   1   2   50.89    6.00
  -7   1   2   37.00    5.80
  -7   1   2   49.00    5.50
  -7   1   2   60.09    8.40
   6  -1  -2   76.29   10.50
   6  -1  -2   91.39    9.50
   6  -1  -2  103.19    8.10
   6  -1  -2   81.09    7.40
  -6   1   2   72.09    6.40
  -6   1   2   85.29    6.00
  -6   1   2   69.49    8.30
  -6   1   2   74.79    8.60
  -6   1   2   87.09    6.80
  -6   1   2   87.89    8.30
   5  -1  -2  144.59   10.30
   5  -1  -2  144.59    9.80
   5  -1  -2  141.39    9.20
   5  -1  -2  142.69   11.20
  -5   1   2  137.59    7.80
  -5   1   2  125.79    7.90
  -5   1   2  153.58    8.60
  -5   1   2  131.49   10.00
  -5   1   2  135.49    9.80
  -5   1   2  140.39    9.60
   4  -1  -2  404.76   19.80
   4  -1  -2  396.96   20.40
   4  -1  -2  374.16   20.70
   4  -1  -2  374.06   19.10
  -4   1   2  374.76   19.60
  -4   1   2  414.56   19.00
  -4   1   2  400.56   18.30
  -4   1   2  369.36   18.50
  -4   1   2  371.26   20.20
  -4   1   2  390.56   20.20
   3  -1  -2  474.95   23.90
   3  -1  -2  477.55   22.80
   3  -1  -2  517.45   22.30
   3  -1  -2  483.05   23.20
   3  -1  -2  488.45   23.80
  -3   1   2  502.05   22.10
  -3   1   2  433.16   24.20
  -3   1   2  463.55   22.10
  -3   1   2  462.75   23.70
  -3   1   2  466.05   23.60
  -3   1   2  465.95   23.00
   2  -1  -2 1684.63   86.79
   2  -1  -2 1960.60   87.49
   2  -1  -2 1905.41   87.99
   2  -1  -2 1999.60   88.09
  -2   1   2 2105.19   87.29
  -2   1   2 1875.81   87.89
  -2   1   2 1860.11   87.29
  -2   1   2 1851.71   86.69
  -2   1   2 2022.60   86.69
  -2   1   2 1958.60   87.99
   1  -1  -2   72.99    5.30
   1  -1  -2   73.99    3.80
   1  -1  -2   77.69    4.40
   1  -1  -2   75.89    4.80
  -1   1   2   82.19    4.30
  -1   1   2   71.59    5.00
  -1   1   2   74.19    4.30
  -1   1   2   73.29    4.90
  -1   1   2   79.59    3.80
   0  -1  -2    6.30    1.50
   0  -1  -2    8.10    1.20
   0  -1  -2    7.30    1.30
   0  -1  -2    7.50    1.30
   0   1   2    9.10    1.20
   0   1   2    5.70    1.50
   0   1   2    9.80    1.40
   0   1   2    7.90    1.00
  -1  -1  -2   84.79    4.80
  -1  -1  -2   82.09    5.00
  -1  -1  -2   82.89    4.80
   1   1   2   88.19    4.40
   1   1   2   95.99    4.60
   1   1   2   85.49    4.50
  -2  -1  -2  572.44   27.20
  -2  -1  -2  554.54   26.80
  -2  -1  -2  584.44   27.30
   2   1   2  612.34   26.50
   2   1   2  609.24   26.50
   2   1   2  558.74   27.10
   2   1   2  543.05   26.70
   2   1   2  564.14   27.10
  -3  -1  -2   73.09    5.60
  -3  -1  -2   80.49    5.50
  -3  -1  -2   74.09    4.90
  -3  -1  -2   75.79    5.40
   3   1   2   81.09    4.50
   3   1   2   82.79    4.80
   3   1   2   74.09    4.90
   3   1   2   76.59    5.40
   3   1   2   71.89    5.50
  -4  -1  -2  143.89    9.00
  -4  -1  -2  130.59    8.00
  -4  -1  -2  103.29    6.40
  -4  -1  -2  124.09    7.50
  -4  -1  -2  124.09    8.40
   4   1   2  126.59    8.50
   4   1   2  131.59    8.30
   4   1   2  128.19    7.20
   4   1   2  121.69    7.50
  -5  -1  -2  539.35   27.40
  -5  -1  -2  596.94   26.30
  -5  -1  -2  593.34   28.20
  -5  -1  -2  566.24   28.30
  -5  -1  -2  557.54   28.50
   5   1   2  545.55   28.40
   5   1   2  544.65   27.90
   5   1   2  570.84   26.90
   5   1   2  542.95   27.50
  -6  -1  -2  215.78   13.40
  -6  -1  -2  228.98   15.00
  -6  -1  -2  201.78   13.00
  -6  -1  -2  225.98   11.20
  -6  -1  -2  199.58   12.40
   6   1   2  201.88   12.60
   6   1   2  214.78   14.00
   6   1   2  201.88   12.90
   6   1   2  222.38   12.10
  -7  -1  -2   33.30    8.10
  -7  -1  -2   29.30    6.00
  -7  -1  -2   22.80    6.10
  -7  -1  -2   21.60    3.50
  -7  -1  -2   28.10    5.20
   7   1   2   25.80    6.80
   7   1   2   32.90    4.60
   7   1   2   28.10    6.50
   7   1   2   23.10    5.40
  -8  -1  -2   65.99    6.20
  -8  -1  -2   84.69   12.90
  -8  -1  -2   83.29   11.20
  -8  -1  -2  103.39   10.60
   8   1   2  101.49   11.50
   8   1   2   94.09   10.00
   8   1   2  101.09    8.30
   8   1   2   83.69    9.10
  -9  -1  -2   -2.20   12.40
  -9  -1  -2    1.60    6.40
  -9  -1  -2    5.90    9.10
  -9  -1  -2   -4.20    6.00
  -9  -1  -2    9.50    3.50
   9   1   2    1.10    3.70
   9   1   2   -7.30    6.20
   9   1   2    2.40    6.20
 -10  -1  -2    2.50   12.10
 -10  -1  -2   28.10    7.70
 -10  -1  -2   19.80   10.10
 -10  -1  -2   21.00    4.40
 -10  -1  -2   24.60    8.90
  10   1   2   25.20    5.60
  10   1   2   28.10    9.00
  10   1   2   14.20    9.70
  10   1   2   28.30   12.00
 -11  -1  -2  -11.80    8.90
 -11  -1  -2   -8.70   12.50
 -11  -1  -2   -6.90   11.30
 -11  -1  -2    5.10    4.20
 -11  -1  -2   -8.20   14.80
  11   1   2   -0.90    5.00
  11   1   2   20.20   10.40
  11   1   2   -7.90   12.40
  10  -2  -2   32.70    7.20
  10  -2  -2   31.40   14.40
  10  -2  -2   48.40   12.30
 -10   2   2    3.10   11.30
 -10   2   2   31.10   12.80
 -10   2   2   20.80   11.70
 -10   2   2   34.80    8.80
 -10   2   2   27.90    6.40
 -10   2   2   33.10    6.20
   9  -2  -2   22.60    9.50
   9  -2  -2   20.00    8.50
   9  -2  -2    0.70    4.70
  -9   2   2    1.40    4.10
  -9   2   2  -11.10    7.80
  -9   2   2    1.20    6.20
  -9   2   2   -7.10    7.80
  -9   2   2   -4.30    7.50
  -9   2   2    1.00    4.80
   8  -2  -2    7.60    6.20
   8  -2  -2    5.00   11.20
   8  -2  -2   11.50    4.70
   8  -2  -2   19.30    9.50
  -8   2   2    7.60    3.70
  -8   2   2   18.80    6.90
  -8   2   2   15.40    4.10
  -8   2   2    8.40    4.90
  -8   2   2    3.70    5.20
  -8   2   2    2.30    8.50
   7  -2  -2   34.80    5.40
   7  -2  -2   21.60    9.80
   7  -2  -2   25.50    8.90
   7  -2  -2   28.40    6.10
  -7   2   2   32.00    4.90
  -7   2   2   35.50    4.30
  -7   2   2   31.00    7.00
  -7   2   2   34.50    5.90
  -7   2   2   45.30    7.90
  -7   2   2   43.70    6.70
   6  -2  -2   27.70    5.90
   6  -2  -2   26.10    5.60
   6  -2  -2   36.30   13.30
   6  -2  -2   34.00    6.00
  -6   2   2   29.20    3.70
  -6   2   2   33.00    5.80
  -6   2   2   30.80    4.80
  -6   2   2   17.80    4.70
  -6   2   2   17.50    6.60
  -6   2   2   28.10    4.40
   5  -2  -2   -1.60    2.60
   5  -2  -2    0.70    2.80
   5  -2  -2    1.70    3.30
   5  -2  -2    0.50    3.40
   5  -2  -2   -0.20    3.80
  -5   2   2   -1.30    2.10
  -5   2   2    3.50    3.60
  -5   2   2    3.70    2.70
  -5   2   2    0.10    3.50
  -5   2   2    3.10    2.60
   4  -2  -2  474.85   24.30
   4  -2  -2  448.96   24.50
   4  -2  -2  490.95   22.50
   4  -2  -2  456.95   22.80
   4  -2  -2  486.15   23.30
  -4   2   2  467.25   21.70
  -4   2   2  443.86   22.90
  -4   2   2  503.65   22.70
  -4   2   2  465.05   24.00
  -4   2   2  443.66   22.20
  -4   2   2  453.05   24.30
   3  -2  -2   48.00    5.20
   3  -2  -2   44.60    5.10
   3  -2  -2   47.50    3.60
   3  -2  -2   43.70    4.40
  -3   2   2   46.40    3.50
  -3   2   2   50.19    3.00
  -3   2   2   46.10    3.80
  -3   2   2   50.09    5.60
  -3   2   2   44.70    4.50
  -3   2   2   46.50    4.30
   2  -2  -2   19.40    2.40
   2  -2  -2   23.90    2.30
   2  -2  -2   25.10    4.30
   2  -2  -2   24.00    3.60
  -2   2   2   18.60    3.30
  -2   2   2   19.60    2.30
  -2   2   2   22.20    2.90
  -2   2   2   19.20    2.40
  -2   2   2   21.80    1.60
   1  -2  -2  475.85   22.50
   1  -2  -2  500.75   23.40
   1  -2  -2  479.75   23.40
   1  -2  -2  484.75   22.40
  -1   2   2  514.45   22.70
  -1   2   2  453.15   22.30
  -1   2   2  476.95   23.30
  -1   2   2  453.95   23.30
  -1   2   2  526.35   21.90
  -1   2   2  478.45   22.50
   0  -2  -2 4122.79  169.98
   0  -2  -2 4138.19  170.48
   0  -2  -2 3566.44  170.08
   0  -2  -2 3395.86  170.68
   0   2   2 3918.21  170.08
   0   2   2 3465.45  169.78
   0   2   2 3580.84  170.28
   0   2   2 3936.91  169.28
  -1  -2  -2 1222.78   58.19
  -1  -2  -2 1273.57   58.29
  -1  -2  -2 1266.67   58.59
   1   2   2 1350.66   58.09
   1   2   2 1298.37   58.09
   1   2   2 1264.87   57.89
  -2  -2  -2   49.70    3.20
  -2  -2  -2   47.60    4.20
  -2  -2  -2   52.19    4.50
   2   2   2   47.40    3.80
   2   2   2   54.99    3.30
   2   2   2   49.70    4.00
   2   2   2   53.69    3.10
  -3  -2  -2  197.68   10.80
  -3  -2  -2  202.98    9.60
  -3  -2  -2  183.68    9.70
  -3  -2  -2  197.28   10.90
   3   2   2  188.68    9.70
   3   2   2  189.08   10.60
   3   2   2  194.28   10.90
   3   2   2  208.28    9.90
  -4  -2  -2  420.96   18.90
  -4  -2  -2  398.36   20.40
  -4  -2  -2  404.56   20.80
  -4  -2  -2  388.16   19.20
   4   2   2  383.26   20.50
   4   2   2  378.96   19.20
   4   2   2  399.16   20.30
   4   2   2  411.56   19.30
  -5  -2  -2   31.70    4.30
  -5  -2  -2   39.00    6.40
  -5  -2  -2   35.30    4.20
  -5  -2  -2   38.10    5.00
   5   2   2   30.30    5.90
   5   2   2   39.60    4.70
   5   2   2   42.50    3.90
   5   2   2   33.50    4.20
  -6  -2  -2   28.70    5.50
  -6  -2  -2   30.50    5.50
  -6  -2  -2   28.40    5.20
  -6  -2  -2   27.90    4.60
  -6  -2  -2   21.30    3.30
   6   2   2   19.40    3.40
   6   2   2   26.70    5.00
   6   2   2   24.90    5.70
   6   2   2   24.90    5.60
  -7  -2  -2    6.70    5.10
  -7  -2  -2   17.90    7.20
  -7  -2  -2   11.90    3.30
  -7  -2  -2    8.00    3.80
  -7  -2  -2    8.50    5.30
   7   2   2    7.80    4.10
   7   2   2   11.00    4.80
   7   2   2    7.30    3.80
   7   2   2    6.10    5.90
  -8  -2  -2    0.20    2.60
  -8  -2  -2   -0.40    4.00
  -8  -2  -2    3.90    6.00
  -8  -2  -2   -1.00    5.60
  -8  -2  -2   -0.10    5.20
   8   2   2    3.10    6.80
   8   2   2    0.30    4.50
   8   2   2   -5.70    4.20
   8   2   2    0.10    4.60
  -9  -2  -2    1.80    7.00
  -9  -2  -2    3.00    4.70
  -9  -2  -2    6.10    3.50
  -9  -2  -2   11.70    9.10
   9   2   2   13.20    7.70
   9   2   2    4.60    6.10
   9   2   2    2.50    5.90
   9   2   2    7.50    4.20
 -10  -2  -2   10.40   10.60
 -10  -2  -2   -0.60    8.70
 -10  -2  -2    6.70    8.80
 -10  -2  -2    4.90    4.00
 -10  -2  -2    1.00    6.60
  10   2   2   -2.90   10.20
  10   2   2    0.90    5.80
  10   2   2    3.90    7.60
  10   2   2    7.30    8.00
 -11  -2  -2   16.90   11.60
 -11  -2  -2   16.30   12.00
 -11  -2  -2    7.60   12.20
 -11  -2  -2   16.60   10.80
 -11  -2  -2    3.10    9.00
 -11  -2  -2   20.40    4.70
  11   2   2   37.50   11.30
  11   2   2   13.50   10.30
  11   2   2   25.00    7.60
   9  -3  -2   -9.20   13.00
   9  -3  -2   17.30   11.30
   9  -3  -2   18.30    8.30
   9  -3  -2    8.20    4.90
  -9   3   2   10.70   11.40
  -9   3   2    6.30    4.30
  -9   3   2   13.40   10.90
  -9   3   2  -10.10    4.50
  -9   3   2    3.50    8.50
  -9   3   2    5.00    6.50
   8  -3  -2   47.90    7.80
   8  -3  -2   30.70    7.90
   8  -3  -2   29.80   11.00
   8  -3  -2   30.00    8.90
  -8   3   2   38.20    4.80
  -8   3   2   21.70    9.70
  -8   3   2   38.50    6.50
  -8   3   2   34.20    8.60
  -8   3   2   21.50    8.20
  -8   3   2   31.40    5.20
   7  -3  -2   27.10    6.10
   7  -3  -2   23.30    8.00
   7  -3  -2   27.50    9.00
   7  -3  -2   29.60    6.50
  -7   3   2   26.00    8.40
  -7   3   2   27.50    6.30
  -7   3   2   15.30    5.60
  -7   3   2   25.40    3.90
  -7   3   2   30.10    4.70
  -7   3   2   21.30    5.30
   6  -3  -2    5.70    3.70
   6  -3  -2   11.00    4.80
   6  -3  -2    1.50    4.00
   6  -3  -2   10.40    6.00
  -6   3   2    1.40    3.50
  -6   3   2    3.10    3.30
  -6   3   2    1.60    6.10
  -6   3   2    8.30    2.70
  -6   3   2    3.10    4.00
  -6   3   2    6.50    4.50
   5  -3  -2   40.80    4.90
   5  -3  -2   36.40    5.40
   5  -3  -2   29.30    6.70
   5  -3  -2   33.40    6.40
   5  -3  -2   31.10    4.60
  -5   3   2   35.30    4.90
  -5   3   2   36.30    3.60
  -5   3   2   27.50    6.00
  -5   3   2   35.00    4.50
  -5   3   2   34.50    6.30
  -5   3   2   45.00    5.90
   4  -3  -2    0.50    3.10
   4  -3  -2   -0.10    2.20
   4  -3  -2    2.40    4.70
   4  -3  -2   -2.10    2.60
  -4   3   2    0.60    2.10
  -4   3   2    3.10    3.40
  -4   3   2    5.20    2.70
  -4   3   2    3.00    3.10
  -4   3   2    1.50    2.60
  -4   3   2   -2.50    1.70
   3  -3  -2  121.59    9.30
   3  -3  -2  112.99    8.20
   3  -3  -2  117.59    7.10
   3  -3  -2  121.59    7.10
  -3   3   2  124.69    7.10
  -3   3   2  114.19    8.20
  -3   3   2  116.39    5.80
  -3   3   2  117.29    7.10
  -3   3   2  118.09    7.00
   2  -3  -2    4.10    1.80
   2  -3  -2    2.20    2.60
   2  -3  -2    2.00    1.50
   2  -3  -2    5.60    3.10
  -2   3   2    2.30    2.00
  -2   3   2    3.50    1.40
  -2   3   2    2.50    1.80
  -2   3   2    3.60    1.90
  -2   3   2    0.80    2.50
   1  -3  -2  537.65   25.60
   1  -3  -2  557.74   26.40
   1  -3  -2  551.34   26.60
   1  -3  -2  564.14   24.90
  -1   3   2  505.95   24.80
  -1   3   2  534.75   25.60
  -1   3   2  563.64   25.50
  -1   3   2  543.35   26.20
  -1   3   2  530.75   26.40
   0  -3  -2 1932.21   87.39
   0  -3  -2 1686.43   85.89
   0  -3  -2 1913.01   86.79
   0  -3  -2 1914.51   85.99
   0  -3  -2 1915.51   86.99
   0   3   2 2001.30   86.59
   0   3   2 1851.61   86.89
   0   3   2 1903.91   87.29
   0   3   2 2097.09   86.59
   0   3   2 1852.41   86.79
  -1  -3  -2 1767.82   79.99
  -1  -3  -2 1754.02   80.49
  -1  -3  -2 1781.12   79.89
   1   3   2 1726.33   80.39
   1   3   2 1857.21   79.99
   1   3   2 1679.73   79.89
   1   3   2 1695.43   79.79
   1   3   2 1829.92   79.99
  -2  -3  -2  114.99    6.70
  -2  -3  -2  115.49    7.50
  -2  -3  -2  114.29    5.80
  -2  -3  -2  111.99    7.20
   2   3   2  122.79    6.50
   2   3   2  112.19    6.50
  -3  -3  -2    2.90    2.10
  -3  -3  -2    1.80    2.40
  -3  -3  -2    5.10    1.10
  -3  -3  -2    2.30    2.00
   3   3   2    4.00    2.30
   3   3   2    0.20    2.40
   3   3   2    7.40    2.20
  -4  -3  -2  477.95   23.00
  -4  -3  -2  520.55   24.70
  -4  -3  -2  505.25   24.90
  -4  -3  -2  495.05   24.50
   4   3   2  481.85   24.30
   4   3   2  482.15   24.40
   4   3   2  484.85   23.00
   4   3   2  485.75   24.70
  -5  -3  -2   37.60    5.40
  -5  -3  -2   42.00    4.10
  -5  -3  -2   38.10    3.50
  -5  -3  -2   36.80    4.70
  -5  -3  -2   37.00    5.00
   5   3   2   34.10    5.20
   5   3   2   36.80    4.40
   5   3   2   40.10    3.80
   5   3   2   29.30    5.30
  -6  -3  -2   16.40    5.90
  -6  -3  -2   22.40    6.30
  -6  -3  -2   23.20    3.50
  -6  -3  -2   15.80    3.20
   6   3   2   21.30    4.00
   6   3   2   16.30    4.20
   6   3   2   16.10    4.30
   6   3   2   20.10    3.50
  -7  -3  -2    9.20    3.30
  -7  -3  -2    5.40    3.30
  -7  -3  -2    9.50    4.90
  -7  -3  -2   16.20    6.80
  -7  -3  -2    9.60    5.10
   7   3   2   12.20    4.70
   7   3   2    6.80    3.20
   7   3   2   12.70    3.80
   7   3   2    8.60    4.50
  -8  -3  -2   14.50    7.90
  -8  -3  -2   14.20    6.40
  -8  -3  -2   17.60    7.50
  -8  -3  -2   10.60    3.60
  -8  -3  -2    6.00    3.80
  -8  -3  -2   15.10    6.10
   8   3   2   12.20    5.30
   8   3   2   11.90    3.90
   8   3   2   12.80    7.00
   8   3   2   11.70    4.20
  -9  -3  -2   -1.90    4.30
  -9  -3  -2   -0.40    3.20
  -9  -3  -2   -4.10    7.00
  -9  -3  -2   -0.90    8.90
  -9  -3  -2   -3.40    8.20
   9   3   2    0.60    5.90
   9   3   2   -0.30    7.40
   9   3   2    1.80    5.20
   9   3   2   -0.90    3.40
 -10  -3  -2   22.80    9.20
 -10  -3  -2   13.90   10.30
 -10  -3  -2   11.50    9.30
 -10  -3  -2    2.00    8.50
 -10  -3  -2    1.00    5.70
 -10  -3  -2    9.60    4.20
  10   3   2   24.30    9.50
  10   3   2   16.40   10.50
  10   3   2    4.90    6.20
  10   3   2   16.90    6.70
 -11  -3  -2   -0.70    7.60
 -11  -3  -2   24.30   18.60
 -11  -3  -2    3.70   11.30
 -11  -3  -2   -0.70    7.10
 -11  -3  -2   13.20   12.10
 -11  -3  -2   -1.60    4.00
 -11  -3  -2   14.10   10.90
  11   3   2    2.30    4.90
  11   3   2    2.90   10.10
  11   3   2   16.30    9.30
   9  -4  -2   -2.30   12.70
   9  -4  -2    6.00    5.50
   9  -4  -2   -0.80    8.70
  -9   4   2  -10.50    5.00
  -9   4   2  -11.00    8.30
  -9   4   2    7.50    9.30
  -9   4   2    3.40    4.00
  -9   4   2    7.90    7.80
  -9   4   2   -0.70   12.70
   8  -4  -2   45.40   13.00
   8  -4  -2   45.40    8.40
   8  -4  -2   41.90    8.10
  -8   4   2   29.30    4.80
  -8   4   2   43.70    7.50
  -8   4   2   38.80    9.30
  -8   4   2   36.70    9.00
  -8   4   2   32.60    5.30
   7  -4  -2   28.00    6.00
   7  -4  -2   30.20    5.70
   7  -4  -2   29.90    8.20
   7  -4  -2   33.10    9.30
   7  -4  -2   23.40    5.80
  -7   4   2   29.30    7.40
  -7   4   2   21.00    5.90
  -7   4   2   23.00    4.60
  -7   4   2   30.90    6.00
  -7   4   2   25.20    6.40
  -7   4   2   19.20    7.20
   6  -4  -2   -2.00    3.80
   6  -4  -2    3.00    4.80
   6  -4  -2   -3.60    6.90
   6  -4  -2    3.00    4.30
   6  -4  -2   -0.20    4.50
  -6   4   2   -0.40    2.90
  -6   4   2    3.40    2.50
  -6   4   2    2.10    4.10
  -6   4   2   -4.80    5.70
  -6   4   2    0.20    4.50
  -6   4   2   -1.80    3.90
   5  -4  -2   10.10    6.00
   5  -4  -2    8.20    3.60
   5  -4  -2    7.20    4.50
   5  -4  -2   13.10    4.00
   5  -4  -2   16.60    8.30
  -5   4   2   12.10    2.30
  -5   4   2   13.10    5.50
  -5   4   2    7.70    5.60
  -5   4   2   10.10    4.10
  -5   4   2   12.50    3.20
  -5   4   2   15.10    4.10
   4  -4  -2    0.10    3.40
   4  -4  -2   -2.40    2.80
   4  -4  -2   -1.30    2.50
   4  -4  -2    0.30    3.90
  -4   4   2    3.80    3.30
  -4   4   2    1.80    1.50
  -4   4   2   -1.20    3.30
  -4   4   2    0.60    3.00
  -4   4   2   -5.50    2.10
  -4   4   2    2.30    2.60
   3  -4  -2   20.90    4.50
   3  -4  -2   25.70    4.10
   3  -4  -2   19.00    3.20
   3  -4  -2   20.30    4.80
  -3   4   2   14.30    4.10
  -3   4   2   19.50    4.10
  -3   4   2   20.60    2.90
  -3   4   2   21.70    3.70
  -3   4   2   20.50    3.10
   2  -4  -2  177.18   10.90
   2  -4  -2  173.08    9.90
   2  -4  -2  183.68   11.10
   2  -4  -2  182.58    8.80
  -2   4   2  182.28    9.50
  -2   4   2  167.38    8.70
  -2   4   2  173.88   11.10
  -2   4   2  175.68    9.80
  -2   4   2  175.68   10.80
   1  -4  -2   56.49    6.00
   1  -4  -2   61.89    5.40
   1  -4  -2   61.89    4.90
  -1   4   2   68.39    4.50
  -1   4   2   51.59    5.00
  -1   4   2   59.29    4.80
  -1   4   2   59.89    4.20
  -1   4   2   64.99    5.20
   0  -4  -2 1607.84   73.79
   0  -4  -2 1588.94   75.29
   0  -4  -2 1682.13   75.99
   0  -4  -2 1642.44   75.39
   0   4   2 1709.53   74.89
   0   4   2 1645.24   75.29
   0   4   2 1610.34   75.29
   0   4   2 1643.14   75.29
  -1  -4  -2    3.10    2.00
  -1  -4  -2    1.90    1.50
  -1  -4  -2    1.30    1.30
   1   4   2    2.00    1.40
   1   4   2    1.60    1.40
   1   4   2    2.40    1.50
   1   4   2    1.90    1.90
   1   4   2    1.20    1.20
  -2  -4  -2   54.29    5.10
  -2  -4  -2   56.79    4.30
  -2  -4  -2   58.99    5.60
  -2  -4  -2   59.59    3.50
   2   4   2   60.29    4.10
   2   4   2   55.39    5.10
   2   4   2   63.09    4.00
  -3  -4  -2  266.87   14.60
  -3  -4  -2  251.07   11.90
  -3  -4  -2  272.37   14.30
  -3  -4  -2  264.47   13.80
   3   4   2  257.17   13.40
   3   4   2  255.57   13.60
  -4  -4  -2  159.08    7.70
  -4  -4  -2  158.78    8.80
  -4  -4  -2  164.98   10.10
  -4  -4  -2  166.48   10.20
  -4  -4  -2  166.48   10.90
   4   4   2  166.18    9.00
   4   4   2  150.58    9.80
   4   4   2  160.68   10.60
  -5  -4  -2   36.40    5.90
  -5  -4  -2   38.60    6.80
  -5  -4  -2   33.70    4.00
  -5  -4  -2   42.90    6.30
   5   4   2   35.40    5.60
   5   4   2   39.60    3.00
   5   4   2   37.10    6.20
   5   4   2   35.90    4.10
  -6  -4  -2  194.88   12.60
  -6  -4  -2  196.78   13.80
  -6  -4  -2  204.68   13.10
  -6  -4  -2  202.08   10.80
  -6  -4  -2  173.98   10.10
   6   4   2  190.58   11.00
   6   4   2  183.68   10.20
   6   4   2  191.28   12.20
   6   4   2  192.48   13.50
  -7  -4  -2    0.80    2.30
  -7  -4  -2   -1.30    5.30
  -7  -4  -2   -4.30    7.30
  -7  -4  -2    2.60    4.80
  -7  -4  -2    1.10    3.50
   7   4   2    2.10    3.40
   7   4   2   -3.10    3.90
   7   4   2    4.30    2.80
   7   4   2   -3.10    4.10
  -8  -4  -2  119.39   11.30
  -8  -4  -2  125.29   12.10
  -8  -4  -2  137.19   13.40
  -8  -4  -2  109.19    8.60
   8   4   2  124.79   12.10
   8   4   2  128.79    8.90
   8   4   2  118.89    9.30
   8   4   2  108.39   12.80
  -9  -4  -2   37.20    8.60
  -9  -4  -2   27.20    5.00
  -9  -4  -2   40.40   11.20
  -9  -4  -2   44.10    8.70
  -9  -4  -2   33.70    8.10
   9   4   2   34.70    5.80
   9   4   2   40.60    5.80
   9   4   2   38.30    9.20
   9   4   2   32.10    9.50
 -10  -4  -2   -4.50    4.90
 -10  -4  -2    8.50   11.40
 -10  -4  -2   -3.00    8.30
 -10  -4  -2    4.70    8.30
 -10  -4  -2   -5.30    8.40
 -10  -4  -2    0.80    3.90
  10   4   2   14.70    7.40
  10   4   2    4.90    5.80
  10   4   2   -5.50    5.10
  10   4   2  -10.80    9.60
 -11  -4  -2   16.60    5.30
 -11  -4  -2   39.70   12.50
 -11  -4  -2   50.99   12.80
 -11  -4  -2   21.30    6.90
 -11  -4  -2   -6.80   14.30
 -11  -4  -2   16.40    7.20
 -11  -4  -2   28.20   13.40
  11   4   2   34.50    8.30
  11   4   2   31.20   10.30
  11   4   2   15.90    7.10
   9  -5  -2    1.70    5.50
   9  -5  -2   -6.80    9.50
   9  -5  -2   17.30   14.20
  -9   5   2   -0.40    4.10
  -9   5   2   21.00   17.00
  -9   5   2   -7.30    9.30
   8  -5  -2    8.80   10.90
   8  -5  -2  -16.10   12.50
   8  -5  -2   -8.80    5.90
   8  -5  -2   -3.40    6.80
  -8   5   2    0.40    8.60
  -8   5   2    4.50   10.40
  -8   5   2   -7.30    6.50
  -8   5   2    4.80    9.70
  -8   5   2    3.00    4.00
   7  -5  -2   31.70    9.20
   7  -5  -2   13.60    5.90
   7  -5  -2   17.40    8.50
   7  -5  -2   13.80    5.60
   7  -5  -2   19.10    5.30
  -7   5   2   13.70    3.50
  -7   5   2    0.70    7.80
  -7   5   2   22.90    6.30
  -7   5   2   18.70    4.20
  -7   5   2   26.40    9.00
  -7   5   2   14.90    5.90
   6  -5  -2    3.40    4.40
   6  -5  -2    0.90    7.10
   6  -5  -2    1.40    3.60
   6  -5  -2    3.00    4.60
   6  -5  -2   -0.40    7.80
  -6   5   2    8.20    3.40
  -6   5   2   -4.00    2.40
  -6   5   2    5.90    6.80
  -6   5   2    9.60    7.10
  -6   5   2    2.80    4.10
  -6   5   2    7.00    4.80
   5  -5  -2   29.80    4.80
   5  -5  -2   28.90    9.80
   5  -5  -2   20.50    4.90
   5  -5  -2   24.00    4.40
   5  -5  -2   35.10    7.60
  -5   5   2   23.80    2.20
  -5   5   2   32.30    6.90
  -5   5   2   23.10    5.30
  -5   5   2   29.80    4.30
  -5   5   2   23.70    7.10
  -5   5   2   27.10    4.40
   4  -5  -2   -1.20    5.10
   4  -5  -2    0.40    2.60
   4  -5  -2    7.50    5.90
   4  -5  -2   -0.50    3.40
  -4   5   2   -0.40    2.50
  -4   5   2   -3.30    4.90
  -4   5   2    0.10    2.50
  -4   5   2   -7.50    4.00
  -4   5   2    0.60    3.60
   3  -5  -2   75.09    4.90
   3  -5  -2   76.29    8.30
   3  -5  -2   73.89    6.40
   3  -5  -2   74.69    9.10
  -3   5   2   70.69    7.20
  -3   5   2   70.09    5.00
  -3   5   2   70.49    4.70
  -3   5   2   66.59    6.70
  -3   5   2   71.69    6.40
   2  -5  -2   11.30    3.80
   2  -5  -2   13.20    4.30
   2  -5  -2   13.30    3.50
  -2   5   2    9.80    2.70
  -2   5   2   12.90    3.50
  -2   5   2   11.90    3.40
  -2   5   2   11.50    1.30
  -2   5   2   11.20    3.00
   1  -5  -2    5.00    0.80
   1  -5  -2    2.00    3.00
   1  -5  -2    2.20    3.60
   1  -5  -2    7.00    3.20
  -1   5   2    4.50    2.70
  -1   5   2   -0.50    2.80
  -1   5   2    2.30    1.60
  -1   5   2    4.10    2.60
  -1   5   2    1.50    2.30
   0  -5  -2   24.00    4.00
   0  -5  -2   25.20    3.80
   0  -5  -2   24.30    4.50
   0   5   2   24.80    3.30
   0   5   2   23.20    3.40
   0   5   2   19.40    3.50
   0   5   2   23.60    2.70
  -1  -5  -2  229.58   10.90
  -1  -5  -2  224.68   11.70
  -1  -5  -2  224.38   12.60
  -1  -5  -2  227.88   13.20
   1   5   2  215.28   10.80
   1   5   2  223.08   11.60
   1   5   2  218.28   12.40
  -2  -5  -2  493.35   21.70
  -2  -5  -2  461.55   22.80
  -2  -5  -2  438.06   21.10
   2   5   2  442.86   21.80
   2   5   2  423.66   21.30
   2   5   2  442.16   22.50
   2   5   2  434.06   21.00
  -3  -5  -2   69.09    7.00
  -3  -5  -2   73.69    6.00
  -3  -5  -2   62.19    5.60
   3   5   2   67.29    4.80
   3   5   2   64.89    5.60
   3   5   2   65.99    5.30
  -4  -5  -2  125.79    9.70
  -4  -5  -2  128.69    8.90
  -4  -5  -2  125.29    8.70
   4   5   2  128.59    7.90
   4   5   2  111.99    8.20
  -5  -5  -2   18.10    3.40
  -5  -5  -2   14.30    3.90
  -5  -5  -2   14.10    5.00
  -5  -5  -2   14.30    5.30
   5   5   2   11.50    2.80
   5   5   2    9.00    3.60
   5   5   2   12.80    3.60
  -6  -5  -2   14.80    4.90
  -6  -5  -2   14.70    5.60
  -6  -5  -2   14.50    3.80
  -6  -5  -2   19.60    5.60
  -6  -5  -2   10.60    1.70
   6   5   2   15.00    1.90
   6   5   2   18.10    3.60
   6   5   2   12.10    5.70
   6   5   2   17.30    5.30
  -7  -5  -2    7.40    4.00
  -7  -5  -2    2.60    1.90
  -7  -5  -2    8.30    6.20
  -7  -5  -2    0.50    6.70
   7   5   2   -3.90    3.80
   7   5   2   -1.60    3.90
   7   5   2    4.50    2.10
   7   5   2   -3.90    4.50
  -8  -5  -2   22.40    4.60
  -8  -5  -2   16.60    3.20
  -8  -5  -2   18.80    8.40
  -8  -5  -2   25.40   12.70
  -8  -5  -2   27.30    6.80
   8   5   2   32.20    6.00
   8   5   2   30.90    6.60
   8   5   2   20.90    6.20
   8   5   2   27.40    4.30
  -9  -5  -2   71.79   10.90
  -9  -5  -2   62.99   10.10
  -9  -5  -2   79.29   11.40
  -9  -5  -2   55.59   11.90
  -9  -5  -2   45.20    6.20
  -9  -5  -2   43.30    5.70
   9   5   2   43.20    6.20
   9   5   2   53.29    6.30
   9   5   2   59.99    9.30
 -10  -5  -2   13.20   12.30
 -10  -5  -2    7.10    9.10
 -10  -5  -2    4.00    9.00
 -10  -5  -2   12.70    8.70
 -10  -5  -2    6.50    4.20
 -10  -5  -2   -5.70    4.50
 -10  -5  -2    0.60    6.20
  10   5   2   -4.30    4.10
  10   5   2   18.90    9.90
  10   5   2   24.40   11.10
  10   5   2    8.70    5.00
 -11  -5  -2    2.30    4.60
 -11  -5  -2   15.20   12.10
 -11  -5  -2  -21.80   15.50
 -11  -5  -2    0.20    5.70
 -11  -5  -2  -22.40   11.00
 -11  -5  -2    7.40    5.70
  11   5   2   -3.70    6.00
  11   5   2   26.70   13.60
  11   5   2    1.70    6.10
   8  -6  -2   10.00   15.60
   8  -6  -2   -9.70   12.60
   8  -6  -2    8.30    5.50
  -8   6   2    7.80    4.30
  -8   6   2   -8.00   12.40
  -8   6   2   -3.20    7.90
  -8   6   2   -4.70   12.20
  -8   6   2   -1.10   12.60
   7  -6  -2   15.20    8.70
   7  -6  -2   23.00    6.80
   7  -6  -2    4.00   11.20
   7  -6  -2   31.80    6.50
   7  -6  -2   19.30    6.50
  -7   6   2   22.60    7.40
  -7   6   2   12.80    9.40
  -7   6   2   10.50   10.10
  -7   6   2   23.80    6.20
  -7   6   2   15.60    3.90
   6  -6  -2    4.70    5.30
   6  -6  -2   13.60    6.50
   6  -6  -2    3.90    4.20
   6  -6  -2    3.80    5.60
   6  -6  -2    4.80    9.10
  -6   6   2   11.70    6.10
  -6   6   2    0.50    2.90
  -6   6   2    6.60    7.20
  -6   6   2    5.50    4.40
  -6   6   2    4.90    5.60
   5  -6  -2   47.60    7.60
   5  -6  -2   59.39    9.80
   5  -6  -2   57.89   10.30
   5  -6  -2   42.50    5.60
  -5   6   2   58.69    8.50
  -5   6   2   43.00    8.00
  -5   6   2   54.29    5.60
  -5   6   2   42.90    7.20
  -5   6   2   55.39    5.70
   4  -6  -2   10.50    4.60
   4  -6  -2   14.80    7.00
   4  -6  -2   11.40    5.70
  -4   6   2    9.10    4.90
  -4   6   2    9.00    2.60
  -4   6   2   10.80    6.00
  -4   6   2    8.40    5.80
  -4   6   2   10.00    3.30
   3  -6  -2  104.09    9.90
   3  -6  -2   96.99    8.20
   3  -6  -2   95.99    9.30
  -3   6   2   86.09    5.00
  -3   6   2   88.49    8.00
  -3   6   2   91.69    9.70
  -3   6   2   90.09    6.70
  -3   6   2   92.49    8.00
   2  -6  -2  197.08   12.50
   2  -6  -2  177.88   11.50
   2  -6  -2  198.48   13.50
  -2   6   2  174.48   11.90
  -2   6   2  178.38   10.40
  -2   6   2  189.18   12.20
  -2   6   2  180.28   11.30
   1  -6  -2   12.70    1.40
   1  -6  -2   17.90    4.10
   1  -6  -2    5.80    4.70
   1  -6  -2   14.10    4.20
  -1   6   2   14.00    2.60
  -1   6   2   18.80    3.30
  -1   6   2   12.90    3.90
  -1   6   2    9.70    3.50
  -1   6   2    8.70    3.40
   0  -6  -2  318.57   17.40
   0  -6  -2  340.27   18.70
   0  -6  -2  331.57   17.40
   0   6   2  338.87   16.70
   0   6   2  326.57   17.60
   0   6   2  329.47   16.70
   0   6   2  319.57   17.10
  -1  -6  -2  688.63   33.90
  -1  -6  -2  720.43   34.70
  -1  -6  -2  699.73   33.20
   1   6   2  672.63   31.90
   1   6   2  716.03   33.00
   1   6   2  679.93   33.90
   1   6   2  696.73   33.10
  -2  -6  -2 1825.02   82.29
  -2  -6  -2 1858.11   82.59
  -2  -6  -2 1838.72   84.09
  -2  -6  -2 1814.02   82.39
   2   6   2 1816.12   82.89
   2   6   2 1774.02   82.39
   2   6   2 1759.12   82.29
   2   6   2 1784.12   83.89
  -3  -6  -2   30.90    3.80
  -3  -6  -2   27.70    5.30
  -3  -6  -2   30.20    4.20
  -3  -6  -2   25.20    2.10
  -3  -6  -2   26.20    4.90
   3   6   2   22.30    3.60
   3   6   2   19.40    3.70
   3   6   2   26.40    5.00
  -4  -6  -2    4.40    3.50
  -4  -6  -2   -3.20    4.10
  -4  -6  -2   -1.30    3.00
   4   6   2   -1.10    3.00
   4   6   2   -1.30    2.80
   4   6   2   -3.60    3.80
  -5  -6  -2   11.50    4.80
  -5  -6  -2   11.80    3.10
  -5  -6  -2   10.50    5.30
  -5  -6  -2   12.30    4.10
   5   6   2    9.70    3.00
   5   6   2    6.40    4.40
  -6  -6  -2   22.10    4.50
  -6  -6  -2   22.90    6.50
  -6  -6  -2   23.70    6.30
  -6  -6  -2   24.70    6.70
   6   6   2   13.70    5.70
   6   6   2   25.00    5.10
   6   6   2   14.90    4.50
  -7  -6  -2   -4.20    6.10
  -7  -6  -2  -13.90   10.00
  -7  -6  -2   -0.30    3.90
  -7  -6  -2   -2.50    6.30
   7   6   2    2.20    3.10
   7   6   2   -2.90    5.50
  -8  -6  -2   -1.00    6.80
  -8  -6  -2    2.00    4.10
  -8  -6  -2    3.90    7.40
  -8  -6  -2    2.70    4.00
  -8  -6  -2   -0.50    7.70
   8   6   2    5.10    7.10
   8   6   2   -2.00    1.40
   8   6   2   -3.80    3.40
   8   6   2   -0.20    6.20
  -9  -6  -2    9.20    8.80
  -9  -6  -2    3.40    4.80
  -9  -6  -2    6.50    4.50
  -9  -6  -2    3.80    9.70
  -9  -6  -2    0.40    8.20
   9   6   2    9.30    7.90
   9   6   2    8.50    6.50
   9   6   2   -4.20    5.30
   9   6   2    3.90    2.40
 -10  -6  -2   -2.30   12.10
 -10  -6  -2    6.00    8.60
 -10  -6  -2   16.30   10.10
 -10  -6  -2    4.40    5.30
 -10  -6  -2   -2.70    4.50
 -10  -6  -2    5.10   11.70
  10   6   2   19.50   10.50
  10   6   2   14.30   10.30
  10   6   2    5.50    3.40
  10   6   2    7.10    5.00
 -11  -6  -2    8.70    5.80
 -11  -6  -2   13.20   13.00
 -11  -6  -2    7.00    5.60
 -11  -6  -2   37.10   12.70
 -11  -6  -2   10.30   17.00
  11   6   2    7.90   10.40
  11   6   2   15.20    5.70
  11   6   2   12.50    4.80
   8  -7  -2   33.10   10.20
  -8   7   2   23.30   26.20
  -8   7   2   -1.40    3.90
  -8   7   2    8.30    9.60
   7  -7  -2    6.80   11.80
   7  -7  -2   -0.90   14.20
   7  -7  -2    5.20    6.50
   7  -7  -2    2.90    8.80
  -7   7   2    7.20    9.30
  -7   7   2    4.80    4.20
  -7   7   2   13.60   10.30
  -7   7   2    7.00    5.40
  -7   7   2   -0.10   10.70
   6  -7  -2    1.10    6.50
   6  -7  -2   15.10    9.70
   6  -7  -2   -2.60    7.70
   6  -7  -2    6.90    6.00
  -6   7   2    4.40    3.60
  -6   7   2   13.50    6.40
  -6   7   2   16.20    9.40
  -6   7   2    9.20    8.10
  -6   7   2    6.70    4.00
   5  -7  -2  111.79   13.20
   5  -7  -2   71.59    9.80
   5  -7  -2   80.29   11.90
  -5   7   2   78.39   12.50
  -5   7   2   81.89    7.00
  -5   7   2   78.69    6.20
  -5   7   2   81.69   11.70
  -5   7   2   87.09   10.20
   4  -7  -2   13.10    6.90
   4  -7  -2    1.70    5.10
   4  -7  -2    7.20    7.90
  -4   7   2    7.10    6.40
  -4   7   2    5.50    1.90
  -4   7   2   11.40    5.20
  -4   7   2    6.80    3.20
  -4   7   2   -6.50    5.20
   3  -7  -2   50.49    9.20
   3  -7  -2   42.40    6.80
   3  -7  -2   39.10   13.90
  -3   7   2   44.30    7.10
  -3   7   2   48.90    8.80
  -3   7   2   35.90    5.00
  -3   7   2   34.40    7.00
   2  -7  -2   28.30    5.40
   2  -7  -2   17.70    4.80
   2  -7  -2   23.60    7.00
  -2   7   2   14.80    5.40
  -2   7   2   20.90    5.50
  -2   7   2   16.70    5.10
  -2   7   2   19.30    3.70
   1  -7  -2   16.90    5.20
   1  -7  -2   11.50    4.60
   1  -7  -2   17.80    4.70
   1  -7  -2   13.20    1.70
  -1   7   2   18.10    3.90
  -1   7   2   13.80    4.40
  -1   7   2    9.00    4.70
  -1   7   2   12.50    3.30
  -1   7   2   10.50    4.90
   0  -7  -2   80.09    6.90
   0  -7  -2   69.59    6.80
   0  -7  -2   69.59    8.80
   0   7   2   71.69    7.50
   0   7   2   72.29    6.50
   0   7   2   69.49    5.50
  -1  -7  -2  132.99   10.10
  -1  -7  -2  137.19    9.90
  -1  -7  -2  141.39    8.70
   1   7   2  126.29    6.70
   1   7   2  126.29    9.10
   1   7   2  131.69    8.50
   1   7   2  137.29    8.50
  -2  -7  -2  333.17   16.40
  -2  -7  -2  326.67   18.60
  -2  -7  -2  353.86   16.80
   2   7   2  315.57   16.30
   2   7   2  328.77   16.90
   2   7   2  336.87   18.50
   2   7   2  327.87   16.50
  -3  -7  -2  170.78   12.20
  -3  -7  -2  169.88    8.40
  -3  -7  -2  163.18    9.70
  -3  -7  -2  159.68   10.90
  -3  -7  -2  171.98    9.40
   3   7   2  147.39   10.60
   3   7   2  168.08    9.90
   3   7   2  152.98    9.60
  -4  -7  -2   20.30    4.60
  -4  -7  -2   22.60    5.00
  -4  -7  -2   24.70    4.30
  -4  -7  -2   19.30    4.90
   4   7   2   17.90    3.50
   4   7   2   20.60    4.10
   4   7   2   18.90    5.70
  -5  -7  -2   -3.50    5.10
  -5  -7  -2    1.60    2.80
  -5  -7  -2    3.30    3.40
  -5  -7  -2    2.10    4.10
  -5  -7  -2   -1.60    4.00
   5   7   2    1.50    2.80
   5   7   2    1.50    4.10
  -6  -7  -2   55.09    5.90
  -6  -7  -2   64.89    9.40
  -6  -7  -2   53.19    8.80
  -6  -7  -2   52.59    6.50
  -6  -7  -2   72.99    7.70
   6   7   2   57.99    8.00
   6   7   2   55.49    6.70
  -7  -7  -2   -0.70    4.10
  -7  -7  -2   -7.80    4.40
  -7  -7  -2  -10.60    6.20
  -7  -7  -2    3.50    7.80
   7   7   2   -4.30    5.60
   7   7   2    3.90    6.20
   7   7   2    3.00    4.50
  -8  -7  -2   -0.10    4.90
  -8  -7  -2    1.70    7.90
  -8  -7  -2    0.20    4.40
  -8  -7  -2    4.60    5.80
  -8  -7  -2    9.60    6.50
   8   7   2   11.00    7.70
   8   7   2   -4.10    7.00
   8   7   2   -0.50    3.20
  -9  -7  -2   80.49   12.00
  -9  -7  -2   80.39   12.60
  -9  -7  -2   83.69    8.20
  -9  -7  -2   94.79    9.70
  -9  -7  -2   63.19   12.50
   9   7   2   52.29   11.90
   9   7   2   76.89   13.20
   9   7   2   86.89    9.10
 -10  -7  -2   -2.70    4.80
 -10  -7  -2   -4.80    5.10
 -10  -7  -2   13.80   10.40
 -10  -7  -2   13.90   13.00
 -10  -7  -2  -19.60   11.50
  10   7   2  -11.00   10.20
  10   7   2    1.50    4.80
 -11  -7  -2    1.30   14.10
 -11  -7  -2  -13.30   15.80
 -11  -7  -2   18.60   12.90
 -11  -7  -2    2.80    6.40
 -11  -7  -2   -6.20    5.20
  11   7   2    2.30   14.60
   7  -8  -2  -12.00   13.40
   7  -8  -2   12.70    7.30
   7  -8  -2   15.50   10.00
  -7   8   2   12.20    4.50
  -7   8   2   21.00    9.30
  -7   8   2    2.30    9.90
   6  -8  -2    9.50   13.90
   6  -8  -2   -7.90    9.80
   6  -8  -2    6.30    7.20
   6  -8  -2   -1.60    6.20
  -6   8   2   19.60   10.80
  -6   8   2   10.20    3.50
  -6   8   2   21.80    7.90
  -6   8   2   15.70   10.20
  -6   8   2    4.80    3.90
   5  -8  -2   74.99   13.80
   5  -8  -2   68.99   11.60
   5  -8  -2   61.49   11.50
  -5   8   2   68.09    4.40
  -5   8   2   58.69    6.30
  -5   8   2   71.29   10.20
  -5   8   2   59.89   10.90
  -5   8   2   53.99   11.00
   4  -8  -2   -1.80    8.80
   4  -8  -2    1.20    6.00
   4  -8  -2    4.80    6.00
  -4   8   2    0.50    6.30
  -4   8   2   10.60    6.20
  -4   8   2    3.20    4.80
  -4   8   2    3.50    3.40
   3  -8  -2   44.40    7.20
   3  -8  -2   50.89   11.20
  -3   8   2   40.60    7.90
  -3   8   2   48.70    7.90
  -3   8   2   41.00    8.00
  -3   8   2   44.80    4.80
   2  -8  -2  238.18   15.30
   2  -8  -2  241.78   15.90
   2  -8  -2  210.88   18.70
  -2   8   2  228.78   14.90
  -2   8   2  206.68   15.60
  -2   8   2  218.88   12.90
  -2   8   2  224.38   14.90
   1  -8  -2   91.99   11.60
   1  -8  -2   95.59    9.40
   1  -8  -2   97.79    9.70
  -1   8   2  110.09    7.80
  -1   8   2   85.29    7.50
  -1   8   2   91.49    9.30
  -1   8   2   83.69    8.40
   0  -8  -2   23.50    6.70
   0  -8  -2   24.50    5.10
   0  -8  -2   16.80    6.60
   0   8   2   24.30    5.10
   0   8   2   23.10    3.80
   0   8   2   22.60    4.60
  -1  -8  -2   64.19    8.40
  -1  -8  -2   64.69    6.60
  -1  -8  -2   46.70    4.50
  -1  -8  -2   62.19    8.80
   1   8   2   61.49    5.30
   1   8   2   63.79    7.90
   1   8   2   66.69    6.20
  -2  -8  -2   10.70    2.80
  -2  -8  -2   10.30    4.30
  -2  -8  -2    8.30    2.40
  -2  -8  -2    9.10    3.10
  -2  -8  -2    7.20    4.40
   2   8   2    8.00    2.40
   2   8   2    8.50    2.60
   2   8   2   14.80    3.00
   2   8   2    8.90    4.10
  -3  -8  -2  139.99    8.80
  -3  -8  -2  147.09   10.90
  -3  -8  -2  145.29   11.40
   3   8   2  123.09    7.20
   3   8   2  134.09    8.90
   3   8   2  118.89    9.70
   3   8   2  129.99    8.40
  -4  -8  -2    1.90    5.60
  -4  -8  -2   -4.90    3.80
  -4  -8  -2    1.10    3.40
  -4  -8  -2    7.00    4.20
   4   8   2   -1.40    3.30
   4   8   2    0.40    4.80
   4   8   2   -5.50    3.40
  -5  -8  -2    4.80    4.60
  -5  -8  -2   18.20    7.00
  -5  -8  -2   25.70    5.70
  -5  -8  -2   24.30    4.20
  -5  -8  -2   21.90    9.20
   5   8   2    4.10    6.00
   5   8   2   17.80    5.10
   5   8   2   17.60    4.90
  -6  -8  -2   80.89    8.00
  -6  -8  -2   81.39   11.80
  -6  -8  -2   99.49    8.50
  -6  -8  -2   97.39   10.30
  -6  -8  -2   98.59   13.80
   6   8   2   91.99    9.50
   6   8   2   90.39    7.50
  -7  -8  -2    4.50    6.50
  -7  -8  -2    0.20    4.10
  -7  -8  -2    2.80    3.80
  -7  -8  -2   -0.10    5.40
  -7  -8  -2    0.10    7.20
   7   8   2    4.30    6.90
   7   8   2   -1.70    3.30
  -8  -8  -2   20.30    9.30
  -8  -8  -2   27.20    6.40
  -8  -8  -2   17.70    9.40
  -8  -8  -2   26.20    9.70
  -8  -8  -2   23.80    5.70
   8   8   2   22.50    7.20
   8   8   2   28.40    6.50
   8   8   2   23.10    7.90
  -9  -8  -2   37.00    8.70
  -9  -8  -2   39.60   12.20
  -9  -8  -2   46.50    7.70
  -9  -8  -2   39.90   11.50
   9   8   2   25.40   10.00
   9   8   2   40.70    7.60
   9   8   2   19.40    8.10
 -10  -8  -2   -0.40    5.20
 -10  -8  -2   -6.10   11.90
 -10  -8  -2   -2.70    6.70
 -10  -8  -2   26.10   12.30
  10   8   2   14.20    9.00
  10   8   2   -3.30    4.30
  10   8   2   14.90   10.90
 -11  -8  -2   -5.30    5.90
 -11  -8  -2    7.80    6.80
 -11  -8  -2   30.70   14.80
   6  -9  -2    2.70    5.40
   6  -9  -2   -3.20    9.60
   6  -9  -2  -11.10   16.70
  -6   9   2    2.10    4.00
  -6   9   2   12.90   11.30
   5  -9  -2   17.30    8.60
   5  -9  -2    0.00   12.90
   5  -9  -2   17.40   10.40
  -5   9   2   12.30    4.40
  -5   9   2   13.40    8.50
  -5   9   2   12.70    9.30
  -5   9   2   21.60    8.10
   4  -9  -2    5.70   10.70
   4  -9  -2    0.40    8.50
   4  -9  -2    5.10    7.30
  -4   9   2   -0.70    7.20
  -4   9   2   -0.80    5.50
  -4   9   2    0.80    7.50
  -4   9   2    0.60    3.30
   3  -9  -2   18.80    7.50
   3  -9  -2   22.10    7.40
  -3   9   2    5.50    6.50
  -3   9   2    9.80    7.00
  -3   9   2    7.10    4.40
  -3   9   2   15.60    6.90
   2  -9  -2    2.10    6.70
   2  -9  -2    3.50    6.00
   2  -9  -2    8.10    5.60
  -2   9   2    2.90    6.30
  -2   9   2    2.30    3.60
  -2   9   2    7.50    6.30
  -2   9   2    3.20    5.00
   1  -9  -2   82.49    9.30
   1  -9  -2   83.09    9.30
  -1   9   2   74.59    9.80
  -1   9   2   96.69    8.20
  -1   9   2   82.59    8.90
   0  -9  -2   23.30    5.40
   0  -9  -2   32.70    6.30
   0  -9  -2   17.10    2.90
   0   9   2   26.90    5.20
   0   9   2   23.00    4.90
   0   9   2   17.20    6.60
  -1  -9  -2  244.78   16.10
  -1  -9  -2  219.88   16.50
  -1  -9  -2  237.98   14.10
   1   9   2  226.58   13.30
   1   9   2  227.48   13.70
   1   9   2  214.28   14.50
  -2  -9  -2   35.30    5.40
  -2  -9  -2   27.40    3.90
  -2  -9  -2   38.70    7.00
  -2  -9  -2   30.40    4.10
  -2  -9  -2   46.70    7.30
   2   9   2   36.80    7.40
   2   9   2   38.50    5.20
   2   9   2   41.50    5.80
   2   9   2   38.60    4.10
  -3  -9  -2    1.70    7.50
  -3  -9  -2   -2.80    2.40
  -3  -9  -2    1.60    3.20
  -3  -9  -2   10.60    6.20
  -3  -9  -2    1.00    2.80
   3   9   2   -3.10    3.50
   3   9   2   -1.80    2.00
   3   9   2   -1.10    3.10
   3   9   2    0.70    5.90
  -4  -9  -2   41.70    7.40
  -4  -9  -2   47.00   10.40
  -4  -9  -2   29.20    5.40
  -4  -9  -2   46.30    5.80
   4   9   2   33.00    5.40
   4   9   2   28.40    4.80
   4   9   2   44.80    7.80
  -5  -9  -2    1.30    4.40
  -5  -9  -2    6.20    4.70
  -5  -9  -2   -7.10    6.40
  -5  -9  -2   -0.40    3.30
  -5  -9  -2    3.80    6.90
   5   9   2    1.20    4.50
   5   9   2   -3.20    3.00
  -6  -9  -2   -2.80    3.30
  -6  -9  -2    4.70    5.80
  -6  -9  -2    3.60    5.20
  -6  -9  -2   -5.00    4.40
  -6  -9  -2    8.90    5.70
   6   9   2    6.60    5.00
   6   9   2    4.90    4.60
  -7  -9  -2    0.40    3.90
  -7  -9  -2    2.50    6.20
  -7  -9  -2   24.40    7.90
  -7  -9  -2    7.50    8.30
  -7  -9  -2    5.30    5.00
   7   9   2    3.70    5.00
   7   9   2   -0.10    6.90
  -8  -9  -2   -1.10    5.00
  -8  -9  -2   29.70    9.00
  -8  -9  -2   12.40    7.60
  -8  -9  -2   10.30    4.70
  -8  -9  -2    6.20    7.60
   8   9   2    5.30    8.10
   8   9   2    8.00    5.70
  -9  -9  -2    3.80    6.40
  -9  -9  -2   10.00   12.20
  -9  -9  -2   17.80   11.60
  -9  -9  -2   13.70    9.20
  -9  -9  -2    8.80    5.90
   9   9   2   17.00    6.70
   9   9   2   17.90    9.90
 -10  -9  -2   -9.80   13.70
 -10  -9  -2    2.00   10.80
 -10  -9  -2   16.00    6.80
 -10  -9  -2   -5.20    7.00
 -10  -9  -2    4.70   11.10
  10   9   2    5.00    5.00
  10   9   2   19.20   12.10
   5 -10  -2   25.30   16.40
   5 -10  -2    9.20   10.20
   5 -10  -2   -6.70    9.50
  -5  10   2    2.30   11.20
  -5  10   2   17.20   10.20
  -5  10   2    4.50   11.70
  -5  10   2    4.20    4.30
   4 -10  -2  -12.60    9.20
   4 -10  -2   -1.20   12.90
   4 -10  -2   -1.40    8.90
  -4  10   2    3.20    8.60
  -4  10   2    3.10    7.10
  -4  10   2   -4.30    7.80
  -4  10   2   -2.40    3.80
   3 -10  -2  -11.30    7.40
   3 -10  -2    8.20   10.20
   3 -10  -2   -7.40    5.70
  -3  10   2    1.00    7.20
  -3  10   2    4.80    7.90
  -3  10   2    6.50    8.10
   2 -10  -2    6.20    9.20
   2 -10  -2    5.30    5.00
   2 -10  -2   -8.30    6.80
  -2  10   2    3.10    7.00
  -2  10   2    9.40    4.80
   1 -10  -2   -4.40    5.20
   1 -10  -2    0.30    5.30
   1 -10  -2    1.10    7.80
   1 -10  -2    1.00    2.30
  -1  10   2   -6.90    6.60
  -1  10   2    2.80    3.30
  -1  10   2   -0.20    5.80
   0 -10  -2    9.00    7.50
   0 -10  -2   -0.20    2.70
   0 -10  -2   -4.70    4.60
   0 -10  -2    1.00    5.60
   0  10   2    4.50    4.00
   0  10   2   -1.20    7.00
   0  10   2   -0.40    4.40
  -1 -10  -2   -0.30    6.70
  -1 -10  -2   -1.70    2.90
  -1 -10  -2    2.90    4.30
  -1 -10  -2   -0.20    5.40
   1  10   2   -3.30    3.60
   1  10   2   -2.40    4.00
  -2 -10  -2  186.58   12.30
  -2 -10  -2  257.47   16.00
  -2 -10  -2  185.78   13.40
   2  10   2  244.78   19.40
   2  10   2  248.18   13.50
   2  10   2  271.17   14.20
   2  10   2  238.38   11.80
  -3 -10  -2   51.49   10.30
  -3 -10  -2   53.09    9.50
  -3 -10  -2   66.99   11.00
  -3 -10  -2   32.30    4.70
  -3 -10  -2   39.20    5.20
  -3 -10  -2   28.40    5.10
   3  10   2   40.90    6.10
   3  10   2   52.49    5.70
   3  10   2   40.70    4.90
   3  10   2   44.20    7.60
  -4 -10  -2   24.30   10.30
  -4 -10  -2   13.50    1.80
  -4 -10  -2   18.80    4.70
  -4 -10  -2   16.90    4.40
  -4 -10  -2   22.20    6.90
   4  10   2   22.50    4.80
   4  10   2   20.70    7.40
   4  10   2   22.30    4.70
  -5 -10  -2   -4.30    4.90
  -5 -10  -2   -0.70    4.40
  -5 -10  -2    0.80    4.60
  -5 -10  -2    3.30    8.40
  -5 -10  -2   -4.40    5.00
   5  10   2   -1.20    3.10
   5  10   2   -6.10    6.90
   5  10   2   -1.60    4.80
  -6 -10  -2    3.20    5.00
  -6 -10  -2    1.00    5.20
  -6 -10  -2   -5.50    8.00
  -6 -10  -2   -6.50    7.70
   6  10   2   -2.80    4.60
   6  10   2    2.40    5.40
  -7 -10  -2    1.20    9.60
  -7 -10  -2   21.60    6.30
  -7 -10  -2   15.00    4.90
  -7 -10  -2   12.20    9.00
  -7 -10  -2   11.80    7.80
   7  10   2   14.40    6.70
   7  10   2   14.50    5.70
  -8 -10  -2   21.80   11.10
  -8 -10  -2   -2.90    5.50
  -8 -10  -2    4.10    8.50
  -8 -10  -2   -1.50    7.90
  -8 -10  -2    7.80    5.90
   8  10   2    3.60    8.30
   8  10   2    2.50    4.60
  -9 -10  -2   17.90   11.80
  -9 -10  -2   15.60    5.70
  -9 -10  -2   25.70   12.80
  -9 -10  -2    3.80    9.90
  -9 -10  -2   10.60    6.40
   9  10   2   26.20    7.10
   9  10   2   28.70   11.30
 -10 -10  -2   22.00   18.50
 -10 -10  -2   -2.00   15.20
 -10 -10  -2    0.60    7.00
 -10 -10  -2   30.90   16.60
  10  10   2   25.60   13.50
   4 -11  -2    4.20   11.50
   4 -11  -2  -10.60    8.90
   4 -11  -2   22.00   15.60
  -4  11   2    9.30   11.30
  -4  11   2   -0.90   11.20
  -4  11   2  -12.10   10.40
   3 -11  -2    8.80   13.30
   3 -11  -2    4.70   10.00
  -3  11   2    8.00    9.00
  -3  11   2    3.80    9.40
   2 -11  -2  -13.50   10.40
   2 -11  -2   -0.40    8.90
  -2  11   2   17.60    8.70
  -2  11   2   -2.30    7.20
   1 -11  -2   11.50    7.20
   1 -11  -2   12.50   10.70
   1 -11  -2   14.80    4.30
   1 -11  -2    4.70    8.50
  -1  11   2   18.90    6.90
  -1  11   2   26.50    9.30
   0 -11  -2    6.00    8.40
   0 -11  -2    7.40    5.90
   0 -11  -2    1.30    6.60
   0  11   2   -4.30   10.00
   0  11   2    1.40    3.30
   0  11   2   13.50    7.70
  -1 -11  -2   52.89   10.70
  -1 -11  -2   39.60    7.00
  -1 -11  -2   34.20    4.60
  -1 -11  -2   68.39   12.30
   1  11   2   57.09   10.10
   1  11   2   51.29    5.90
   1  11   2   53.39    7.90
  -2 -11  -2   94.79   10.80
  -2 -11  -2  114.69    9.40
  -2 -11  -2   81.19    7.50
   2  11   2  120.49    9.30
   2  11   2  118.99    9.10
  -3 -11  -2    2.80    8.40
  -3 -11  -2   -3.10    3.10
  -3 -11  -2    8.50    4.00
  -3 -11  -2    9.70    7.70
  -3 -11  -2   -1.20    3.10
  -3 -11  -2    1.70    6.80
   3  11   2    6.90    3.50
   3  11   2   -2.40    4.40
   3  11   2    7.80    3.30
   3  11   2    3.90    5.60
  -4 -11  -2    6.00    4.30
  -4 -11  -2    9.30    6.90
  -4 -11  -2   14.80    8.40
  -4 -11  -2   18.20    4.80
  -4 -11  -2   23.90    9.00
   4  11   2   16.20    4.80
   4  11   2   11.30    4.90
   4  11   2    0.70    7.70
  -5 -11  -2   23.90    5.30
  -5 -11  -2   14.40    5.50
  -5 -11  -2   22.70    8.20
  -5 -11  -2   22.20    5.50
  -5 -11  -2   16.30    9.00
   5  11   2   14.70    6.00
   5  11   2   19.30    5.70
   5  11   2   22.40    7.50
  -6 -11  -2   -7.10    8.90
  -6 -11  -2   -1.60    5.40
  -6 -11  -2   -9.70    6.50
  -6 -11  -2    2.30    9.30
  -6 -11  -2    2.20    5.00
   6  11   2    0.20    8.40
   6  11   2    0.00    4.80
   6  11   2    6.30    6.10
  -7 -11  -2   11.70    8.60
  -7 -11  -2   25.20    5.50
  -7 -11  -2   14.60    6.40
  -7 -11  -2   16.20   11.60
  -7 -11  -2   22.10    8.80
   7  11   2    7.40    5.80
   7  11   2   27.60    8.50
  -8 -11  -2   -0.40   10.70
  -8 -11  -2    3.60    9.80
  -8 -11  -2   11.70   12.80
  -8 -11  -2   13.90    6.60
  -8 -11  -2    1.90    6.90
   8  11   2   14.20    9.40
   8  11   2   10.20    4.90
  -9 -11  -2    1.40   13.50
  -9 -11  -2   34.80   12.30
  -9 -11  -2    3.30    5.20
  -9 -11  -2   -0.40    7.20
  -9 -11  -2  -13.00   11.70
   9  11   2    0.60    6.40
   9  11   2   13.90   12.10
   3 -12  -2    9.20   12.20
   3 -12  -2   25.00   17.50
   3 -12  -2   36.90   14.10
  -3  12   2   12.70   10.50
  -3  12   2   58.29   13.20
   2 -12  -2    5.00   10.70
   2 -12  -2    9.00   10.20
   2 -12  -2   -8.20   11.90
  -2  12   2   -3.20    9.80
  -2  12   2   -9.70    8.50
   1 -12  -2   33.30    9.50
   1 -12  -2    1.70   12.20
   1 -12  -2    8.60   10.90
  -1  12   2   14.80    8.00
  -1  12   2   16.50   10.50
   0 -12  -2    6.90    7.10
   0 -12  -2  -10.60    9.40
   0 -12  -2  -10.20   10.10
   0 -12  -2    3.30    3.50
   0  12   2   17.30   10.20
   0  12   2    3.10    3.80
   0  12   2    1.50    6.80
  -1 -12  -2   -5.30    9.20
  -1 -12  -2    2.80    3.60
  -1 -12  -2   -2.70    9.30
  -1 -12  -2    7.80    6.40
   1  12   2   -0.10    8.50
   1  12   2   -5.00    4.70
  -2 -12  -2   15.30    5.90
  -2 -12  -2   13.10    9.90
  -2 -12  -2   -0.80    4.00
  -2 -12  -2   -2.00    9.00
   2  12   2    2.70    5.00
   2  12   2    5.80    4.90
   2  12   2   17.10    7.20
  -3 -12  -2   14.20    7.70
  -3 -12  -2    6.50    4.00
  -3 -12  -2    6.60    8.00
  -3 -12  -2    1.90    2.90
  -3 -12  -2   -2.50    8.80
  -3 -12  -2    3.30    4.10
   3  12   2    5.10    3.50
   3  12   2   -5.50    5.80
   3  12   2    0.70    3.50
   3  12   2    1.30    5.10
  -4 -12  -2    8.80    2.50
  -4 -12  -2   15.10    8.20
  -4 -12  -2   14.80    9.80
  -4 -12  -2   10.50    4.70
  -4 -12  -2   12.00    4.70
   4  12   2   21.30    9.10
   4  12   2   24.60    5.70
  -5 -12  -2    9.40    5.90
  -5 -12  -2   13.40    6.10
  -5 -12  -2    3.90   10.10
  -5 -12  -2    9.60    5.50
  -5 -12  -2    5.60   10.50
   5  12   2   23.20   10.50
   5  12   2   15.40    5.70
   5  12   2   23.00    6.10
  -6 -12  -2    6.40   10.80
  -6 -12  -2    9.90    6.70
  -6 -12  -2  -11.10   10.80
  -6 -12  -2    2.70    5.40
  -6 -12  -2    0.80   12.00
   6  12   2    5.10    7.30
   6  12   2   10.40    7.20
   6  12   2    4.20    4.10
  -7 -12  -2   15.40    8.50
  -7 -12  -2    2.60    6.40
  -7 -12  -2    6.30   12.50
  -7 -12  -2    6.60    4.80
  -7 -12  -2  -20.60   12.00
   7  12   2    4.20    8.60
   7  12   2    1.90    4.60
  -8 -12  -2   -7.20    6.70
  -8 -12  -2  -11.20   14.80
  -8 -12  -2   12.10   10.90
  -8 -12  -2   -4.40   15.70
   8  12   2   18.00   11.30
   8  12   2    0.70    4.50
   2 -13  -2   -3.80   16.00
   2 -13  -2    1.80   12.90
  -2  13   2   10.00   14.00
  -2  13   2   -8.20   10.90
   1 -13  -2    4.10   10.50
   1 -13  -2    1.00   15.00
   1 -13  -2  -11.90   13.50
  -1  13   2  -19.50   11.00
  -1  13   2   -0.30    9.00
   0 -13  -2  -14.00   13.10
   0 -13  -2   -6.60   12.90
   0 -13  -2   12.10    8.90
   0  13   2    1.80    5.40
   0  13   2   -0.80   11.60
   0  13   2   -5.00    7.90
  -1 -13  -2   48.30   14.30
  -1 -13  -2   18.70   13.10
  -1 -13  -2    7.00    4.60
  -1 -13  -2   42.90   13.10
   1  13   2   20.80    6.10
   1  13   2    8.70    7.40
   1  13   2   33.80   10.00
  -2 -13  -2   -3.00    6.00
  -2 -13  -2   15.00    8.90
  -2 -13  -2   -1.90    4.30
  -2 -13  -2   -1.00   11.30
   2  13   2   -7.20   11.60
   2  13   2   -3.80    5.90
   2  13   2   -2.20    4.80
  -3 -13  -2  -15.00    8.20
  -3 -13  -2    1.70    2.70
  -3 -13  -2    5.40    5.20
  -3 -13  -2   -5.70    4.10
  -3 -13  -2   17.90   12.10
  -3 -13  -2   -3.00   10.40
   3  13   2   -2.80    4.40
   3  13   2    6.90    4.20
   3  13   2   -0.30   10.50
  -4 -13  -2    1.50    4.60
  -4 -13  -2   18.40   10.60
  -4 -13  -2   36.70   13.60
  -4 -13  -2    1.10    8.80
  -4 -13  -2    1.20    4.80
   4  13   2    8.70    4.60
   4  13   2   13.40   11.80
   4  13   2   10.50    5.30
  -5 -13  -2   24.60   12.50
  -5 -13  -2   22.70    6.70
  -5 -13  -2   30.50    6.30
  -5 -13  -2   42.60   13.90
  -5 -13  -2   25.60   13.40
  -5 -13  -2   26.30    8.00
   5  13   2   32.10    7.30
   5  13   2   39.70    7.50
   5  13   2   29.30   12.20
  -6 -13  -2   16.10   14.80
  -6 -13  -2    0.30    6.80
  -6 -13  -2    9.80    6.30
  -6 -13  -2    5.10   10.20
   6  13   2   15.50   11.60
   6  13   2   42.60   14.50
   6  13   2   10.10    4.90
  -7 -13  -2   -0.30    6.50
  -7 -13  -2  -11.60    8.90
  -7 -13  -2    6.80   12.50
  -7 -13  -2   -8.10    6.70
   7  13   2   17.30   10.80
   7  13   2   -2.90    4.50
  -1 -14  -2   -1.20    4.70
  -1 -14  -2   14.80   10.00
  -1 -14  -2   10.00   15.60
   1  14   2    2.80    5.70
   1  14   2    9.00    8.60
   1  14   2   18.90   15.00
  -2 -14  -2    9.90   14.60
  -2 -14  -2   -6.60    7.90
  -2 -14  -2    4.20    4.60
  -2 -14  -2   38.30   13.90
   2  14   2   -5.00    3.90
   2  14   2   -4.10   12.30
  -3 -14  -2   -2.20    5.80
  -3 -14  -2   -6.70    5.00
  -3 -14  -2   -3.80   13.80
  -3 -14  -2   21.10   13.10
   3  14   2   -3.80    5.40
   3  14   2   -4.60   12.70
   3  14   2    7.90    5.40
  -4 -14  -2   14.30   12.90
  -4 -14  -2    1.60    7.00
  -4 -14  -2   -3.50    3.50
  -4 -14  -2    2.50   12.90
  -4 -14  -2    3.10    5.00
  -4 -14  -2   -4.00    5.30
   4  14   2    0.90    4.70
   4  14   2   -7.80   13.20
   4  14   2   -2.50    4.20
  -5 -14  -2   -3.30    6.60
  -5 -14  -2   18.40   10.90
  -5 -14  -2    0.50    7.00
  -5 -14  -2   -4.00    5.60
  -5 -14  -2  -21.60   10.80
   5  14   2    2.50    6.20
   5  14   2   22.80   14.40
   5  14   2   12.10    7.40
  -6 -14  -2   -4.80    5.80
  -6 -14  -2    5.40    7.60
  -6 -14  -2   -7.80   11.60
  -6 -14  -2    1.80    8.80
   6  14   2    3.40    6.20
   6  14   2    6.30   10.80
   3  14  -3    6.40    5.40
   3  14  -3   -8.90    9.50
   3  14  -3  -10.40   14.90
  -3 -14   3    7.10    7.10
   2  14  -3   20.50    9.20
   6  13  -3    2.40    5.80
   6  13  -3  -24.30   12.50
   6  13  -3   -0.10   10.90
  -6 -13   3   -1.80    4.80
  -6 -13   3   -1.20    9.80
  -6 -13   3  -11.50   12.00
  -6 -13   3    1.90    6.00
   5  13  -3  -11.40    8.70
   5  13  -3    1.10    5.00
   5  13  -3   -5.00    4.80
   5  13  -3   -9.30    9.30
  -5 -13   3   23.40   11.20
  -5 -13   3   10.90    6.60
  -5 -13   3    1.60    8.60
  -5 -13   3    8.60   15.30
  -5 -13   3    4.00   10.80
   4  13  -3    6.70    4.70
   4  13  -3    9.80   12.60
   4  13  -3  -11.70    8.80
   4  13  -3   -0.50    5.80
  -4 -13   3   11.50    9.00
  -4 -13   3   -2.20   10.40
  -4 -13   3    1.20    5.60
  -4 -13   3   -5.90    7.80
  -4 -13   3   -3.70   13.50
  -4 -13   3    2.40    6.70
   3  13  -3   25.50   12.90
   3  13  -3   10.30    7.00
   3  13  -3   13.90    5.10
   3  13  -3   12.90    7.80
  -3 -13   3   30.70   10.80
  -3 -13   3   12.30    9.90
  -3 -13   3   20.60   13.60
  -3 -13   3   18.50    9.00
  -3 -13   3   15.60    6.20
  -3 -13   3   22.80    5.80
  -3 -13   3   20.30    6.70
   2  13  -3   -1.30    4.20
   2  13  -3    0.70    6.80
   2  13  -3    8.70    7.90
   2  13  -3   17.40    8.50
  -2 -13   3  -13.50    9.40
  -2 -13   3   -7.00    6.20
  -2 -13   3    1.90    4.90
  -2 -13   3  -16.80   13.00
  -2 -13   3  -10.60    6.70
  -2 -13   3    1.60    9.60
   1  13  -3    4.10    7.80
   1  13  -3   -7.30   12.20
   1  13  -3   -4.10    5.80
   1  13  -3   -3.00    4.40
  -1 -13   3   -2.00   10.00
  -1 -13   3    5.60    4.90
  -1 -13   3   28.90   11.10
  -1 -13   3  -23.20   12.50
  -1 -13   3    7.60    9.00
  -1 -13   3   -1.00    5.90
   0  13  -3    6.10   14.40
   0  13  -3   12.60    5.70
   0  13  -3   17.50    9.50
   0 -13   3   -1.80    5.70
   0 -13   3   12.00   11.20
   0 -13   3   13.90   10.30
   0 -13   3   11.40    5.50
  -1  13  -3   28.20   15.30
  -1  13  -3   38.40   11.60
   1 -13   3   46.20   13.30
   1 -13   3   21.50   10.80
   1 -13   3   32.60    7.20
   1 -13   3   18.90    5.50
   7  12  -3   14.70   12.20
   7  12  -3    8.70   10.70
   7  12  -3    3.80    5.90
  -7 -12   3  -15.00   13.00
  -7 -12   3    5.90   12.60
  -7 -12   3   -4.90   10.80
  -7 -12   3   10.30    7.30
  -7 -12   3    3.30    9.10
   6  12  -3    4.30    3.20
   6  12  -3    4.20    2.70
   6  12  -3   -3.10    5.60
   6  12  -3  -20.90   10.50
   6  12  -3   12.60   10.00
  -6 -12   3  -11.70   10.20
  -6 -12   3    7.90    9.30
  -6 -12   3    4.50    6.50
  -6 -12   3  -23.60   11.40
  -6 -12   3    3.70    6.50
   5  12  -3   38.80    6.80
   5  12  -3   38.70    9.70
   5  12  -3   34.70    6.40
   5  12  -3   28.10   11.60
  -5 -12   3   46.10    7.40
  -5 -12   3   37.80   10.40
  -5 -12   3   35.10    7.50
  -5 -12   3   26.50   11.90
  -5 -12   3   38.00    9.30
   4  12  -3    1.60    5.20
   4  12  -3   -0.60    4.40
   4  12  -3   -4.60    8.30
   4  12  -3    9.80    7.40
  -4 -12   3   -1.00    5.90
  -4 -12   3   -4.60   11.40
  -4 -12   3   -6.70    5.90
  -4 -12   3   -4.30   16.00
  -4 -12   3    3.10    7.70
  -4 -12   3    5.70    5.00
   3  12  -3   13.60   10.00
   3  12  -3    1.00    5.60
   3  12  -3    4.60    6.70
   3  12  -3    6.80    4.50
  -3 -12   3   13.50    5.60
  -3 -12   3   -2.40    8.30
  -3 -12   3    6.10    5.00
  -3 -12   3   34.80   11.80
  -3 -12   3   11.60    5.50
   2  12  -3   76.59   11.70
   2  12  -3  119.89   10.40
   2  12  -3   75.09    7.70
  -2 -12   3  107.09    8.70
  -2 -12   3   91.09   15.90
  -2 -12   3  123.39   10.10
  -2 -12   3   63.09    9.70
   1  12  -3    0.20    6.70
   1  12  -3    1.90    4.10
   1  12  -3   11.00    7.70
   1  12  -3    3.70    5.40
  -1 -12   3   -1.00   10.70
  -1 -12   3   -1.90    5.00
  -1 -12   3   -5.00    6.80
  -1 -12   3    9.20    4.40
  -1 -12   3   15.40    8.50
   0  12  -3   -9.50   10.30
   0  12  -3    2.30    4.10
   0  12  -3    9.40    7.90
   0 -12   3   -0.20    4.20
   0 -12   3    1.30    8.20
   0 -12   3    1.00    5.30
   0 -12   3    6.50    7.20
   0 -12   3  -11.80   10.70
  -1  12  -3   43.40   11.30
  -1  12  -3   16.70    8.80
  -1  12  -3   14.80    5.20
   1 -12   3   -3.30    8.20
   1 -12   3    7.30    4.50
   1 -12   3   20.60    9.50
   1 -12   3   14.40    5.70
  -2  12  -3   13.00   10.70
  -2  12  -3   -4.00    4.20
  -2  12  -3    5.40    4.80
  -2  12  -3   37.00   13.60
   2 -12   3   -4.60   10.10
   2 -12   3    7.20    5.20
   2 -12   3   -4.00   11.00
   2 -12   3    1.50    4.30
   2 -12   3    9.60   14.00
  -3  12  -3   30.50   15.40
  -3  12  -3   49.50   13.10
   3 -12   3   -5.80   13.80
   3 -12   3    2.80    4.50
   3 -12   3   29.10   13.60
   3 -12   3   15.40    6.20
   8  11  -3    4.20    8.70
   8  11  -3    2.50    6.40
  -8 -11   3   24.40   13.10
  -8 -11   3   18.90   13.00
  -8 -11   3   -8.70    6.30
  -8 -11   3    2.60   12.50
   7  11  -3   -3.70   10.10
   7  11  -3   -0.30    9.10
   7  11  -3   -6.00    5.50
  -7 -11   3    1.50   10.70
  -7 -11   3    3.10    4.70
  -7 -11   3  -12.00   10.80
  -7 -11   3   14.30    9.50
  -7 -11   3    1.60    6.10
   6  11  -3    6.70    8.90
   6  11  -3   24.10    3.90
   6  11  -3   28.60    4.50
   6  11  -3   24.40    6.30
   6  11  -3   20.70    9.30
  -6 -11   3   12.60    8.90
  -6 -11   3   13.60   11.50
  -6 -11   3   29.80    7.00
  -6 -11   3   23.70    6.40
  -6 -11   3   10.60    8.90
   5  11  -3   13.60    4.30
   5  11  -3   12.10    5.00
   5  11  -3   -3.40    7.50
   5  11  -3   -1.70    8.90
  -5 -11   3    5.20    9.00
  -5 -11   3   18.70    6.30
  -5 -11   3    5.50    6.60
  -5 -11   3    8.80    5.90
  -5 -11   3   13.10    8.30
   4  11  -3   15.60    4.60
   4  11  -3   14.00    6.80
   4  11  -3   12.90    4.80
   4  11  -3   16.90    8.90
  -4 -11   3   19.50    7.50
  -4 -11   3   28.00    6.00
  -4 -11   3   14.80    6.20
  -4 -11   3   25.20   13.60
  -4 -11   3   16.40   10.00
   3  11  -3   14.20    5.30
   3  11  -3   13.30    6.30
   3  11  -3   13.60    4.40
   3  11  -3   15.40    8.50
  -3 -11   3   11.00    5.80
  -3 -11   3   11.30    6.70
  -3 -11   3   21.50    6.80
  -3 -11   3   16.90    4.70
  -3 -11   3   20.50    9.40
  -3 -11   3   11.00    4.70
  -3 -11   3    4.60    5.00
   2  11  -3   11.10    4.40
   2  11  -3    6.20    5.40
   2  11  -3    7.20    8.10
   2  11  -3    8.30    5.50
  -2 -11   3    8.40    4.90
  -2 -11   3    9.10    6.80
  -2 -11   3    9.60    6.90
  -2 -11   3    6.60    8.70
  -2 -11   3    2.60    4.80
  -2 -11   3    3.40    4.80
  -2 -11   3   13.20    4.20
   1  11  -3   -0.50    6.20
   1  11  -3    5.90   10.90
   1  11  -3   -2.30    3.50
  -1 -11   3    0.00    5.30
  -1 -11   3   11.30    6.10
  -1 -11   3    0.00    6.40
  -1 -11   3    1.60    4.60
  -1 -11   3  -11.60    8.30
  -1 -11   3    2.90    4.20
   0  11  -3    6.60    6.30
   0  11  -3   10.10    7.20
   0  11  -3   -1.70    3.50
   0  11  -3   -3.40    4.60
   0 -11   3    6.50    4.20
   0 -11   3    5.00    6.50
   0 -11   3   -9.20    6.10
   0 -11   3    6.10    4.90
   0 -11   3   11.00    7.30
  -1  11  -3   -9.90    7.30
  -1  11  -3   -3.60    4.20
  -1  11  -3   -1.70    4.30
  -1  11  -3    7.50    9.30
   1 -11   3  -17.60    9.20
   1 -11   3    8.30    7.50
   1 -11   3   -1.40    3.50
   1 -11   3    2.20    4.60
   1 -11   3   -3.10    8.60
  -2  11  -3   46.80    7.30
  -2  11  -3   68.29   12.70
  -2  11  -3   62.99   11.00
  -2  11  -3   52.29    7.70
   2 -11   3   50.09   10.40
   2 -11   3   66.19   11.40
   2 -11   3   80.79   13.70
   2 -11   3   76.29    7.20
   2 -11   3   36.80    5.50
  -3  11  -3    4.50   10.30
  -3  11  -3    4.50    8.60
  -3  11  -3    7.70    5.10
   3 -11   3   22.70   11.00
   3 -11   3   -5.40    9.10
   3 -11   3   -7.10   11.60
  -4  11  -3    3.40   12.70
  -4  11  -3    2.80    5.90
  -4  11  -3  -18.70   11.40
  -4  11  -3   -8.70    4.50
   4 -11   3    9.40   15.20
   4 -11   3  -17.30   11.20
   4 -11   3   -3.00   12.20
   4 -11   3    4.80    4.20
   9  10  -3   19.30    7.80
  -9 -10   3  -10.20   13.30
  -9 -10   3    8.50    7.30
  -9 -10   3    1.70   11.80
  -9 -10   3    1.30    7.00
   8  10  -3   -5.10   10.70
   8  10  -3   11.40    6.40
  -8 -10   3   22.20   10.90
  -8 -10   3   -2.70   10.90
  -8 -10   3   -0.60    5.90
  -8 -10   3   -1.50    5.70
   7  10  -3   18.90    6.20
   7  10  -3   10.30    2.80
   7  10  -3   12.40    2.50
   7  10  -3    0.90    8.00
   7  10  -3    1.80    9.70
  -7 -10   3   15.10    6.50
  -7 -10   3   12.20    9.70
  -7 -10   3    2.80    8.90
  -7 -10   3   21.40    9.20
  -7 -10   3   14.80    5.20
   6  10  -3   -0.70    4.90
   6  10  -3    6.60    3.10
   6  10  -3   -0.80    3.00
   6  10  -3    1.40    7.70
   6  10  -3   -6.80    7.40
  -6 -10   3    7.50    5.20
  -6 -10   3    5.60    8.20
  -6 -10   3    8.50    4.30
  -6 -10   3    0.50    7.10
   5  10  -3    0.50    3.30
   5  10  -3    1.10    6.30
   5  10  -3    3.60    4.40
   5  10  -3   -8.50    6.90
  -5 -10   3   -1.70    5.70
  -5 -10   3    0.80    6.30
  -5 -10   3   -1.60    4.90
  -5 -10   3   -3.60    3.60
  -5 -10   3    1.60    8.40
   4  10  -3  102.49   10.40
   4  10  -3   99.19    8.60
   4  10  -3  101.39    8.40
   4  10  -3   91.59   12.00
  -4 -10   3  105.69    8.50
  -4 -10   3  117.79    9.20
  -4 -10   3  110.99   13.00
  -4 -10   3   81.79   14.70
  -4 -10   3  122.29   11.10
   3  10  -3    6.70    3.60
   3  10  -3   -0.10    6.20
   3  10  -3   -8.30    4.40
  -3 -10   3    6.20    5.80
  -3 -10   3   -5.40    7.10
  -3 -10   3    3.40    5.10
  -3 -10   3   -0.50    4.40
  -3 -10   3   -0.10    4.20
  -3 -10   3   -0.60    3.30
   2  10  -3    9.40    3.70
   2  10  -3    4.80    5.00
   2  10  -3    9.70    7.20
   2  10  -3    1.20    4.90
  -2 -10   3    0.10    4.30
  -2 -10   3   12.50    7.70
  -2 -10   3    3.20    3.90
  -2 -10   3    7.00    5.60
  -2 -10   3    2.80    4.50
  -2 -10   3   10.80    3.90
  -2 -10   3    3.50    5.50
   1  10  -3   18.40    5.10
   1  10  -3   33.60    8.40
   1  10  -3   20.90    6.10
   1  10  -3   12.10    4.00
  -1 -10   3   29.70    6.40
  -1 -10   3   20.30    5.10
  -1 -10   3   21.10    5.60
  -1 -10   3   24.30    6.50
  -1 -10   3   15.10    4.20
  -1 -10   3   25.10    8.30
   0  10  -3  -10.40    9.40
   0  10  -3    6.30    4.10
   0  10  -3    0.00    7.00
   0  10  -3    0.20    3.50
   0 -10   3    4.80    4.20
   0 -10   3   -3.40    7.50
   0 -10   3   -3.80    5.20
   0 -10   3    2.90    3.70
   0 -10   3   -2.20    5.30
  -1  10  -3   62.39   10.10
  -1  10  -3   87.09   12.20
  -1  10  -3   49.60    6.60
   1 -10   3   54.19   10.10
   1 -10   3   54.59    6.00
   1 -10   3   58.29   10.30
   1 -10   3   60.09    9.50
   1 -10   3   62.19    7.10
  -2  10  -3   39.70   10.00
  -2  10  -3   36.10    5.30
  -2  10  -3   34.40    5.40
  -2  10  -3   33.20    8.70
   2 -10   3   36.10    8.30
   2 -10   3   22.30    4.50
   2 -10   3   30.10    9.60
   2 -10   3   36.90    8.90
  -3  10  -3   18.70    8.90
  -3  10  -3   18.60    5.30
  -3  10  -3   31.00    8.40
  -3  10  -3   21.60    5.00
   3 -10   3    4.70    9.80
   3 -10   3   16.20    9.00
   3 -10   3   17.50    9.20
   3 -10   3    9.70    3.90
  -4  10  -3   16.20   10.40
  -4  10  -3   20.10    5.20
  -4  10  -3   18.40   10.70
  -4  10  -3   18.90    8.60
  -4  10  -3    8.60    5.80
   4 -10   3   17.20    4.30
   4 -10   3   -3.20   10.20
   4 -10   3    8.00    9.60
   4 -10   3    1.00    9.70
  -5  10  -3  -12.00    8.90
  -5  10  -3   -1.00    5.90
  -5  10  -3    6.00    6.70
  -5  10  -3    2.00    9.80
   5 -10   3   18.40   13.80
   5 -10   3  -15.00   11.10
   5 -10   3    2.60    9.50
   5 -10   3   -0.50    3.90
   5 -10   3    3.10    5.40
   9   9  -3    3.20    6.50
   9   9  -3    1.10    2.70
   9   9  -3   30.30   10.20
   9   9  -3   -2.90    3.20
   9   9  -3  -10.30   10.40
  -9  -9   3   -6.50    6.40
  -9  -9   3   27.60   12.50
  -9  -9   3   -0.20    9.40
  -9  -9   3   -6.40   12.00
  -9  -9   3    3.90    8.00
   8   9  -3   -2.20    3.20
   8   9  -3   -0.10    2.90
   8   9  -3    3.80    7.00
   8   9  -3    8.00    8.70
   8   9  -3    0.50    5.50
  -8  -9   3    7.00    9.10
  -8  -9   3    1.20    4.60
  -8  -9   3   -3.80    9.90
  -8  -9   3    5.10    6.20
  -8  -9   3   -1.20    9.00
   7   9  -3    4.50    6.30
   7   9  -3    0.70    2.70
   7   9  -3    7.10    7.70
   7   9  -3    6.20    5.70
  -7  -9   3    7.80    8.20
  -7  -9   3   -1.00    7.00
  -7  -9   3   -9.00    4.90
  -7  -9   3   11.10    6.00
  -7  -9   3   -9.90    7.10
   6   9  -3   10.20    6.60
   6   9  -3   11.00    5.30
   6   9  -3    7.80    3.30
   6   9  -3    7.70    7.10
   6   9  -3    4.00    3.10
  -6  -9   3    8.90    5.60
  -6  -9   3    6.80    4.20
  -6  -9   3    7.20    7.10
  -6  -9   3   14.40    7.70
  -6  -9   3   10.70    5.50
   5   9  -3   17.90    3.90
   5   9  -3   13.60    6.30
   5   9  -3   15.30    7.00
   5   9  -3   18.50    4.90
  -5  -9   3   21.80    4.80
  -5  -9   3   19.80    4.80
  -5  -9   3    9.90    6.10
  -5  -9   3   13.50    7.40
   4   9  -3   -2.00    5.70
   4   9  -3   -3.80    4.30
   4   9  -3    1.90    3.30
   4   9  -3    0.20    3.50
  -4  -9   3   -4.00    4.40
  -4  -9   3    1.70    4.70
  -4  -9   3   -4.40    4.90
  -4  -9   3   -3.70    4.20
   3   9  -3    3.70    3.20
   3   9  -3    4.20    6.40
   3   9  -3   15.30    4.10
   3   9  -3    8.50    4.80
  -3  -9   3    8.90    4.60
  -3  -9   3    3.10    4.50
  -3  -9   3   13.60    4.60
  -3  -9   3    7.80    4.20
   2   9  -3   32.20    7.20
   2   9  -3   23.10    5.30
   2   9  -3   28.30    4.00
   2   9  -3   29.80    5.60
  -2  -9   3   24.10    5.10
  -2  -9   3   30.60    5.50
  -2  -9   3   42.20    7.50
  -2  -9   3   34.70    5.30
  -2  -9   3   20.00    5.00
  -2  -9   3   26.90    5.00
   1   9  -3   15.20    6.90
   1   9  -3   16.60    4.50
   1   9  -3   17.30    3.60
   1   9  -3   14.60    5.10
  -1  -9   3   17.30    5.30
  -1  -9   3   12.00    4.20
  -1  -9   3   10.70    5.50
  -1  -9   3   13.70    4.70
  -1  -9   3   11.20    4.00
  -1  -9   3   14.40    3.70
  -1  -9   3   14.30    4.50
   0   9  -3   38.60    6.80
   0   9  -3   42.30    7.50
   0   9  -3   22.40    3.80
   0   9  -3   32.70    5.00
   0  -9   3   33.60    4.80
   0  -9   3   35.80    6.30
   0  -9   3   35.60    5.00
   0  -9   3   24.60    5.80
   0  -9   3   28.40    7.60
  -1   9  -3    3.30    3.50
  -1   9  -3    3.40    6.30
  -1   9  -3    2.50    4.90
   1  -9   3    4.40    4.70
   1  -9   3    3.50    3.30
   1  -9   3   13.20    5.50
   1  -9   3   -0.20    3.10
   1  -9   3    0.30    7.00
  -2   9  -3    0.50    6.90
  -2   9  -3    0.40    3.40
  -2   9  -3   11.50    6.50
  -2   9  -3    2.00    3.80
   2  -9   3   -2.50    5.50
   2  -9   3    0.40    4.60
   2  -9   3    8.00    7.60
   2  -9   3    3.70    2.90
  -3   9  -3  101.49    8.40
  -3   9  -3   84.99   11.30
  -3   9  -3   97.49    8.70
  -3   9  -3   93.19   10.50
  -3   9  -3   93.49   12.50
   3  -9   3   82.19   12.60
   3  -9   3  112.89   12.60
   3  -9   3   68.19    6.90
   3  -9   3   82.49   12.50
  -4   9  -3    0.20    6.30
  -4   9  -3   -0.80    6.10
  -4   9  -3    8.30    4.80
  -4   9  -3   -4.70    4.20
   4  -9   3   -0.70    7.90
   4  -9   3  -10.60    7.90
   4  -9   3   -5.60    3.20
   4  -9   3    2.30    6.60
  -5   9  -3   10.60    5.70
  -5   9  -3    1.20    7.00
  -5   9  -3   13.30   11.10
  -5   9  -3    4.50    6.00
  -5   9  -3    5.80   10.20
   5  -9   3   17.10   10.70
   5  -9   3   11.00    5.20
   5  -9   3   14.90   10.30
   5  -9   3  -10.40    9.20
   5  -9   3    9.50    3.80
  -6   9  -3   21.90    7.90
  -6   9  -3   17.40    9.60
  -6   9  -3    2.70    6.40
   6  -9   3  -11.60   11.00
   6  -9   3   -2.50    3.90
   6  -9   3   -2.60    9.70
   6  -9   3   -4.80    5.30
   6  -9   3   12.90   13.70
  10   8  -3    5.30    7.70
  10   8  -3   19.80   10.80
  10   8  -3   -9.20   14.20
 -10  -8   3    7.50    6.10
 -10  -8   3    8.30   15.10
 -10  -8   3    1.80    7.40
 -10  -8   3    5.00   11.20
   9   8  -3   -1.10    4.10
   9   8  -3   -4.30   10.60
   9   8  -3   15.40    8.90
   9   8  -3    4.70    4.30
   9   8  -3    1.20    6.50
  -9  -8   3   -2.40   11.50
  -9  -8   3    7.90    5.00
  -9  -8   3   -2.70    7.90
  -9  -8   3    8.90    5.10
  -9  -8   3    9.90    8.40
   8   8  -3    0.20    3.70
   8   8  -3    0.90    4.70
   8   8  -3    3.10    3.70
   8   8  -3    6.00    8.80
   8   8  -3    4.60    8.50
  -8  -8   3    3.70    8.70
  -8  -8   3    2.50    7.90
  -8  -8   3    0.70    5.40
  -8  -8   3  -11.80    8.30
  -8  -8   3    4.80    4.40
   7   8  -3   -1.70    7.60
   7   8  -3    2.70    3.10
   7   8  -3   -2.00    4.80
   7   8  -3   -0.10    3.20
   7   8  -3    1.60    6.10
  -7  -8   3    1.10    5.20
  -7  -8   3    6.80   11.00
  -7  -8   3    6.80    6.70
  -7  -8   3   -2.50    5.20
   6   8  -3    7.90    3.00
   6   8  -3    0.40    4.60
   6   8  -3    0.70    3.00
   6   8  -3    6.50    5.90
   6   8  -3    2.20    6.60
  -6  -8   3    7.80    6.30
  -6  -8   3    0.80    4.50
  -6  -8   3   12.90    6.00
  -6  -8   3   11.30    5.20
  -6  -8   3    3.10    9.90
   5   8  -3    0.00    5.20
   5   8  -3    6.80    3.20
   5   8  -3    1.50    5.90
   5   8  -3    7.20    3.20
   5   8  -3   11.30    4.70
  -5  -8   3   10.60    5.90
  -5  -8   3   15.50    5.10
  -5  -8   3    8.50    5.10
  -5  -8   3   15.30    6.30
  -5  -8   3    5.40    3.60
   4   8  -3   69.29    9.20
   4   8  -3   64.79    6.40
   4   8  -3   62.59    8.20
   4   8  -3   68.59    6.50
  -4  -8   3   76.69    7.30
  -4  -8   3   68.49    7.40
  -4  -8   3   62.19    9.30
  -4  -8   3   67.29    8.40
  -4  -8   3   73.69    8.60
   3   8  -3   12.40    3.80
   3   8  -3   16.50    4.80
   3   8  -3   12.20    5.90
   3   8  -3   14.80    3.40
  -3  -8   3   15.80    5.10
  -3  -8   3   16.20    4.60
  -3  -8   3   14.80    4.30
  -3  -8   3   11.80    4.30
  -3  -8   3   15.70    3.60
   2   8  -3   37.70    6.10
   2   8  -3   35.50    5.60
   2   8  -3   31.30    6.90
   2   8  -3   29.30    4.00
  -2  -8   3   29.10    5.00
  -2  -8   3   33.90    5.40
  -2  -8   3   30.10    5.10
  -2  -8   3   35.30    5.00
  -2  -8   3   40.90    7.40
  -2  -8   3   34.20    4.40
  -2  -8   3   27.80    5.10
   1   8  -3   58.49    7.00
   1   8  -3   64.69    8.60
   1   8  -3   68.99    6.90
   1   8  -3   57.09    5.40
  -1  -8   3   66.09    9.20
  -1  -8   3   64.59    6.80
  -1  -8   3   65.69    7.10
  -1  -8   3   56.39    7.30
  -1  -8   3   62.99    5.10
  -1  -8   3   65.39    6.30
  -1  -8   3   56.69    6.20
   0   8  -3   -0.50    4.50
   0   8  -3    1.90    2.40
   0   8  -3    1.20    5.90
   0   8  -3    2.90    3.10
   0  -8   3    3.70    4.40
   0  -8   3    4.20    5.80
   0  -8   3    2.30    4.30
   0  -8   3    4.50    3.00
   0  -8   3    5.60    3.50
  -1   8  -3   -1.40    3.00
  -1   8  -3    3.10    5.10
  -1   8  -3   -1.00    5.60
   1  -8   3   -1.30    4.20
   1  -8   3   -2.10    6.10
   1  -8   3    0.90    5.20
   1  -8   3   -2.80    2.70
   1  -8   3   -3.90    2.80
  -2   8  -3   38.30    5.50
  -2   8  -3   39.40    7.60
  -2   8  -3   39.20   12.80
  -2   8  -3   33.50    5.00
   2  -8   3   40.40    8.50
   2  -8   3   28.20    4.00
   2  -8   3   36.80    6.70
   2  -8   3   43.80    8.00
  -3   8  -3    6.40    6.10
  -3   8  -3    1.90    3.50
  -3   8  -3    0.80    4.90
  -3   8  -3    0.30    4.20
  -3   8  -3   -4.20    3.50
   3  -8   3    6.00    4.80
   3  -8   3   -0.90    5.40
   3  -8   3    2.70    2.60
   3  -8   3   -0.90    6.40
  -4   8  -3   63.19    7.90
  -4   8  -3   76.19   11.40
  -4   8  -3   69.99    9.70
  -4   8  -3   55.09    7.40
  -4   8  -3   46.20    8.80
   4  -8   3   57.99    6.20
   4  -8   3   45.00    5.50
   4  -8   3   74.69   11.60
   4  -8   3   66.59   11.80
   4  -8   3   52.89   10.50
  -5   8  -3    8.60    6.70
  -5   8  -3   10.30    4.50
  -5   8  -3    5.30    9.20
  -5   8  -3   -1.30    5.30
  -5   8  -3   -6.10    8.30
   5  -8   3    4.70    8.40
   5  -8   3    8.70    8.30
   5  -8   3   -2.10    2.90
   5  -8   3   -1.20    7.50
   5  -8   3   -2.30    4.10
  -6   8  -3    1.90    8.70
  -6   8  -3    3.00    6.10
  -6   8  -3   -7.20    6.90
  -6   8  -3    4.10    6.60
   6  -8   3  -10.60    9.90
   6  -8   3   -5.90    5.10
   6  -8   3    1.70    9.50
   6  -8   3   11.40   11.20
   6  -8   3    5.10    3.80
  -7   8  -3   12.80    9.90
  -7   8  -3    0.30   10.40
   7  -8   3   27.00   13.40
   7  -8   3    1.40    6.00
   7  -8   3   -2.90   13.30
   7  -8   3  -14.50   11.20
  10   7  -3   16.40    6.00
  10   7  -3   26.20   10.30
  10   7  -3   15.90    6.60
  10   7  -3    5.40    6.20
  10   7  -3    7.00   12.90
 -10  -7   3  -15.70   13.10
 -10  -7   3    2.60    6.50
 -10  -7   3  -14.30    9.60
 -10  -7   3    6.10    7.50
   9   7  -3  141.29   14.50
   9   7  -3  147.79   10.80
   9   7  -3  115.19   10.60
   9   7  -3  131.09   16.70
  -9  -7   3  148.09   10.60
  -9  -7   3  151.98   11.80
  -9  -7   3  114.09   17.20
  -9  -7   3  106.19   13.60
  -9  -7   3  139.29   16.50
   8   7  -3   30.40    8.80
   8   7  -3   23.70    4.80
   8   7  -3   25.00    9.00
   8   7  -3   32.40    6.90
  -8  -7   3   28.50    9.20
  -8  -7   3   25.70    6.50
  -8  -7   3   24.30   11.90
  -8  -7   3   27.10    5.30
  -8  -7   3   15.00    8.50
   7   7  -3   18.70    4.20
   7   7  -3   19.70    8.10
   7   7  -3   21.00    5.00
   7   7  -3   32.40    5.80
  -7  -7   3    8.20    5.60
  -7  -7   3   22.00    6.60
  -7  -7   3   15.60    4.70
  -7  -7   3    9.60    5.30
  -7  -7   3    7.70    7.40
   6   7  -3   20.30    3.80
   6   7  -3   21.00    4.00
   6   7  -3   14.10    6.20
   6   7  -3   16.10    4.30
   6   7  -3   22.00    9.20
   6   7  -3   14.30    5.70
  -6  -7   3   15.00    6.50
  -6  -7   3   22.50    6.10
  -6  -7   3   19.30    5.60
  -6  -7   3   14.10    5.10
  -6  -7   3   15.10    4.10
   5   7  -3   -6.50    3.70
   5   7  -3   -3.10    4.80
   5   7  -3   -4.20    2.70
   5   7  -3    2.10    2.90
   5   7  -3   -6.10    4.60
  -5  -7   3   -1.50    4.10
  -5  -7   3    7.20    4.90
  -5  -7   3    5.40    5.30
  -5  -7   3    2.10    4.40
  -5  -7   3   -4.40    4.60
   4   7  -3   31.50    4.60
   4   7  -3   28.20    4.30
   4   7  -3   25.80    5.90
   4   7  -3   27.00    6.00
  -4  -7   3   26.20    5.10
  -4  -7   3   30.10    5.60
  -4  -7   3   34.00    6.40
  -4  -7   3   30.90    5.50
  -4  -7   3   34.60    5.00
   3   7  -3  126.49    8.50
   3   7  -3  122.39    9.40
   3   7  -3  132.29   10.20
   3   7  -3  107.29    7.80
  -3  -7   3  127.19    9.50
  -3  -7   3  127.79    8.80
  -3  -7   3  140.89    9.60
  -3  -7   3  146.49    8.80
  -3  -7   3  125.59    9.30
   2   7  -3   25.30    4.40
   2   7  -3   24.10    4.90
   2   7  -3   17.30    3.20
   2   7  -3   30.70    5.40
  -2  -7   3   23.50    4.30
  -2  -7   3   26.10    4.60
  -2  -7   3   23.80    4.90
  -2  -7   3   25.20    3.50
  -2  -7   3   24.80    4.30
  -2  -7   3   26.50    4.40
   1   7  -3  298.57   16.80
   1   7  -3  288.67   15.80
   1   7  -3  296.37   16.50
   1   7  -3  253.27   14.70
  -1  -7   3  304.27   15.40
  -1  -7   3  312.37   15.90
  -1  -7   3  295.27   16.40
  -1  -7   3  298.07   15.00
  -1  -7   3  305.47   16.10
  -1  -7   3  309.37   16.10
  -1  -7   3  288.97   16.70
   0   7  -3    5.90    4.00
   0   7  -3    6.10    3.20
   0   7  -3    2.60    2.40
   0   7  -3    6.30    4.00
   0  -7   3    6.60    2.70
   0  -7   3    2.90    2.90
   0  -7   3    1.20    3.50
   0  -7   3    9.30    4.10
   0  -7   3    1.40    4.00
  -1   7  -3   29.30    6.10
  -1   7  -3   29.70    6.60
  -1   7  -3   33.70    4.90
   1  -7   3   27.90    5.90
   1  -7   3   34.10    5.10
   1  -7   3   28.20    6.50
   1  -7   3   28.50    3.80
  -2   7  -3   14.90    3.60
  -2   7  -3   13.90    5.20
  -2   7  -3   13.00    5.10
  -2   7  -3    8.60    4.40
  -2   7  -3   14.60    3.90
   2  -7   3   19.40    6.30
   2  -7   3    9.60    2.90
   2  -7   3   16.40    4.80
   2  -7   3   13.00    4.70
  -3   7  -3    2.40    3.40
  -3   7  -3   -1.30    3.90
  -3   7  -3    1.80    3.60
  -3   7  -3   -3.60    6.10
  -3   7  -3    1.10    5.40
   3  -7   3    1.10    6.00
   3  -7   3    1.70    4.30
   3  -7   3    5.50    5.40
   3  -7   3    1.10    2.40
  -4   7  -3   -5.40    6.50
  -4   7  -3    3.00    3.50
  -4   7  -3   -1.80    4.30
  -4   7  -3   -4.40    5.60
  -4   7  -3    2.50    4.40
   4  -7   3    5.30    2.70
   4  -7   3   -0.50    4.60
   4  -7   3   -0.70    5.80
   4  -7   3    2.70    6.50
   4  -7   3   -2.20    3.40
  -5   7  -3   16.50    6.40
  -5   7  -3   26.60    8.20
  -5   7  -3   19.70    8.20
  -5   7  -3   26.50    6.10
   5  -7   3   24.30    9.20
   5  -7   3   28.90    8.00
   5  -7   3   17.70    3.60
   5  -7   3   15.60    6.60
   5  -7   3   15.40    4.70
  -6   7  -3   -7.50    8.60
  -6   7  -3    5.70    8.60
  -6   7  -3  -10.00    5.90
  -6   7  -3   -3.10    6.80
   6  -7   3   -2.80    7.60
   6  -7   3    2.80    3.50
   6  -7   3    6.30    7.30
   6  -7   3   14.30    7.10
   6  -7   3    0.00    4.90
  -7   7  -3    7.50   10.70
  -7   7  -3   17.70    8.90
  -7   7  -3    5.90   11.00
   7  -7   3    9.20   11.10
   7  -7   3   10.10    9.10
   7  -7   3    7.10    8.90
   7  -7   3   11.30    6.00
  -8   7  -3   17.60   11.20
  -8   7  -3   23.10   12.50
   8  -7   3  -14.90   14.30
   8  -7   3   51.99   17.10
   8  -7   3   14.00   10.80
   8  -7   3   -1.00    6.30
  10   6  -3   -3.40    4.60
  10   6  -3   21.20   12.20
  10   6  -3    1.40    6.60
  10   6  -3   26.00   12.40
 -10  -6   3    5.00    6.80
 -10  -6   3    3.30    5.90
 -10  -6   3   15.80    8.60
 -10  -6   3   -9.80   13.50
 -10  -6   3    0.30   13.80
 -10  -6   3   16.80   14.60
   9   6  -3   43.00    9.30
   9   6  -3   50.39    9.00
   9   6  -3   76.09   14.40
   9   6  -3   48.60    8.40
  -9  -6   3   55.89    8.90
  -9  -6   3   62.89    8.70
  -9  -6   3   56.39   13.00
  -9  -6   3   68.79    8.90
  -9  -6   3   54.69   10.20
   8   6  -3  195.18   16.70
   8   6  -3  147.19   13.30
   8   6  -3  171.68   11.30
   8   6  -3  164.98   12.20
  -8  -6   3  147.59   12.20
  -8  -6   3  148.59   10.70
  -8  -6   3  144.49   16.30
  -8  -6   3  172.58   11.70
  -8  -6   3  169.68   15.30
   7   6  -3    1.70    7.10
   7   6  -3    0.30    3.50
   7   6  -3    5.40    3.90
   7   6  -3    5.50    6.10
  -7  -6   3    5.30    4.90
  -7  -6   3   -4.00    6.60
  -7  -6   3    2.20    6.60
  -7  -6   3   -2.60    4.70
  -7  -6   3   12.80    5.00
   6   6  -3  105.09    8.50
   6   6  -3   90.59    8.50
   6   6  -3   79.29    7.30
   6   6  -3   87.19   10.50
   6   6  -3   95.89    7.70
   6   6  -3   77.29    8.80
  -6  -6   3   98.09   10.70
  -6  -6   3   81.89    8.70
  -6  -6   3   82.29    8.10
  -6  -6   3   83.19    7.10
  -6  -6   3   99.69   12.00
   5   6  -3   -2.90    3.40
   5   6  -3    2.10    2.80
   5   6  -3    4.50    3.10
   5   6  -3   -2.10    4.20
   5   6  -3    0.60    4.40
   5   6  -3    6.80    3.90
  -5  -6   3    1.10    4.40
  -5  -6   3    1.30    3.90
  -5  -6   3    3.80    3.70
  -5  -6   3    4.70    4.60
  -5  -6   3    3.10    3.30
   4   6  -3    2.00    3.40
   4   6  -3   -2.10    2.50
   4   6  -3   -5.40    3.60
   4   6  -3   -0.90    3.30
   4   6  -3   -4.20    3.20
  -4  -6   3   -3.40    2.40
  -4  -6   3    0.90    3.60
  -4  -6   3    1.10    3.80
  -4  -6   3   -1.00    3.30
  -4  -6   3    2.30    2.80
   3   6  -3   -0.10    2.70
   3   6  -3   -3.10    3.80
   3   6  -3   -0.30    2.40
   3   6  -3    0.00    3.80
  -3  -6   3   -2.60    2.80
  -3  -6   3   -1.80    2.90
  -3  -6   3    1.80    3.20
  -3  -6   3   -2.20    3.20
  -3  -6   3   -0.90    2.20
   2   6  -3    1.20    2.70
   2   6  -3    5.50    2.70
   2   6  -3    1.70    2.00
   2   6  -3    3.70    4.00
  -2  -6   3    7.90    2.90
  -2  -6   3    4.30    3.00
  -2  -6   3   10.80    4.20
  -2  -6   3    6.30    2.30
  -2  -6   3    1.80    2.60
  -2  -6   3    3.80    2.70
   1   6  -3  682.33   33.70
   1   6  -3  697.03   34.20
   1   6  -3  681.23   34.30
  -1  -6   3  706.03   33.10
  -1  -6   3  695.23   33.20
  -1  -6   3  689.43   34.60
  -1  -6   3  739.53   33.60
  -1  -6   3  715.63   33.90
  -1  -6   3  692.03   34.00
  -1  -6   3  718.73   33.40
   0   6  -3  174.38   11.20
   0   6  -3  172.08   10.30
   0   6  -3  187.58   11.50
   0  -6   3  185.18   10.40
   0  -6   3  175.68    9.80
   0  -6   3  175.68   11.60
   0  -6   3  182.98    9.80
   0  -6   3  177.38   10.90
  -1   6  -3    4.50    2.90
  -1   6  -3    5.70    3.60
  -1   6  -3    3.10    2.50
   1  -6   3    0.20    2.20
   1  -6   3    3.70    4.00
   1  -6   3    4.20    3.50
   1  -6   3    2.60    2.40
   1  -6   3    2.50    2.70
  -2   6  -3    6.60    5.10
  -2   6  -3    0.20    2.90
  -2   6  -3   -0.60    3.30
  -2   6  -3   -4.50    2.90
   2  -6   3    4.40    4.70
   2  -6   3    6.90    4.70
   2  -6   3    4.90    3.60
   2  -6   3    0.50    2.40
  -3   6  -3  123.39    8.60
  -3   6  -3  122.99   11.10
  -3   6  -3  125.19    9.60
  -3   6  -3  120.29    9.70
  -3   6  -3  127.89    8.60
   3  -6   3  131.49   10.20
   3  -6   3  122.39   10.40
   3  -6   3  120.39   10.70
  -4   6  -3   28.50    5.40
  -4   6  -3   21.20    5.40
  -4   6  -3   31.40    6.30
   4  -6   3   25.90    9.70
   4  -6   3   30.50    4.20
   4  -6   3   32.80    6.70
   4  -6   3   28.20    3.80
   4  -6   3   24.20    6.00
  -5   6  -3    4.10    4.90
  -5   6  -3    0.90    6.50
  -5   6  -3    1.10    6.60
  -5   6  -3    2.70    5.20
   5  -6   3   11.70    6.90
   5  -6   3    5.60    2.60
   5  -6   3    1.90    6.10
   5  -6   3    4.60    4.70
   5  -6   3    3.20    3.70
  -6   6  -3    8.70    6.50
  -6   6  -3    7.50    7.30
  -6   6  -3   15.60    7.00
  -6   6  -3    9.40    8.30
   6  -6   3   16.20    8.10
   6  -6   3   18.30    6.80
   6  -6   3   12.60    3.70
   6  -6   3   21.30    7.60
   6  -6   3   10.30    4.60
  -7   6  -3   -9.40    6.40
  -7   6  -3   -0.90    7.70
  -7   6  -3   10.20    8.80
   7  -6   3    0.80    8.80
   7  -6   3    3.00    7.30
   7  -6   3   -0.90    4.60
   7  -6   3    1.80    3.50
   7  -6   3    5.10    9.20
  -8   6  -3    3.80    9.90
  -8   6  -3    4.30    9.50
  -8   6  -3    1.70   11.30
   8  -6   3   -0.90    9.00
   8  -6   3   -2.50    5.80
   8  -6   3   16.50   12.00
  10   5  -3   -0.90    6.20
  10   5  -3   -4.40   11.70
  10   5  -3    0.80    7.20
 -10  -5   3    3.90    4.70
 -10  -5   3  -21.30   11.90
 -10  -5   3    8.50   11.60
 -10  -5   3   10.40    7.90
 -10  -5   3   -9.70    5.30
 -10  -5   3   -0.20    7.20
   9   5  -3   -4.90    5.30
   9   5  -3    7.80    9.80
   9   5  -3   -7.70    5.20
   9   5  -3   -4.50    8.80
  -9  -5   3    0.50   10.60
  -9  -5   3    4.50    5.70
  -9  -5   3   -0.20    9.10
  -9  -5   3    3.40    6.00
  -9  -5   3   -4.40    5.00
  -9  -5   3   12.20    6.20
   8   5  -3   71.59   11.40
   8   5  -3   63.89   12.10
   8   5  -3   58.49    8.20
   8   5  -3   59.19    6.90
  -8  -5   3   59.19    7.70
  -8  -5   3   59.49    7.70
  -8  -5   3   73.39    8.20
  -8  -5   3   52.09    9.70
  -8  -5   3   61.39   11.00
   7   5  -3    0.90    6.40
   7   5  -3    8.00    4.20
   7   5  -3    9.20    4.00
   7   5  -3   -1.30   11.10
  -7  -5   3   17.20    7.40
  -7  -5   3   21.10    7.10
  -7  -5   3   11.60    5.00
  -7  -5   3   11.40    3.70
  -7  -5   3   16.30    5.10
   6   5  -3 1630.84   78.59
   6   5  -3 1791.52   79.29
   6   5  -3 1686.53   76.99
   6   5  -3 1729.13   77.39
  -6  -5   3 1597.84   78.39
  -6  -5   3 1615.64   77.09
  -6  -5   3 1637.64   77.19
  -6  -5   3 1577.64   76.59
   5   5  -3    2.30    4.00
   5   5  -3   -0.80    3.60
   5   5  -3    3.90    3.80
   5   5  -3    0.60    2.90
   5   5  -3    3.00    3.80
  -5  -5   3    8.20    4.70
  -5  -5   3    2.60    2.80
  -5  -5   3    6.30    3.80
  -5  -5   3    5.80    4.90
  -5  -5   3    3.30    4.30
   4   5  -3   49.40    5.20
   4   5  -3   56.39    7.00
   4   5  -3   48.70    5.90
   4   5  -3   51.79    5.40
   4   5  -3   54.79    6.70
   4   5  -3   56.99    5.40
  -4  -5   3   61.39    6.80
  -4  -5   3   55.89    5.70
  -4  -5   3   47.10    5.90
  -4  -5   3   59.09    4.90
  -4  -5   3   64.79    6.90
   3   5  -3   70.69    5.60
   3   5  -3   66.89    6.20
   3   5  -3   61.19    6.50
   3   5  -3   60.69    5.90
   3   5  -3   64.99    8.00
  -3  -5   3   64.39    5.10
  -3  -5   3   70.49    5.70
  -3  -5   3   62.89    5.60
  -3  -5   3   71.69    6.50
  -3  -5   3   73.09    6.30
   2   5  -3   -0.80    2.30
   2   5  -3   -1.00    2.00
   2   5  -3    0.30    1.80
   2   5  -3   -0.90    2.70
  -2  -5   3    0.30    2.00
  -2  -5   3    2.70    1.90
  -2  -5   3   -1.60    2.20
  -2  -5   3   -1.40    3.10
  -2  -5   3   -0.20    2.40
   1   5  -3   39.30    4.60
   1   5  -3   35.60    5.10
   1   5  -3   40.70    4.70
   1   5  -3   31.90    3.20
  -1  -5   3   36.60    4.70
  -1  -5   3   34.30    4.40
  -1  -5   3   38.40    4.10
  -1  -5   3   37.10    3.80
  -1  -5   3   44.90    5.30
  -1  -5   3   37.50    3.90
  -1  -5   3   43.30    3.80
   0   5  -3  363.96   18.00
   0   5  -3  351.86   18.70
   0   5  -3  350.06   18.50
   0  -5   3  365.86   17.20
   0  -5   3  345.57   18.70
   0  -5   3  361.26   17.50
   0  -5   3  343.77   18.30
   0  -5   3  349.27   17.80
   0  -5   3  361.26   18.00
  -1   5  -3   49.80    6.30
  -1   5  -3   47.90    4.80
  -1   5  -3   52.99    6.10
  -1   5  -3   46.80    4.70
   1  -5   3   50.09    6.00
   1  -5   3   55.49    6.30
   1  -5   3   52.79    4.80
   1  -5   3   49.20    5.70
   1  -5   3   56.99    4.40
  -2   5  -3  101.39    7.30
  -2   5  -3   94.89    7.60
  -2   5  -3   91.89    7.70
  -2   5  -3  103.49    6.90
   2  -5   3   92.49    8.30
   2  -5   3   87.39    5.90
   2  -5   3   94.99    8.40
   2  -5   3   99.79    7.50
  -3   5  -3  187.98   11.60
  -3   5  -3  179.38   11.00
  -3   5  -3  193.38   12.00
  -3   5  -3  178.08   12.10
   3  -5   3  177.88   11.80
   3  -5   3  193.88   13.00
   3  -5   3  184.18   11.80
  -4   5  -3   14.60    4.60
  -4   5  -3   13.40    4.30
  -4   5  -3   15.80    4.70
  -4   5  -3   14.10    4.80
   4  -5   3   21.50    5.50
   4  -5   3   17.00    3.50
   4  -5   3   27.70    6.40
   4  -5   3    7.40    2.80
   4  -5   3   15.10    5.40
  -5   5  -3    4.20    4.40
  -5   5  -3    8.60    6.00
  -5   5  -3    3.90    4.60
  -5   5  -3    1.00    5.90
   5  -5   3   -1.90    4.30
   5  -5   3   -7.20    5.20
   5  -5   3   -3.90    3.40
   5  -5   3    1.60    2.50
  -6   5  -3   -1.10    5.10
  -6   5  -3   11.40    5.60
  -6   5  -3    0.50    6.50
  -6   5  -3    3.50    5.60
   6  -5   3    3.30    4.50
   6  -5   3    5.30    6.30
   6  -5   3   -1.70    6.10
   6  -5   3   -0.10    6.40
   6  -5   3    4.40    3.10
  -7   5  -3   -0.90    5.60
  -7   5  -3    4.60    8.00
  -7   5  -3   10.90    6.90
  -7   5  -3    2.00   11.10
   7  -5   3    8.70    7.20
   7  -5   3    3.20    4.70
   7  -5   3    1.70    8.30
   7  -5   3    7.90    3.20
   7  -5   3    3.00    6.10
  -8   5  -3    5.70    8.40
  -8   5  -3   -1.30    9.40
  -8   5  -3    4.50    9.30
  -8   5  -3   -7.80    9.40
   8  -5   3    6.80    8.50
   8  -5   3    3.80    5.60
   8  -5   3   -2.70   11.00
   8  -5   3   -5.20   10.10
  -9   5  -3  -12.10   10.90
  -9   5  -3  -15.20   11.80
  -9   5  -3   18.50   13.30
   9  -5   3   -6.70    6.20
   9  -5   3   25.10   11.20
   9  -5   3   13.70   12.80
  10   4  -3   37.20   12.00
  10   4  -3   -9.30    7.40
  10   4  -3   -5.00   12.10
  10   4  -3   -3.00    6.10
 -10  -4   3  -11.40    9.40
 -10  -4   3    2.20    6.10
 -10  -4   3    3.80    6.60
 -10  -4   3    3.20    5.50
 -10  -4   3   16.00    7.10
 -10  -4   3  -11.90    7.70
   9   4  -3   -3.10    3.80
   9   4  -3   -1.40    5.90
   9   4  -3    0.30    8.20
   9   4  -3   -4.70    5.50
  -9  -4   3   -1.80    3.80
  -9  -4   3    5.10    5.50
  -9  -4   3    0.50    4.80
  -9  -4   3    0.90    8.50
  -9  -4   3    7.00    5.40
  -9  -4   3   -8.20    9.60
   8   4  -3   23.00    8.30
   8   4  -3   23.70    8.10
   8   4  -3   24.40    6.20
   8   4  -3   24.70    6.10
  -8  -4   3   16.90    8.00
  -8  -4   3   33.70    6.00
  -8  -4   3   25.20    5.60
  -8  -4   3   25.80    9.30
  -8  -4   3   26.50    5.80
  -8  -4   3   16.90    5.50
   7   4  -3   15.60    4.90
   7   4  -3   18.80    7.10
   7   4  -3   13.50    4.10
  -7  -4   3   20.00    5.20
  -7  -4   3   20.40    6.80
  -7  -4   3   17.90    4.80
  -7  -4   3   22.40    5.00
  -7  -4   3   22.10    7.30
   6   4  -3   59.99    8.90
   6   4  -3   55.39    5.80
   6   4  -3   55.49    6.60
   6   4  -3   55.99    8.80
  -6  -4   3   59.79    6.70
  -6  -4   3   60.29    8.50
  -6  -4   3   56.19    5.70
  -6  -4   3   74.49    6.80
  -6  -4   3   66.69    9.30
   5   4  -3  611.24   30.30
   5   4  -3  593.24   28.90
   5   4  -3  625.34   28.90
   5   4  -3  604.14   30.30
  -5  -4   3  569.74   29.90
  -5  -4   3  570.34   28.60
  -5  -4   3  584.94   28.50
  -5  -4   3  581.64   28.80
  -5  -4   3  556.34   29.90
   4   4  -3   26.70    4.20
   4   4  -3   29.30    4.70
   4   4  -3   31.90    4.50
   4   4  -3   33.40    4.80
   4   4  -3   31.30    5.40
  -4  -4   3   26.70    4.70
  -4  -4   3   38.50    4.80
  -4  -4   3   29.10    3.70
  -4  -4   3   28.40    5.00
  -4  -4   3   34.00    5.30
   3   4  -3  114.59    7.60
   3   4  -3  123.49    7.20
   3   4  -3  115.19    7.40
   3   4  -3  108.79    8.30
   3   4  -3  121.39    7.90
  -3  -4   3  108.19    7.70
  -3  -4   3  117.19    7.00
  -3  -4   3  122.19    7.30
  -3  -4   3  109.29    7.40
  -3  -4   3  120.49    7.60
   2   4  -3  103.49    6.80
   2   4  -3  134.69    8.00
   2   4  -3  129.59    7.90
   2   4  -3  125.59    7.30
   2   4  -3  128.69    8.20
  -2  -4   3  128.29    7.30
  -2  -4   3  121.79    7.90
  -2  -4   3  125.99    8.10
  -2  -4   3  136.49    7.20
  -2  -4   3  123.19    7.30
   1   4  -3   53.49    4.90
   1   4  -3   57.89    4.70
   1   4  -3   42.30    3.50
   1   4  -3   57.19    4.60
  -1  -4   3   52.59    4.40
  -1  -4   3   53.19    4.10
  -1  -4   3   42.70    5.10
  -1  -4   3   56.19    3.80
  -1  -4   3   49.90    4.70
  -1  -4   3   52.49    4.30
   0   4  -3    5.70    1.90
   0   4  -3    7.00    3.00
   0   4  -3    4.70    2.70
   0   4  -3    5.90    1.40
   0  -4   3    4.40    1.90
   0  -4   3    4.40    2.60
   0  -4   3    7.60    3.10
   0  -4   3    3.30    1.60
   0  -4   3    5.10    1.90
   0  -4   3    7.60    2.00
  -1   4  -3   83.69    6.90
  -1   4  -3   84.59    5.40
  -1   4  -3   83.29    5.90
  -1   4  -3   80.69    6.90
   1  -4   3   84.39    5.50
   1  -4   3   84.09    4.90
   1  -4   3   84.09    6.80
   1  -4   3   76.59    6.20
   1  -4   3   83.79    5.00
  -2   4  -3  461.35   22.20
  -2   4  -3  479.55   22.50
  -2   4  -3  434.36   23.00
  -2   4  -3  468.05   23.50
   2  -4   3  445.36   23.00
   2  -4   3  439.46   22.20
   2  -4   3  437.06   23.10
   2  -4   3  448.66   22.10
  -3   4  -3   13.80    3.60
  -3   4  -3   13.60    3.70
  -3   4  -3    7.80    4.20
  -3   4  -3   16.90    4.60
   3  -4   3   14.70    2.60
   3  -4   3   11.10    4.20
   3  -4   3   15.30    3.70
   3  -4   3   13.70    2.50
   3  -4   3   13.30    4.70
  -4   4  -3  132.19   10.10
  -4   4  -3  123.89    9.00
  -4   4  -3  121.99   10.40
  -4   4  -3  127.39    9.60
   4  -4   3  127.59   10.50
   4  -4   3  115.49    7.50
   4  -4   3  126.69    9.10
   4  -4   3  125.79    9.70
   4  -4   3  123.39    7.50
  -5   4  -3   -3.20    4.90
  -5   4  -3   -0.20    3.70
  -5   4  -3    1.30    4.50
  -5   4  -3   -4.20    4.20
   5  -4   3    6.00    5.60
   5  -4   3    0.90    2.50
   5  -4   3    3.50    5.30
   5  -4   3   -1.70    3.30
   5  -4   3    3.80    3.20
  -6   4  -3  -10.20    4.80
  -6   4  -3    2.50    4.50
  -6   4  -3    0.80    4.90
  -6   4  -3    1.90    4.30
   6  -4   3   -2.60    3.60
   6  -4   3   -2.90    2.60
   6  -4   3    1.20    7.70
   6  -4   3    0.10    5.80
   6  -4   3    1.90    3.70
  -7   4  -3    0.80    6.00
  -7   4  -3    9.20    7.40
  -7   4  -3   -2.40    5.90
  -7   4  -3    9.20    7.20
   7  -4   3    1.00    7.70
   7  -4   3    6.50    3.20
   7  -4   3    2.00    4.10
   7  -4   3   14.50    6.60
   7  -4   3    7.60    7.60
  -8   4  -3   17.10    9.10
  -8   4  -3   -9.50    7.20
  -8   4  -3    5.20    8.10
  -8   4  -3    6.20    7.50
   8  -4   3   -7.50    4.80
   8  -4   3    4.80    7.90
   8  -4   3  -10.70    8.70
   8  -4   3    2.30    6.60
  -9   4  -3    0.50   11.00
  -9   4  -3    3.20    8.60
  -9   4  -3    4.00   11.40
  -9   4  -3    5.90    8.80
   9  -4   3   21.80   12.80
   9  -4   3    9.00   11.80
   9  -4   3    5.90    6.20
  10   3  -3   27.70    7.40
  10   3  -3   45.80   11.60
  10   3  -3   19.10   13.00
  10   3  -3   26.50    9.50
 -10  -3   3   25.00    6.60
 -10  -3   3    3.70   13.00
 -10  -3   3    9.50   11.50
 -10  -3   3   32.80    7.30
 -10  -3   3   17.90    7.20
 -10  -3   3   29.30    6.70
   9   3  -3   13.00    7.50
   9   3  -3   14.20    6.80
   9   3  -3   -4.40    8.50
   9   3  -3    6.00    4.10
  -9  -3   3   10.10    5.50
  -9  -3   3    7.30    5.30
  -9  -3   3   -4.60    8.30
  -9  -3   3    9.10    5.30
  -9  -3   3    3.10    9.10
  -9  -3   3   13.50    5.30
   8   3  -3    3.90    3.90
   8   3  -3    0.20    7.10
   8   3  -3    8.60    5.10
   8   3  -3   -2.40    7.40
  -8  -3   3    5.50    4.50
  -8  -3   3    2.30    5.50
  -8  -3   3    9.10    8.20
  -8  -3   3   -0.70    4.10
  -8  -3   3    6.10    4.40
  -8  -3   3    2.10    4.20
   7   3  -3   45.80    6.70
   7   3  -3   30.60   10.80
   7   3  -3   52.39    7.60
   7   3  -3   40.10    7.30
  -7  -3   3   41.10    5.30
  -7  -3   3   44.30    7.30
  -7  -3   3   48.20    6.00
  -7  -3   3   49.60    6.20
  -7  -3   3   51.29    6.30
  -7  -3   3   48.80    8.50
   6   3  -3  201.88   12.10
   6   3  -3  195.58   13.70
   6   3  -3  183.78   12.70
   6   3  -3  196.98   12.40
  -6  -3   3  182.98   13.40
  -6  -3   3  192.48   11.30
  -6  -3   3  195.78   11.40
  -6  -3   3  185.88   11.20
  -6  -3   3  183.88   13.90
   5   3  -3   47.20    6.00
   5   3  -3   60.89    6.00
   5   3  -3   54.59    7.10
   5   3  -3   47.90    5.80
  -5  -3   3   52.19    5.00
  -5  -3   3   61.89    5.60
  -5  -3   3   52.29    7.00
  -5  -3   3   51.79    5.20
  -5  -3   3   64.99    7.60
   4   3  -3  926.61   42.90
   4   3  -3  972.00   42.60
   4   3  -3  924.61   42.30
   4   3  -3  868.41   43.30
   4   3  -3  921.91   43.40
  -4  -3   3  937.51   42.20
  -4  -3   3  891.81   42.40
  -4  -3   3  840.22   43.20
  -4  -3   3  864.61   43.10
  -4  -3   3  899.71   42.20
   3   3  -3  119.69    7.70
   3   3  -3  119.69    7.20
   3   3  -3  123.59    6.80
   3   3  -3  120.69    7.60
   3   3  -3  115.29    8.20
  -3  -3   3  117.19    7.60
  -3  -3   3  113.49    7.60
  -3  -3   3  106.39    7.10
  -3  -3   3  113.99    7.10
  -3  -3   3  113.59    6.70
   2   3  -3   71.39    5.20
   2   3  -3   73.99    5.20
   2   3  -3   78.29    5.20
   2   3  -3   56.09    4.30
   2   3  -3   71.89    4.90
  -2  -3   3   68.49    4.80
  -2  -3   3   70.19    5.50
  -2  -3   3   57.79    4.80
  -2  -3   3   68.69    4.50
  -2  -3   3   69.99    4.90
   1   3  -3   27.30    2.60
   1   3  -3   37.10    3.50
   1   3  -3   34.60    3.60
   1   3  -3   35.40    3.90
  -1  -3   3   38.80    2.70
  -1  -3   3   37.90    3.80
  -1  -3   3   34.50    3.80
  -1  -3   3   37.00    2.90
  -1  -3   3   36.80    3.70
  -1  -3   3   40.70    3.20
   0   3  -3   42.80    2.80
   0   3  -3   47.60    4.60
   0   3  -3   55.99    4.80
   0   3  -3   50.79    3.90
   0  -3   3   51.69    4.20
   0  -3   3   53.89    3.40
   0  -3   3   50.79    4.70
   0  -3   3   49.90    3.00
   0  -3   3   47.30    4.40
   0  -3   3   56.09    3.60
  -1   3  -3  328.97   16.10
  -1   3  -3  308.47   16.40
  -1   3  -3  332.67   15.40
  -1   3  -3  305.67   16.50
   1  -3   3  307.87   16.30
   1  -3   3  336.47   15.50
   1  -3   3  313.47   15.30
   1  -3   3  315.97   16.50
   1  -3   3  324.97   15.00
  -2   3  -3  612.74   30.70
  -2   3  -3  637.04   29.60
  -2   3  -3  616.54   30.40
   2  -3   3  608.44   29.60
   2  -3   3  632.74   28.60
   2  -3   3  631.04   28.60
   2  -3   3  620.94   30.60
   2  -3   3  601.14   30.40
   2  -3   3  663.73   29.20
  -3   3  -3   64.79    6.60
  -3   3  -3   60.39    5.60
  -3   3  -3   62.99    5.80
  -3   3  -3   61.39    5.60
   3  -3   3   60.89    4.30
   3  -3   3   65.49    5.90
   3  -3   3   67.09    4.70
   3  -3   3   66.89    5.70
   3  -3   3   58.69    5.50
  -4   3  -3    5.60    3.60
  -4   3  -3    9.60    3.60
  -4   3  -3    3.60    3.70
  -4   3  -3    4.10    4.20
   4  -3   3    7.80    2.50
   4  -3   3    7.80    2.70
   4  -3   3   -2.00    3.40
   4  -3   3   12.10    4.60
   4  -3   3    7.40    3.90
  -5   3  -3   31.80    6.00
  -5   3  -3   30.90    6.00
  -5   3  -3   40.70    7.10
  -5   3  -3   35.30    5.90
   5  -3   3   32.00    6.20
   5  -3   3   46.30    7.40
   5  -3   3   35.90    4.90
   5  -3   3   30.20    5.90
   5  -3   3   28.70    3.80
  -6   3  -3   -4.20    5.20
  -6   3  -3    4.80    5.90
  -6   3  -3    2.00    5.60
  -6   3  -3    0.30    9.50
  -6   3  -3    2.20    1.40
   6  -3   3   -0.10    3.60
   6  -3   3    3.50    3.80
   6  -3   3   -6.80    5.40
   6  -3   3    4.70    3.10
   6  -3   3   -2.00    5.40
  -7   3  -3   10.00    7.80
  -7   3  -3    8.90    1.80
  -7   3  -3   -1.90    6.70
  -7   3  -3    8.60    5.20
  -7   3  -3    8.20    7.30
   7  -3   3    7.20    4.60
   7  -3   3    5.00   10.00
   7  -3   3    3.10    5.50
   7  -3   3    4.40    6.70
  -8   3  -3   19.80    8.00
  -8   3  -3    3.80    8.30
  -8   3  -3    7.00    7.40
  -8   3  -3   -1.50    7.30
   8  -3   3   10.60    4.90
   8  -3   3   19.70    8.60
   8  -3   3    8.50    9.10
  -9   3  -3   13.30   10.40
  -9   3  -3   -2.60   10.30
  -9   3  -3   11.20   10.20
  -9   3  -3    5.50    9.60
   9  -3   3    4.90   10.00
   9  -3   3   11.80    8.50
   9  -3   3    0.90    5.70
 -10   3  -3   10.50   13.20
 -10   3  -3   -2.60   12.30
 -10   3  -3   -7.60   12.10
 -10   3  -3    2.20   14.10
  10  -3   3    2.00    6.30
  10  -3   3   18.00   12.70
  10  -3   3   13.10   17.70
  10   2  -3   14.70   10.80
  10   2  -3   22.90    6.50
  10   2  -3   -1.70   12.20
  10   2  -3   31.80    9.90
 -10  -2   3   29.10    8.50
 -10  -2   3   19.70    6.90
 -10  -2   3   19.70   12.30
 -10  -2   3   35.50   14.30
 -10  -2   3   32.30    6.50
 -10  -2   3   26.80    6.00
 -10  -2   3   33.50    7.00
   9   2  -3   -1.00    8.30
   9   2  -3    0.20    7.00
   9   2  -3    0.10    4.60
   9   2  -3    8.10    6.50
  -9  -2   3   -0.60    4.20
  -9  -2   3   12.00    6.20
  -9  -2   3   -2.30    4.70
  -9  -2   3   -1.50    4.70
  -9  -2   3   -1.90    4.40
  -9  -2   3    1.50    7.60
  -9  -2   3  -12.00    8.30
   8   2  -3   37.00    8.90
   8   2  -3   33.10    6.70
   8   2  -3   32.60    6.60
   8   2  -3   30.30    7.50
  -8  -2   3   25.30    5.80
  -8  -2   3   32.50    5.10
  -8  -2   3   34.80    5.20
  -8  -2   3   28.70    4.80
  -8  -2   3   37.60    9.50
  -8  -2   3   26.50    5.10
  -8  -2   3   28.50    8.40
   7   2  -3   32.40    6.10
   7   2  -3   34.10    6.90
   7   2  -3   36.40    6.60
   7   2  -3   30.90    6.10
  -7  -2   3   29.70    5.30
  -7  -2   3   32.90    8.20
  -7  -2   3   29.20    5.50
  -7  -2   3   33.50    5.30
  -7  -2   3   33.10    4.80
  -7  -2   3   31.80    4.80
   6   2  -3   73.79    6.90
   6   2  -3   56.49    8.70
   6   2  -3   46.90    6.70
   6   2  -3   60.39    7.00
  -6  -2   3   56.89    6.10
  -6  -2   3   49.40    5.20
  -6  -2   3   55.59    6.60
  -6  -2   3   47.90    5.20
  -6  -2   3   52.29    4.80
  -6  -2   3   61.19    8.20
  -6  -2   3   49.60    8.90
   5   2  -3   29.60    4.90
   5   2  -3   26.70    5.30
   5   2  -3   23.80    5.30
   5   2  -3   25.60    3.80
  -5  -2   3   22.20    3.70
  -5  -2   3   22.50    3.60
  -5  -2   3   23.60    4.20
  -5  -2   3   27.30    5.60
  -5  -2   3   22.60    5.20
   4   2  -3   23.10    3.40
   4   2  -3   28.60    4.00
   4   2  -3   21.80    4.30
   4   2  -3   25.10    4.10
  -4  -2   3   22.80    3.90
  -4  -2   3   21.00    4.00
  -4  -2   3   23.00    3.10
  -4  -2   3   20.00    3.60
  -4  -2   3   23.20    3.30
   3   2  -3  613.14   27.20
   3   2  -3  586.84   27.80
   3   2  -3  564.44   28.00
   3   2  -3  587.74   27.90
   3   2  -3  607.14   26.90
  -3  -2   3  560.84   26.80
  -3  -2   3  567.84   27.80
  -3  -2   3  550.14   27.80
  -3  -2   3  505.15   27.40
  -3  -2   3  587.44   27.20
   2   2  -3  453.05   24.40
   2   2  -3  564.34   25.00
   2   2  -3  563.04   24.70
   2   2  -3  515.25   25.30
  -2  -2   3  515.35   24.50
  -2  -2   3  527.85   24.70
  -2  -2   3  511.15   25.30
  -2  -2   3  549.15   24.60
  -2  -2   3  515.55   24.80
   1   2  -3  192.88   10.30
   1   2  -3  183.98    9.70
   1   2  -3  192.88   10.30
   1   2  -3  204.08    9.30
  -1  -2   3  186.78    9.40
  -1  -2   3  184.58    9.70
  -1  -2   3  187.48    9.20
  -1  -2   3  188.68    9.50
  -1  -2   3  179.58   10.00
   0   2  -3  333.57   16.30
   0   2  -3  327.57   16.20
   0   2  -3  335.97   16.60
   0  -2   3  342.47   15.70
   0  -2   3  325.67   16.20
   0  -2   3  344.57   15.60
   0  -2   3  311.17   16.40
   0  -2   3  323.57   16.30
  -1   2  -3 2125.99   91.99
  -1   2  -3 1992.80   91.99
  -1   2  -3 1786.12   90.89
  -1   2  -3 2085.99   92.39
   1  -2   3 2083.39   90.79
   1  -2   3 2168.28   91.29
   1  -2   3 1987.10   92.19
   1  -2   3 1981.10   91.99
   1  -2   3 1920.81   90.99
  -2   2  -3 2007.80   92.79
  -2   2  -3 2029.60   93.79
  -2   2  -3 2016.80   93.59
   2  -2   3 2172.78   92.59
   2  -2   3 2034.50   93.79
   2  -2   3 1935.31   92.79
   2  -2   3 1978.80   93.49
   2  -2   3 2153.18   92.09
   2  -2   3 2040.60   91.79
  -3   2  -3  274.87   14.40
  -3   2  -3  273.77   14.80
  -3   2  -3  266.37   14.60
  -3   2  -3  258.27   14.10
   3  -2   3  254.17   14.50
   3  -2   3  287.97   13.40
   3  -2   3  259.87   14.10
   3  -2   3  259.27   14.50
   3  -2   3  275.07   13.00
  -4   2  -3  119.09    8.60
  -4   2  -3  126.29    8.80
  -4   2  -3  122.69    9.10
  -4   2  -3  125.59    9.00
   4  -2   3  142.89    7.40
   4  -2   3  112.09    8.60
   4  -2   3  122.39    8.70
   4  -2   3  123.29    9.10
   4  -2   3  127.09    7.30
  -5   2  -3    3.90    1.20
  -5   2  -3    5.10    3.40
  -5   2  -3    4.90    4.80
  -5   2  -3    6.80    4.30
  -5   2  -3    4.20    3.60
   5  -2   3    1.80    4.30
   5  -2   3    6.40    3.10
   5  -2   3    4.00    3.10
   5  -2   3    6.70    4.50
   5  -2   3    2.70    2.60
  -6   2  -3    6.00    5.90
  -6   2  -3    6.20    1.50
  -6   2  -3    7.80    4.40
  -6   2  -3    3.70    4.80
  -6   2  -3    6.40    5.60
   6  -2   3    6.30    3.50
   6  -2   3    2.90    4.90
   6  -2   3    3.30    5.00
   6  -2   3    9.50    3.20
   6  -2   3    2.30    4.60
   6  -2   3    8.40    5.60
  -7   2  -3  144.49   14.30
  -7   2  -3  164.38   13.40
  -7   2  -3  164.78   15.00
   7  -2   3  160.58   13.20
   7  -2   3  156.48   10.60
   7  -2   3  165.38   14.30
  -8   2  -3   21.50    7.10
  -8   2  -3   26.80    8.80
  -8   2  -3   25.10    9.10
  -8   2  -3   12.40    8.40
   8  -2   3   24.80    7.30
   8  -2   3   30.60    8.40
   8  -2   3   11.00    5.30
   8  -2   3   17.60    7.00
  -9   2  -3    3.40    8.70
  -9   2  -3    1.00   10.70
  -9   2  -3   13.30    9.10
  -9   2  -3   13.00    9.40
   9  -2   3   23.30   10.60
   9  -2   3   17.70    8.30
   9  -2   3    9.90    5.30
   9  -2   3   33.80    9.40
 -10   2  -3   10.60   12.70
 -10   2  -3   12.20   10.60
 -10   2  -3    0.50   11.50
 -10   2  -3  -15.60   11.90
  10  -2   3   19.30   10.90
  10  -2   3    4.30   13.80
  10  -2   3    3.40    6.10
  10   1  -3   22.10   13.80
  10   1  -3  -10.70   10.40
  10   1  -3    9.20    9.50
  10   1  -3   -2.30    6.80
 -10  -1   3   11.20   11.50
 -10  -1   3   -2.10    5.10
 -10  -1   3    5.30    5.50
 -10  -1   3    3.60    6.00
 -10  -1   3    0.70    5.40
 -10  -1   3   -3.30   13.10
 -10  -1   3    5.90    8.40
   9   1  -3    6.30    4.70
   9   1  -3    9.50    7.70
   9   1  -3   -9.80    6.80
   9   1  -3    1.10    7.00
  -9  -1   3   -2.70    4.60
  -9  -1   3    1.60    4.70
  -9  -1   3    8.60    6.90
  -9  -1   3   -5.40    8.80
  -9  -1   3   -8.90    4.40
  -9  -1   3   10.70    4.60
  -9  -1   3   14.20    9.00
   8   1  -3    2.40    5.00
   8   1  -3    4.50    8.10
   8   1  -3    1.60    6.00
   8   1  -3   13.60    6.20
  -8  -1   3    3.10    4.00
  -8  -1   3    0.10    3.80
  -8  -1   3   -2.70    5.70
  -8  -1   3    1.20    3.80
  -8  -1   3   -4.20    6.40
   7   1  -3  180.58   13.60
   7   1  -3  173.88   11.40
   7   1  -3  196.28   13.30
  -7  -1   3  168.78   10.60
  -7  -1   3  186.78   10.50
  -7  -1   3  183.78   12.90
  -7  -1   3  158.38   12.50
  -7  -1   3  169.88   10.30
  -7  -1   3  187.98   11.50
  -7  -1   3  168.28   13.30
   6   1  -3   26.60    5.50
   6   1  -3   21.00    4.90
   6   1  -3   17.60    5.90
   6   1  -3   20.90    5.10
  -6  -1   3   18.10    3.10
  -6  -1   3   14.30    5.20
  -6  -1   3   19.60    6.20
  -6  -1   3   17.30    3.80
  -6  -1   3   20.30    4.30
  -6  -1   3   20.20    4.60
  -6  -1   3   19.30    3.30
   5   1  -3   20.30    4.30
   5   1  -3   27.60    5.60
   5   1  -3   28.60    4.50
   5   1  -3   29.10    5.20
  -5  -1   3   20.90    2.90
  -5  -1   3   18.90    3.00
  -5  -1   3   25.00    4.30
  -5  -1   3   23.60    4.20
  -5  -1   3   23.20    4.10
  -5  -1   3   26.30    5.60
  -5  -1   3   23.00    3.50
   4   1  -3  119.39    8.70
   4   1  -3  116.69    7.90
   4   1  -3  117.19    8.10
   4   1  -3  110.79    7.10
  -4  -1   3  112.69    7.00
  -4  -1   3  110.29    7.20
  -4  -1   3  114.09    8.10
  -4  -1   3  113.89    8.00
  -4  -1   3  107.59    7.90
  -4  -1   3  125.29    6.30
  -4  -1   3  115.59    6.30
   3   1  -3 1138.69   50.59
   3   1  -3 1105.79   51.39
   3   1  -3 1120.19   51.39
   3   1  -3 1070.79   51.29
  -3  -1   3 1074.39   49.80
  -3  -1   3 1138.29   50.19
  -3  -1   3 1041.70   51.09
  -3  -1   3 1043.10   51.19
  -3  -1   3 1139.59   50.59
   2   1  -3    3.70    1.90
   2   1  -3    2.30    1.60
   2   1  -3    1.90    2.30
   2   1  -3   -0.70    1.80
   2   1  -3    1.40    1.10
  -2  -1   3    3.00    1.00
  -2  -1   3    1.10    1.20
  -2  -1   3    1.20    1.80
  -2  -1   3    2.80    2.10
   1   1  -3  158.48    7.80
   1   1  -3  155.48    8.50
   1   1  -3  157.08    7.90
  -1  -1   3  153.48    7.80
  -1  -1   3  151.88    7.90
  -1  -1   3  156.48    7.70
  -1  -1   3  150.98    8.50
  -1  -1   3  161.98    8.00
   0   1  -3  444.16   21.60
   0   1  -3  446.46   20.50
   0   1  -3  447.66   21.30
   0   1  -3  458.55   21.90
   0  -1   3  433.86   21.50
   0  -1   3  438.46   21.30
   0  -1   3  472.85   21.00
   0  -1   3  464.95   20.90
  -1   1  -3   54.19    3.20
  -1   1  -3   52.59    4.20
  -1   1  -3   47.90    4.00
   1  -1   3   53.39    2.40
   1  -1   3   45.40    3.90
   1  -1   3   47.10    3.00
   1  -1   3   50.39    3.30
   1  -1   3   39.80    4.10
   1  -1   3   49.20    2.70
  -2   1  -3 1401.06   63.79
  -2   1  -3 1335.87   63.79
  -2   1  -3 1389.16   63.09
  -2   1  -3 1429.06   63.69
   2  -1   3 1438.06   62.39
   2  -1   3 1306.07   63.49
   2  -1   3 1336.27   63.69
   2  -1   3 1315.37   62.99
   2  -1   3 1466.75   62.89
  -3   1  -3   20.80    3.80
  -3   1  -3   18.90    3.30
  -3   1  -3   20.80    3.90
  -3   1  -3   22.70    3.60
   3  -1   3   18.40    3.50
   3  -1   3   22.40    3.50
   3  -1   3   21.20    2.80
   3  -1   3   25.40    2.70
   3  -1   3   18.70    3.50
  -4   1  -3  120.79    8.40
  -4   1  -3  132.69    8.70
  -4   1  -3  132.89    9.00
  -4   1  -3  128.79    8.90
   4  -1   3  131.49    7.50
   4  -1   3  124.19    8.50
   4  -1   3  134.49    7.30
   4  -1   3  129.09    8.30
   4  -1   3  123.89    8.30
   4  -1   3  122.59    8.80
  -5   1  -3  103.69    9.00
  -5   1  -3  113.99    9.70
  -5   1  -3  111.89    9.00
  -5   1  -3   97.19    7.90
   5  -1   3  112.19    7.10
   5  -1   3  114.79    8.70
   5  -1   3   98.99    8.50
   5  -1   3  119.49    7.20
   5  -1   3  101.59    8.80
   5  -1   3  105.49    8.50
  -6   1  -3    6.70    5.40
  -6   1  -3    0.20    4.20
  -6   1  -3   -1.80    3.70
  -6   1  -3    0.50    1.50
  -6   1  -3    1.10    3.80
   6  -1   3   -0.40    4.40
   6  -1   3    0.40    3.50
   6  -1   3    2.60    3.30
   6  -1   3    0.70    2.70
   6  -1   3    1.30    4.20
  -7   1  -3   21.50    2.90
  -7   1  -3   20.00    6.90
  -7   1  -3   18.70    6.10
  -7   1  -3   21.60    6.70
  -7   1  -3   26.00    7.50
   7  -1   3   29.20    8.20
   7  -1   3   23.20    4.90
   7  -1   3   21.10    6.30
   7  -1   3   27.60    6.50
  -8   1  -3  215.98   15.50
  -8   1  -3  235.88   16.70
  -8   1  -3  169.58   17.70
   8  -1   3  219.68   21.90
   8  -1   3  232.08   17.30
   8  -1   3  220.38   13.30
   8  -1   3  169.88   15.00
  -9   1  -3   45.90   10.40
  -9   1  -3   41.10   10.20
  -9   1  -3   28.70    8.10
  -9   1  -3   23.20    8.80
  -9   1  -3   33.90    4.00
   9  -1   3   53.19   11.00
   9  -1   3   42.90    9.50
   9  -1   3   39.70    9.60
   9  -1   3   46.20    7.00
 -10   1  -3   11.10    9.60
 -10   1  -3   -6.80   12.10
 -10   1  -3   10.00    3.30
 -10   1  -3    1.90   11.10
 -10   1  -3    6.70   13.30
  10  -1   3    4.80    9.40
  10  -1   3    3.60    6.00
  10  -1   3   27.00   10.60
  10  -1   3   36.50   10.80
  10   0  -3   34.30   11.30
  10   0  -3  -15.20   10.90
  10   0  -3    7.90    6.10
  10   0  -3   -9.10   12.50
 -10   0   3    4.30    6.00
 -10   0   3    2.00    5.20
 -10   0   3    1.50    5.60
 -10   0   3   -6.20   12.70
 -10   0   3    3.20   11.10
 -10   0   3   15.40    6.20
 -10   0   3    2.00    9.00
   9   0  -3    2.30    8.80
   9   0  -3    6.60   10.50
   9   0  -3    8.00    7.60
   9   0  -3   21.60    6.70
  -9   0   3   21.20    5.30
  -9   0   3   17.50    5.10
  -9   0   3    7.10    6.60
  -9   0   3   15.90   10.20
  -9   0   3   13.10    4.80
  -9   0   3   14.90    9.20
  -9   0   3   15.70    5.10
   8   0  -3  -13.50    7.30
   8   0  -3   -2.00    5.40
   8   0  -3    6.60    6.40
   8   0  -3    3.50    7.00
  -8   0   3    8.10    6.70
  -8   0   3    8.10    3.70
  -8   0   3    0.80    5.40
  -8   0   3    6.50    4.80
  -8   0   3   -1.00    4.10
  -8   0   3    0.10    3.40
  -8   0   3   -7.50    7.30
   7   0  -3   71.59    8.00
   7   0  -3   75.09    7.00
   7   0  -3   66.49    9.30
   7   0  -3   69.49    9.10
  -7   0   3   75.09    8.90
  -7   0   3   84.39    6.40
  -7   0   3   70.29    6.90
  -7   0   3   66.89    5.90
  -7   0   3   73.39   13.30
  -7   0   3   78.39    6.20
   6   0  -3  103.39    9.10
   6   0  -3   88.99    8.10
   6   0  -3   90.49    7.30
   6   0  -3   85.89    9.00
  -6   0   3   90.19    6.20
  -6   0   3   96.89    7.50
  -6   0   3   91.19    6.40
  -6   0   3   85.79    7.80
  -6   0   3   85.29    8.90
  -6   0   3   88.49    6.00
  -6   0   3   93.79    8.70
   5   0  -3   98.39    7.70
   5   0  -3   99.39    8.50
   5   0  -3   95.09    6.90
   5   0  -3  100.49    9.30
  -5   0   3   90.09    5.60
  -5   0   3  100.79    7.40
  -5   0   3   96.59    9.20
  -5   0   3   93.79    6.90
  -5   0   3   88.79    5.50
  -5   0   3   87.09    8.00
  -5   0   3   89.69    6.10
   4   0  -3   39.50    3.90
   4   0  -3   33.70    5.00
   4   0  -3   37.20    4.90
   4   0  -3   32.60    5.00
  -4   0   3   29.60    4.00
  -4   0   3   35.00    2.50
  -4   0   3   28.40    3.30
  -4   0   3   29.70    4.00
  -4   0   3   32.80    4.00
  -4   0   3   29.00    4.60
  -4   0   3   31.20    2.40
   3   0  -3   76.69    5.90
   3   0  -3   73.09    6.40
   3   0  -3   82.09    6.20
   3   0  -3   74.49    5.40
  -3   0   3   70.69    5.40
  -3   0   3   71.49    4.80
  -3   0   3   78.99    4.50
  -3   0   3   67.19    3.60
  -3   0   3   73.69    5.70
  -3   0   3   71.09    5.60
   2   0  -3  108.59    6.90
   2   0  -3  109.39    6.90
   2   0  -3  103.39    6.20
   2   0  -3  111.09    6.70
  -2   0   3   99.79    6.70
  -2   0   3  112.79    5.80
  -2   0   3  119.09    6.60
  -2   0   3   99.39    6.50
   1   0  -3   78.49    4.00
   1   0  -3   78.49    5.10
   1   0  -3   73.19    5.00
   1   0  -3   79.99    4.90
  -1   0   3   78.89    4.40
  -1   0   3   76.79    4.20
  -1   0   3   70.59    4.80
  -1   0   3   72.09    4.80
  -1   0   3   77.99    4.00
   0   0  -3   91.89    5.10
   0   0  -3   92.59    5.70
   0   0  -3   97.89    5.20
   0   0   3   84.59    5.50
   0   0   3  100.59    5.00
   0   0   3   95.09    5.00
   0   0   3   92.49    5.20
  -1   0  -3  286.27   14.40
  -1   0  -3  293.17   13.90
  -1   0  -3  293.17   14.40
   1   0   3  292.47   13.80
   1   0   3  280.97   14.30
   1   0   3  269.37   14.30
   1   0   3  305.87   13.40
   1   0   3  295.47   13.40
  -2   0  -3   35.70    3.30
  -2   0  -3   33.70    3.30
  -2   0  -3   29.80    3.80
  -2   0  -3   31.30    3.70
   2   0   3   33.20    3.30
   2   0   3   40.30    2.70
   2   0   3   23.20    3.50
   2   0   3   30.20    3.50
   2   0   3   38.70    2.50
  -3   0  -3   60.49    5.00
  -3   0  -3   56.59    4.90
  -3   0  -3   52.19    5.10
  -3   0  -3   64.49    5.30
   3   0   3   53.49    4.70
   3   0   3   59.29    4.80
   3   0   3   67.39    4.30
   3   0   3   58.09    4.80
   3   0   3   53.39    4.80
   3   0   3   63.89    3.80
  -4   0  -3  230.98   13.20
  -4   0  -3  217.78   12.70
  -4   0  -3  233.68   13.20
  -4   0  -3  238.28   13.30
   4   0   3  240.38   11.70
   4   0   3  227.98   12.90
   4   0   3  227.78   12.70
   4   0   3  218.78   12.80
   4   0   3  221.88   11.50
  -5   0  -3    4.00    3.30
  -5   0  -3    4.90    1.50
  -5   0  -3    4.60    4.30
  -5   0  -3   10.10    4.60
  -5   0  -3    3.40    4.00
   5   0   3    3.60    2.80
   5   0   3    3.10    3.20
   5   0   3    2.30    3.60
   5   0   3    2.20    2.30
   5   0   3    3.10    2.60
  -6   0  -3  137.49   11.10
  -6   0  -3  142.49   10.20
  -6   0  -3  145.69   11.10
  -6   0  -3  136.39   10.20
   6   0   3  145.29   10.40
   6   0   3  141.09    8.90
   6   0   3  139.69   11.00
   6   0   3  140.49   10.70
  -7   0  -3  131.59   14.10
  -7   0  -3  137.09   10.90
  -7   0  -3  146.99   13.50
  -7   0  -3  140.99   11.80
   7   0   3  133.39   10.80
   7   0   3  117.99   11.30
   7   0   3  129.59    9.00
   7   0   3  123.39   10.70
  -8   0  -3   13.80    5.70
  -8   0  -3   17.10    3.60
  -8   0  -3   24.80    6.90
  -8   0  -3   19.40    7.50
  -8   0  -3   26.50    9.50
   8   0   3   22.60    8.00
   8   0   3   19.30    7.40
   8   0   3   22.30    6.30
   8   0   3   18.20    5.20
  -9   0  -3   -0.30    9.30
  -9   0  -3    2.60    9.70
  -9   0  -3   -3.60    7.90
  -9   0  -3    4.40    6.90
  -9   0  -3    4.00    2.80
   9   0   3    2.90    4.90
   9   0   3   11.70    6.40
   9   0   3    7.40    9.20
   9   0   3    4.70    7.30
 -10   0  -3    3.80    8.50
 -10   0  -3   -0.90    9.30
 -10   0  -3   20.30   11.30
 -10   0  -3    4.70    3.20
 -10   0  -3    3.80   12.50
  10   0   3    2.90    9.90
  10   0   3    7.20    6.20
  10   0   3   17.30    9.80
  10   0   3    1.30   11.80
 -11   0  -3  -12.80   10.10
 -11   0  -3  -20.20   16.20
  11   0   3   13.40   11.90
  11   0   3   -3.90    7.00
  11   0   3   13.20   13.70
  10  -1  -3  -16.30   11.80
  10  -1  -3   19.00   10.80
  10  -1  -3   10.40    8.10
 -10   1   3   11.00   11.10
 -10   1   3    9.10   11.00
 -10   1   3    0.90   10.60
 -10   1   3    2.50    4.70
 -10   1   3   23.50    7.20
 -10   1   3    9.10    5.70
 -10   1   3   11.70    6.30
   9  -1  -3  -10.40   10.90
   9  -1  -3    7.40    6.90
   9  -1  -3    0.40    7.70
   9  -1  -3    5.90    8.10
  -9   1   3    0.30    4.80
  -9   1   3   -3.20    4.70
  -9   1   3   -0.50    8.50
  -9   1   3    2.50    4.20
  -9   1   3    1.50    4.70
  -9   1   3   -2.00    8.00
   8  -1  -3    0.10    7.20
   8  -1  -3   -3.70    8.50
   8  -1  -3   -1.10    5.80
   8  -1  -3    1.30    3.90
  -8   1   3  -10.00    7.70
  -8   1   3    0.70    6.70
  -8   1   3   -1.60    4.40
  -8   1   3   -4.10    3.60
  -8   1   3    3.10    3.80
  -8   1   3    1.20    6.50
  -8   1   3    1.30    3.60
   7  -1  -3   47.70    6.10
   7  -1  -3   30.90    6.60
   7  -1  -3   41.60    8.90
   7  -1  -3   48.70    8.90
  -7   1   3   31.90    5.40
  -7   1   3   42.00    5.60
  -7   1   3   34.90    6.60
  -7   1   3   37.50    5.00
  -7   1   3   33.60    7.20
   6  -1  -3  114.09    8.50
   6  -1  -3  132.09   11.00
   6  -1  -3  114.59    9.80
   6  -1  -3  124.49   12.10
  -6   1   3  117.79    8.50
  -6   1   3  118.89    9.60
  -6   1   3  109.19   10.20
  -6   1   3  116.59    7.50
  -6   1   3  107.19   11.40
  -6   1   3  113.99    7.10
   5  -1  -3  101.69   10.00
   5  -1  -3   95.49    7.80
   5  -1  -3   94.59    8.00
   5  -1  -3   94.29    8.10
  -5   1   3   92.79    7.90
  -5   1   3   91.29    5.90
  -5   1   3   80.99    8.00
  -5   1   3   90.39    5.60
  -5   1   3   93.49    8.40
  -5   1   3   95.69    7.00
   4  -1  -3    7.80    3.10
   4  -1  -3    9.20    4.50
   4  -1  -3    9.10    2.70
   4  -1  -3    9.30    3.10
  -4   1   3    5.50    2.70
  -4   1   3    7.60    2.20
  -4   1   3    9.00    1.50
  -4   1   3    7.60    3.10
  -4   1   3    8.60    3.30
  -4   1   3    4.30    3.90
   3  -1  -3   99.39    6.50
   3  -1  -3   89.09    7.00
   3  -1  -3  103.89    6.70
   3  -1  -3   99.49    6.90
  -3   1   3   91.69    4.70
  -3   1   3   91.59    6.30
  -3   1   3   92.39    7.10
  -3   1   3   98.49    6.20
  -3   1   3   89.89    6.80
  -3   1   3   98.29    5.30
   2  -1  -3  249.08   13.40
   2  -1  -3  259.47   12.80
   2  -1  -3  250.27   13.40
  -2   1   3  244.28   13.20
  -2   1   3  250.47   12.80
  -2   1   3  234.88   12.50
  -2   1   3  257.07   11.70
  -2   1   3  240.38   13.10
   1  -1  -3   42.80    4.10
   1  -1  -3   44.50    3.50
   1  -1  -3   42.70    2.50
   1  -1  -3   38.60    3.80
  -1   1   3   45.80    2.60
  -1   1   3   43.60    3.20
  -1   1   3   38.30    3.10
  -1   1   3   39.40    3.80
   0  -1  -3   10.40    2.10
   0  -1  -3   12.10    2.10
   0   1   3   15.60    1.80
   0   1   3   15.80    1.50
   0   1   3   10.70    1.50
   0   1   3    9.20    2.00
  -1  -1  -3   -1.10    1.30
  -1  -1  -3   -0.40    1.70
   1   1   3    1.20    1.30
   1   1   3    1.50    1.10
  -2  -1  -3  590.94   27.20
  -2  -1  -3  596.74   27.50
  -2  -1  -3  564.14   27.00
  -2  -1  -3  573.44   27.30
   2   1   3  615.74   26.60
   2   1   3  555.74   26.10
   2   1   3  532.75   26.90
   2   1   3  588.44   26.40
   2   1   3  529.05   27.00
  -3  -1  -3  106.09    7.10
  -3  -1  -3   96.19    6.90
  -3  -1  -3   98.69    6.20
  -3  -1  -3   98.89    6.80
   3   1   3   95.19    6.10
   3   1   3   96.29    6.60
   3   1   3  100.89    5.70
   3   1   3   91.89    6.30
   3   1   3  108.29    5.80
  -4  -1  -3  254.27   14.00
  -4  -1  -3  270.27   14.60
  -4  -1  -3  265.07   14.10
  -4  -1  -3  250.57   13.50
   4   1   3  237.98   13.80
   4   1   3  270.67   12.90
   4   1   3  243.38   14.00
   4   1   3  245.88   13.40
   4   1   3  261.17   12.80
  -5  -1  -3   12.60    2.10
  -5  -1  -3   14.50    4.70
  -5  -1  -3   21.30    4.90
  -5  -1  -3   11.50    3.40
  -5  -1  -3   17.30    3.80
   5   1   3   15.30    3.70
   5   1   3   17.90    3.20
   5   1   3    8.70    3.90
   5   1   3   17.20    2.60
   5   1   3   16.40    3.70
  -6  -1  -3   -1.70    4.10
  -6  -1  -3    3.00    4.20
  -6  -1  -3    3.50    2.10
  -6  -1  -3    9.30    5.30
  -6  -1  -3    5.30    3.50
   6   1   3    3.70    4.50
   6   1   3    8.50    3.60
   6   1   3    3.20    4.60
   6   1   3    4.40    3.20
  -7  -1  -3    1.10    5.40
  -7  -1  -3    0.40    3.50
  -7  -1  -3   -2.50    4.30
  -7  -1  -3    3.50    6.90
  -7  -1  -3   -0.30    3.70
   7   1   3   -0.60    5.80
   7   1   3   -3.80    3.50
   7   1   3    5.50    4.60
   7   1   3   -5.00    5.10
  -8  -1  -3  110.89   11.50
  -8  -1  -3  104.49   12.30
  -8  -1  -3  116.59   13.90
  -8  -1  -3   73.39    8.70
  -8  -1  -3   70.99    6.10
   8   1   3   99.49    9.80
   8   1   3   91.19    8.30
   8   1   3  113.29   10.50
   8   1   3   90.49   11.60
  -9  -1  -3  123.09   16.60
  -9  -1  -3   84.19   11.60
  -9  -1  -3  120.39   13.40
  -9  -1  -3  140.19   15.60
   9   1   3  112.89   14.80
   9   1   3  133.19   12.30
   9   1   3  101.19    8.70
   9   1   3  107.79   13.70
 -10  -1  -3   58.99   13.60
 -10  -1  -3   39.50    8.90
 -10  -1  -3   45.00   14.00
 -10  -1  -3   57.59   12.40
  10   1   3   82.89   13.50
  10   1   3   50.79   10.60
  10   1   3   25.20   11.10
  10   1   3   60.39    8.60
 -11  -1  -3   15.20   10.30
 -11  -1  -3  -13.00   12.90
 -11  -1  -3   12.50    4.20
  11   1   3   18.60   13.10
  11   1   3   27.50   12.10
  11   1   3   10.30    7.10
  10  -2  -3   36.20   12.80
  10  -2  -3   27.70   10.50
  10  -2  -3   32.60   11.70
 -10   2   3   20.00    5.90
 -10   2   3    2.60   12.60
 -10   2   3   18.80   11.30
 -10   2   3   16.60    6.20
   9  -2  -3   17.90    8.40
   9  -2  -3    2.10    9.60
   9  -2  -3    0.60    6.50
  -9   2   3   -2.70    8.30
  -9   2   3    8.60    4.70
  -9   2   3   -7.90    4.70
  -9   2   3    9.60    5.50
  -9   2   3   -0.50   11.60
  -9   2   3   -4.90    9.00
   8  -2  -3   18.80    7.00
   8  -2  -3   23.50    7.10
   8  -2  -3   17.30    8.40
   8  -2  -3   11.70    9.70
  -8   2   3    5.50    9.30
  -8   2   3    6.40    7.20
  -8   2   3   19.20    7.00
  -8   2   3   17.40    4.50
  -8   2   3   16.30    4.60
  -8   2   3   20.80    4.80
   7  -2  -3   14.60    5.50
   7  -2  -3   11.20    6.80
   7  -2  -3    6.30    4.30
   7  -2  -3   10.20    6.50
  -7   2   3    2.90    7.40
  -7   2   3    9.60    5.70
  -7   2   3    9.00    3.50
  -7   2   3    4.60    3.40
  -7   2   3    7.40    4.10
  -7   2   3   10.60    6.00
   6  -2  -3   12.20    5.10
   6  -2  -3   11.00    4.00
   6  -2  -3    7.90    7.10
   6  -2  -3   15.30    6.20
  -6   2   3   12.20    5.00
  -6   2   3   11.30    4.20
  -6   2   3   16.10    4.90
  -6   2   3    4.90    6.20
  -6   2   3    8.00    3.10
   5  -2  -3   69.69    7.00
   5  -2  -3   68.69    7.10
   5  -2  -3   66.99    6.10
   5  -2  -3   65.09    8.00
  -5   2   3   67.69    5.40
  -5   2   3   60.09    5.00
  -5   2   3   70.99    6.70
  -5   2   3   64.99    4.80
  -5   2   3   59.99    8.70
  -5   2   3   72.09    6.90
   4  -2  -3    3.60    3.80
   4  -2  -3   -0.40    2.40
   4  -2  -3   -5.00    2.70
   4  -2  -3   -0.10    1.50
   4  -2  -3    2.40    3.50
  -4   2   3    2.00    1.90
  -4   2   3    0.80    2.80
  -4   2   3    1.90    1.80
  -4   2   3    3.90    2.90
  -4   2   3   -1.20    3.90
  -4   2   3    0.30    1.70
   3  -2  -3   49.40    5.90
   3  -2  -3   51.09    5.60
   3  -2  -3   49.30    4.90
   3  -2  -3   51.69    3.40
  -3   2   3   49.30    4.90
  -3   2   3   48.60    6.00
  -3   2   3   51.89    4.60
  -3   2   3   54.49    3.30
  -3   2   3   49.90    3.40
  -3   2   3   43.90    4.30
   2  -2  -3    0.40    1.10
   2  -2  -3    2.30    2.30
   2  -2  -3    2.70    2.20
   2  -2  -3   -0.90    1.70
  -2   2   3    0.30    1.90
  -2   2   3   -0.50    1.30
  -2   2   3    1.60    1.60
  -2   2   3    1.00    0.90
  -2   2   3   -0.50    2.30
  -2   2   3   -0.40    1.10
   1  -2  -3   -0.40    1.20
   1  -2  -3    0.90    1.30
   1  -2  -3    0.20    2.30
  -1   2   3    0.60    1.20
  -1   2   3    1.00    0.80
  -1   2   3    1.20    1.90
  -1   2   3    0.60    2.20
  -1   2   3   -1.40    1.10
   0  -2  -3   17.30    3.30
   0  -2  -3   16.20    2.20
   0  -2  -3   14.40    2.20
   0  -2  -3   19.20    2.30
   0   2   3   17.90    2.20
   0   2   3   17.20    2.10
   0   2   3   18.90    1.70
   0   2   3   16.60    2.80
  -1  -2  -3  660.63   31.80
   1   2   3  685.73   31.20
   1   2   3  666.43   31.30
   1   2   3  700.53   31.10
  -2  -2  -3  783.22   36.50
  -2  -2  -3  768.52   36.80
  -2  -2  -3  800.92   37.20
   2   2   3  776.42   36.00
   2   2   3  786.02   36.10
   2   2   3  803.12   36.20
  -3  -2  -3   94.49    6.30
  -3  -2  -3   89.39    5.60
  -3  -2  -3   97.59    6.80
   3   2   3   85.49    6.20
   3   2   3   86.29    5.60
   3   2   3  101.59    5.40
   3   2   3  102.19    5.60
   3   2   3   88.79    6.00
  -4  -2  -3  231.18   12.10
  -4  -2  -3  246.88   13.60
  -4  -2  -3  230.08   13.00
[truncated: 722,206 more chars]
