# Supplementary material for: Crystal structure and Hirshfeld analysis of 2-[bis­(1-methyl-1H-indol-3-yl)meth­yl]benzoic acid
Source: Acta Crystallogr E Crystallogr Commun. 2018 Oct 16;74(Pt 11):1580–3. doi: 10.1107/S2056989018014160 (PMC6218917; doi:10.1107/S2056989018014160)
Supplement: Supplementary file 2 [file e-74-01580-Isup3.hkl]

data_I                                                                          
_shelx_title ' PX1Me_2MW_0m_a.res in P-1'                                       
_shelx_refln_list_code          4                                               
_shelx_F_calc_maximum      128.50                                               
_exptl_crystal_F_000       416.00                                               
_reflns_d_resolution_high  0.7471                                               
                                                                                
loop_                                                                           
 _space_group_symop_operation_xyz                                               
 'x, y, z'                                                                      
 '-x, -y, -z'                                                                   
                                                                                
_cell_length_a     8.6538                                                       
_cell_length_b    10.9227                                                       
_cell_length_c    10.9636                                                       
_cell_angle_alpha  85.850                                                       
_cell_angle_beta   82.381                                                       
_cell_angle_gamma  74.571                                                       
                                                                                
_shelx_F_squared_multiplier     1.000                                           
                                                                                
loop_                                                                           
 _refln_index_h                                                                 
 _refln_index_k                                                                 
 _refln_index_l                                                                 
 _refln_F_squared_calc                                                          
 _refln_F_squared_meas                                                          
 _refln_F_squared_sigma                                                         
 _refln_observed_status                                                         
   2   0   0          0.18          7.25         0.98 o                         
   3   0   0         16.51         14.36         1.03 o                         
   4   0   0          0.95          0.67         0.91 o                         
   5   0   0         21.57         18.76         1.67 o                         
   6   0   0         42.90         43.36         2.40 o                         
   7   0   0        307.53        287.32         8.05 o                         
   8   0   0        283.51        296.94         8.68 o                         
   9   0   0          2.12          3.32         2.54 o                         
  10   0   0          4.25         -1.18         4.69 o                         
  11   0   0          4.51          5.82         5.21 o                         
 -10   1   0          0.19          0.09         3.87 o                         
  -9   1   0          6.30          6.23         2.58 o                         
  -8   1   0          7.38         13.53         2.70 o                         
  -7   1   0         44.66         44.27         2.84 o                         
  -6   1   0         67.55         79.32         3.11 o                         
  -5   1   0        810.59        872.20        14.25 o                         
  -4   1   0        157.74        145.84         3.10 o                         
  -3   1   0         16.55         15.59         1.04 o                         
  -2   1   0         63.47         80.38         1.88 o                         
  -1   1   0        255.50        307.43         6.99 o                         
   2   1   0       2708.53       2531.32        43.39 o                         
   3   1   0       2855.95       2822.24        45.38 o                         
   4   1   0        174.90        159.78         3.35 o                         
   5   1   0         23.79         23.90         1.62 o                         
   6   1   0         27.19         32.60         2.12 o                         
   7   1   0        581.47        568.73        10.36 o                         
   8   1   0        102.37         94.88         4.05 o                         
   9   1   0          0.74         -0.19         2.41 o                         
  10   1   0          0.73         -1.97         3.14 o                         
  11   1   0          0.12         -0.11         6.01 o                         
 -10   2   0          4.65         -2.46         3.62 o                         
  -9   2   0         39.18         34.65         3.11 o                         
  -8   2   0         36.11         40.09         3.23 o                         
  -7   2   0         78.56         69.89         3.48 o                         
  -6   2   0         30.30         26.99         2.03 o                         
  -5   2   0         88.49         97.87         2.95 o                         
  -4   2   0         65.52         55.11         2.21 o                         
  -3   2   0        798.29        807.04        12.17 o                         
  -2   2   0         48.52         43.33         1.63 o                         
  -1   2   0        363.22        319.42         5.59 o                         
   0   2   0        659.10        568.08        13.26 o                         
   1   2   0         39.95         64.00         2.26 o                         
   2   2   0       3733.17       3555.13        56.74 o                         
   3   2   0       2068.55       2067.49        31.53 o                         
   4   2   0        275.08        250.73         4.68 o                         
   5   2   0         36.39         26.77         1.71 o                         
   6   2   0          9.81          3.67         1.47 o                         
   7   2   0         12.88         18.14         2.11 o                         
   8   2   0          4.38          4.15         2.02 o                         
   9   2   0          1.56          2.56         2.19 o                         
  10   2   0          2.14         -0.47         2.85 o                         
  11   2   0          0.00          1.81         3.52 o                         
 -10   3   0          4.25         -2.27         4.47 o                         
  -9   3   0          0.10         -0.98         3.16 o                         
  -8   3   0          7.23          6.53         2.55 o                         
  -7   3   0         17.08         12.28         2.19 o                         
  -6   3   0          3.68         -0.23         1.62 o                         
  -5   3   0         20.25         25.84         1.86 o                         
  -4   3   0        532.56        531.70         9.18 o                         
  -3   3   0         48.45         72.77         2.17 o                         
  -2   3   0       2037.32       1838.05        29.92 o                         
  -1   3   0        269.45        250.99         4.64 o                         
   0   3   0          8.74          1.85         0.57 o                         
   1   3   0       2071.00       2166.23        37.15 o                         
   2   3   0        116.09         85.82         1.96 o                         
   3   3   0        767.52        751.35        11.95 o                         
   4   3   0        507.93        612.53         9.49 o                         
   5   3   0         16.49         13.53         1.37 o                         
   6   3   0          0.30         -0.33         1.32 o                         
   7   3   0         49.40         46.96         2.44 o                         
   8   3   0         76.20         89.03         3.46 o                         
   9   3   0         99.23        106.97         4.17 o                         
  10   3   0         18.77         23.02         3.49 o                         
  11   3   0          3.54         17.29         4.95 o                         
  -9   4   0         25.58         21.75         3.97 o                         
  -8   4   0         27.61         16.51         3.00 o                         
  -7   4   0         29.52         26.28         2.94 o                         
  -6   4   0          6.68          4.74         1.94 o                         
  -5   4   0          0.13          0.88         1.57 o                         
  -4   4   0        109.01        102.99         3.10 o                         
  -3   4   0          4.21         10.94         1.35 o                         
  -2   4   0         45.84         40.87         2.02 o                         
  -1   4   0       1318.08       1320.75        19.34 o                         
   0   4   0        132.60        133.52         2.79 o                         
   1   4   0        383.33        405.83        10.86 o                         
   2   4   0          4.03          4.31         0.69 o                         
   3   4   0        777.36        820.36        11.78 o                         
   4   4   0        247.19        279.40         5.16 o                         
   5   4   0        174.27        165.91         3.78 o                         
   6   4   0        133.70        141.65         3.45 o                         
   7   4   0          5.18          5.47         1.75 o                         
   8   4   0          6.60          6.40         1.88 o                         
   9   4   0          0.05          3.04         2.14 o                         
  10   4   0         18.08         15.93         3.30 o                         
  11   4   0         11.54         17.90         6.12 o                         
  -9   5   0          0.44          9.07         4.63 o                         
  -8   5   0          1.55         -2.78         3.37 o                         
  -7   5   0         20.82         14.57         2.73 o                         
  -6   5   0          1.47          2.53         1.95 o                         
  -5   5   0         47.24         51.71         2.78 o                         
  -4   5   0        126.57        135.51         3.92 o                         
  -3   5   0          5.75          5.24         1.19 o                         
  -2   5   0        690.89        684.67        12.01 o                         
  -1   5   0        163.16        146.38         2.94 o                         
   0   5   0        138.20        122.74         3.07 o                         
   1   5   0        226.90        202.46         3.76 o                         
   2   5   0          1.72          0.78         1.07 o                         
   3   5   0        490.33        512.63         8.55 o                         
   4   5   0        213.37        240.39         4.40 o                         
   5   5   0          0.90          3.25         1.22 o                         
   6   5   0          0.67          0.86         1.49 o                         
   7   5   0         22.12         19.04         2.14 o                         
   8   5   0         61.01         58.32         3.28 o                         
   9   5   0         69.74         76.62         4.44 o                         
  10   5   0          4.80         10.39         3.16 o                         
  11   5   0         39.93         44.50         4.31 o                         
  -8   6   0         11.47         13.69         3.26 o                         
  -7   6   0         27.16         15.66         2.86 o                         
  -6   6   0        110.53         95.54         4.87 o                         
  -5   6   0         12.98         11.84         2.32 o                         
  -4   6   0          8.31          5.30         1.58 o                         
  -3   6   0        173.17        175.67         4.53 o                         
  -2   6   0         94.37        101.61         2.76 o                         
  -1   6   0         71.72         52.63         1.72 o                         
   0   6   0          1.26          1.30         1.07 o                         
   1   6   0          4.82         -0.23         1.01 o                         
   2   6   0          5.81          5.87         1.08 o                         
   3   6   0        384.27        382.81         6.72 o                         
   4   6   0         10.64          6.96         1.51 o                         
   5   6   0        246.45        274.39         5.70 o                         
   6   6   0         21.94         19.68         1.40 o                         
   7   6   0          0.28         -0.98         1.66 o                         
   8   6   0        168.84        161.95         8.41 o                         
   9   6   0          1.85         -2.31         2.85 o                         
  10   6   0          1.56          0.73         4.28 o                         
  11   6   0         24.79         42.92         5.56 o                         
  -8   7   0          1.09         12.27         6.14 o                         
  -7   7   0          2.32          7.97         3.10 o                         
  -6   7   0          2.16         -2.29         2.29 o                         
  -5   7   0          5.28          0.46         2.26 o                         
  -4   7   0        186.31        169.88         5.11 o                         
  -3   7   0          7.14          6.51         1.46 o                         
  -2   7   0        122.44        121.87         3.39 o                         
  -1   7   0        182.92        198.32         4.22 o                         
   0   7   0          3.67          2.10         1.19 o                         
   1   7   0         42.14         35.36         1.80 o                         
   2   7   0        248.38        225.14         4.46 o                         
   3   7   0          5.67          4.54         1.11 o                         
   4   7   0          2.71          0.30         1.70 o                         
   5   7   0          0.98          0.34         1.76 o                         
   6   7   0         18.24         18.33         2.40 o                         
   7   7   0         14.98         10.08         3.04 o                         
   8   7   0         30.43         38.69         3.52 o                         
   9   7   0          4.54          2.73         3.33 o                         
  10   7   0          9.28          6.09         2.74 o                         
  11   7   0          4.35          2.61         5.14 o                         
  -7   8   0          6.99         10.82         5.13 o                         
  -6   8   0         36.19         30.50         3.17 o                         
  -5   8   0          6.84          5.28         2.63 o                         
  -4   8   0         10.02          7.44         1.75 o                         
  -3   8   0         44.43         36.88         2.54 o                         
  -2   8   0          0.66          0.12         0.98 o                         
  -1   8   0         25.67         29.38         1.52 o                         
   0   8   0          1.45          1.03         1.72 o                         
   1   8   0         20.53         17.59         1.58 o                         
   2   8   0          2.42          2.45         1.37 o                         
   3   8   0         70.24         72.37         2.65 o                         
   4   8   0          1.46          1.72         1.17 o                         
   5   8   0        102.99        108.55         4.05 o                         
   6   8   0         51.74         49.69         3.23 o                         
   7   8   0          7.63          7.12         2.54 o                         
   8   8   0          1.45          0.79         2.77 o                         
   9   8   0         19.49         12.57         3.42 o                         
  10   8   0          9.72          6.57         4.75 o                         
  -6   9   0         13.38         16.05         3.07 o                         
  -5   9   0         18.42         13.72         2.56 o                         
  -4   9   0         77.82         82.07         6.46 o                         
  -3   9   0          2.51          4.07         2.49 o                         
  -2   9   0          4.78          4.16         2.47 o                         
  -1   9   0         58.34         84.00         5.42 o                         
   0   9   0          3.74          0.88         1.51 o                         
   1   9   0          5.89          4.76         2.31 o                         
   2   9   0          6.60          5.68         1.64 o                         
   3   9   0          5.86          2.52         1.67 o                         
   4   9   0         32.70         28.35         2.10 o                         
   5   9   0          7.15          3.82         2.21 o                         
   6   9   0          8.04          2.49         2.83 o                         
   7   9   0         57.43         52.40         4.06 o                         
   8   9   0          9.27         14.34         3.42 o                         
   9   9   0         60.55         57.51         4.71 o                         
  10   9   0          7.24         11.65         4.96 o                         
  -5  10   0         43.80         35.42         6.45 o                         
  -4  10   0          1.67         -3.47         6.19 o                         
  -3  10   0          3.31         13.61         3.18 o                         
  -2  10   0          2.46         -1.34         3.53 o                         
  -1  10   0         21.32         28.10         3.01 o                         
   0  10   0          8.79         13.16         1.84 o                         
   1  10   0          0.13         -1.87         1.87 o                         
   2  10   0         26.27         24.32         2.12 o                         
   3  10   0         11.20          8.33         2.10 o                         
   4  10   0         65.32         61.38         2.95 o                         
   5  10   0          9.79          9.08         2.67 o                         
   6  10   0         90.13         83.69         4.63 o                         
   7  10   0         18.21         14.25         3.36 o                         
   8  10   0          0.15          1.25         4.51 o                         
   9  10   0          8.10          2.22         5.69 o                         
  10  10   0         17.14         31.89         6.94 o                         
  -4  11   0         22.24         35.19         6.44 o                         
  -3  11   0         11.52         12.94         6.44 o                         
  -2  11   0          0.05         -1.69         4.88 o                         
  -1  11   0          7.95          8.55         4.03 o                         
   0  11   0          8.35          9.52         3.41 o                         
   1  11   0         30.67         35.53         2.61 o                         
   2  11   0        353.20        390.15         8.68 o                         
   3  11   0         12.88         24.55         2.43 o                         
   4  11   0         32.72         34.26         2.54 o                         
   5  11   0         35.56         31.27         3.43 o                         
   6  11   0         21.39         12.52         3.33 o                         
   7  11   0          3.01          2.40         3.11 o                         
   8  11   0          0.62         -1.12         3.75 o                         
   9  11   0          3.35         -4.58         4.58 o                         
  -3  12   0          6.59         -4.47        13.61 o                         
  -2  12   0         17.65          7.62        14.40 o                         
  -1  12   0         10.31          8.44         4.98 o                         
   0  12   0          7.76          3.87         3.19 o                         
   1  12   0         17.23         21.66         3.57 o                         
   2  12   0          0.15         -1.25         2.40 o                         
   3  12   0         60.32         67.25         4.00 o                         
   4  12   0          0.29          0.25         2.22 o                         
   5  12   0         44.21         46.70         3.87 o                         
   6  12   0         14.15         14.32         3.36 o                         
   7  12   0         10.06          6.29         3.68 o                         
   8  12   0          1.73         -3.86         3.86 o                         
  -2  13   0          0.04          9.79        14.36 o                         
  -1  13   0          6.45          3.30         5.96 o                         
   0  13   0          6.80          4.93         4.77 o                         
   1  13   0          7.86         11.50         6.40 o                         
   2  13   0          7.39         13.35         3.44 o                         
   3  13   0         11.10         15.10         3.49 o                         
   4  13   0          0.01          2.32         2.87 o                         
   5  13   0          6.02          3.47         4.21 o                         
   6  13   0         12.11         18.15         4.57 o                         
   7  13   0          0.87          2.43         4.49 o                         
   0  14   0         21.07         18.93         5.77 o                         
   1  14   0         14.19         20.15         7.19 o                         
   2  14   0          1.48         14.15         7.81 o                         
   3  14   0          7.98          6.95         3.20 o                         
   4  14   0          0.00          2.99         3.28 o                         
   5  14   0          4.09          7.15         4.34 o                         
  -5 -14   1          0.21          8.66         4.64 o                         
  -4 -14   1          2.25          4.33         4.56 o                         
  -3 -14   1         14.45         16.56         4.65 o                         
  -2 -14   1          0.26         -3.50         3.50 o                         
  -1 -14   1          0.16         -0.59         6.45 o                         
  -7 -13   1         15.23         19.41         4.89 o                         
  -6 -13   1         11.06         16.09         4.55 o                         
  -5 -13   1         20.17         20.64         4.58 o                         
  -4 -13   1         19.68         26.77         3.27 o                         
  -3 -13   1          4.94          2.61         2.57 o                         
  -2 -13   1          3.92          2.97         3.32 o                         
  -1 -13   1         15.94         22.98         5.36 o                         
   0 -13   1          2.10          6.36         3.73 o                         
   1 -13   1          1.43         -0.99         4.59 o                         
   2 -13   1         23.55         17.36        12.27 o                         
  -8 -12   1          9.79          4.13         6.59 o                         
  -7 -12   1          0.20         -1.11         5.31 o                         
  -6 -12   1          1.08          6.88         3.50 o                         
  -5 -12   1          3.43          0.53         2.21 o                         
  -4 -12   1          0.22          4.14         2.64 o                         
  -3 -12   1         47.88         44.65         2.86 o                         
  -2 -12   1          0.39          1.82         2.58 o                         
  -1 -12   1         61.54         78.93         4.83 o                         
   0 -12   1          0.07         -3.40         3.43 o                         
   1 -12   1         56.87         54.72         6.54 o                         
   2 -12   1         12.40          1.07         4.22 o                         
   3 -12   1         16.65         33.25         7.06 o                         
  -9 -11   1          8.27          4.36         4.14 o                         
  -8 -11   1         30.91         28.67         4.66 o                         
  -7 -11   1          1.50          8.37         3.80 o                         
  -6 -11   1          7.33         -0.73         3.87 o                         
  -5 -11   1          0.49          1.27         1.51 o                         
  -4 -11   1         20.36         14.81         2.55 o                         
  -3 -11   1         27.00         24.82         2.29 o                         
  -2 -11   1         79.21         88.59         4.73 o                         
  -1 -11   1         81.29         86.13         5.18 o                         
   0 -11   1          2.07          2.69         2.55 o                         
   1 -11   1         36.10         49.70         5.44 o                         
   2 -11   1         13.89         11.89         5.80 o                         
   3 -11   1          0.59          4.69         6.10 o                         
   4 -11   1          4.08         14.53         9.07 o                         
  -9 -10   1          0.01          2.27         7.32 o                         
  -8 -10   1          1.84         -1.31         3.19 o                         
  -7 -10   1          2.80         -0.92         3.35 o                         
  -6 -10   1         21.89         21.18         3.15 o                         
  -5 -10   1         57.59         45.42         3.38 o                         
  -4 -10   1          0.96         -0.63         1.84 o                         
  -3 -10   1          1.79          0.13         1.67 o                         
  -2 -10   1         36.83         30.39         2.09 o                         
  -1 -10   1         18.05         20.48         2.38 o                         
   0 -10   1         47.90         50.39         2.89 o                         
   1 -10   1         10.58         13.60         1.93 o                         
   2 -10   1          0.12          3.61         3.20 o                         
   3 -10   1         21.91         18.60         2.78 o                         
   4 -10   1         32.55         26.06         2.41 o                         
   5 -10   1          5.42          6.44         2.71 o                         
 -10  -9   1          0.78          7.34         5.72 o                         
  -9  -9   1         23.70         24.57         5.48 o                         
  -8  -9   1         53.99         59.41         5.22 o                         
  -7  -9   1         14.16          7.40         3.02 o                         
  -6  -9   1        117.20        113.44         4.71 o                         
  -5  -9   1          1.56          1.73         0.95 o                         
  -4  -9   1          1.45          0.02         1.59 o                         
  -3  -9   1          1.45         -0.40         1.52 o                         
  -2  -9   1          1.04         -1.42         1.42 o                         
  -1  -9   1          3.75          1.39         1.59 o                         
   0  -9   1         40.17         40.20         2.55 o                         
   1  -9   1         71.38         62.73         2.66 o                         
   2  -9   1        199.06        211.04         7.91 o                         
   3  -9   1         12.38          5.50         1.83 o                         
   4  -9   1          5.45          5.21         2.40 o                         
   5  -9   1         35.45         32.32         3.04 o                         
   6  -9   1          1.77          3.08         3.55 o                         
 -10  -8   1          2.80         -0.44         4.09 o                         
  -9  -8   1          6.58         10.86         3.62 o                         
  -8  -8   1          9.57          9.06         3.16 o                         
  -7  -8   1          0.51          2.86         2.53 o                         
  -6  -8   1          0.96         -0.76         2.33 o                         
  -5  -8   1        177.13        161.83         3.74 o                         
  -4  -8   1         79.29         76.91         2.79 o                         
  -3  -8   1         51.27         48.26         2.23 o                         
  -2  -8   1          0.46         -1.22         1.22 o                         
  -1  -8   1        149.44        131.79         4.95 o                         
   0  -8   1         63.85         68.30         3.42 o                         
   1  -8   1          0.77          1.40         1.38 o                         
   2  -8   1        150.11        136.08         4.23 o                         
   3  -8   1          2.51         -0.51         1.96 o                         
   4  -8   1         17.74         19.51         2.84 o                         
   5  -8   1          0.96         -1.98         2.40 o                         
   6  -8   1         17.13         17.23         3.88 o                         
   7  -8   1          2.49          4.36         4.66 o                         
 -10  -7   1          4.85          2.78         3.22 o                         
  -9  -7   1         52.41         56.70         3.26 o                         
  -8  -7   1          8.84          7.59         2.37 o                         
  -7  -7   1         30.49         26.43         2.00 o                         
  -6  -7   1          0.00         -1.26         1.26 o                         
  -5  -7   1        163.94        157.86         3.61 o                         
  -4  -7   1        145.08        154.35         3.78 o                         
  -3  -7   1          9.94         11.47         1.54 o                         
  -2  -7   1         41.83         37.12         1.85 o                         
  -1  -7   1         36.92         28.83         1.68 o                         
   0  -7   1          0.26          1.52         1.29 o                         
   1  -7   1         24.55         20.81         1.76 o                         
   2  -7   1         46.09         51.49         2.37 o                         
   3  -7   1          3.67          4.46         1.59 o                         
   4  -7   1         99.91         89.52         3.98 o                         
   5  -7   1          0.34         -2.06         2.33 o                         
   6  -7   1          1.58          3.86         2.41 o                         
   7  -7   1          0.68         -0.22         2.89 o                         
   8  -7   1          3.13          7.00         4.49 o                         
 -11  -6   1         14.51         10.27         5.90 o                         
 -10  -6   1         17.33         14.50         3.62 o                         
  -9  -6   1          1.60          1.12         2.60 o                         
  -8  -6   1         55.96         60.22         3.39 o                         
  -7  -6   1          0.03          1.31         1.88 o                         
  -6  -6   1          4.48          1.78         1.37 o                         
  -5  -6   1         55.10         58.27         2.14 o                         
  -4  -6   1         11.96          8.00         1.08 o                         
  -3  -6   1        238.85        224.85         4.49 o                         
  -2  -6   1        344.95        339.51         6.07 o                         
  -1  -6   1        565.13        560.42         9.91 o                         
   0  -6   1        105.12        128.87         3.48 o                         
   1  -6   1         77.85         69.32         2.29 o                         
   2  -6   1          8.22          3.08         1.22 o                         
   3  -6   1          4.99          5.57         1.58 o                         
   4  -6   1        159.64        154.79         4.77 o                         
   5  -6   1        244.92        228.45         6.81 o                         
   6  -6   1         79.70         81.21         4.58 o                         
   7  -6   1         15.40         12.12         2.67 o                         
   8  -6   1          5.88          0.70         4.39 o                         
 -11  -5   1         16.33         21.29         4.57 o                         
 -10  -5   1         10.27          9.21         3.04 o                         
  -9  -5   1          0.78         -0.82         2.66 o                         
  -8  -5   1        113.93        114.22         5.02 o                         
  -7  -5   1         58.22         57.25         3.23 o                         
  -6  -5   1         86.66         93.45         3.18 o                         
  -5  -5   1         22.00         23.94         1.87 o                         
  -4  -5   1          1.53          2.63         0.95 o                         
  -3  -5   1         40.71         54.22         1.95 o                         
  -2  -5   1        287.55        274.95         4.94 o                         
  -1  -5   1          1.04          0.90         0.93 o                         
   0  -5   1         29.04         29.21         1.43 o                         
   1  -5   1         75.40         59.96         1.97 o                         
   2  -5   1         31.78         19.83         1.56 o                         
   3  -5   1         32.08         39.63         1.98 o                         
   4  -5   1         45.89         49.31         2.37 o                         
   5  -5   1         15.08          9.83         1.66 o                         
   6  -5   1         61.14         60.57         3.80 o                         
   7  -5   1         70.70         48.83         3.75 o                         
   8  -5   1          0.26         -2.48         3.21 o                         
   9  -5   1          5.34         10.33        10.03 o                         
 -11  -4   1          0.04          5.78         5.90 o                         
 -10  -4   1          0.02          2.13         3.15 o                         
  -9  -4   1         15.94         17.36         2.45 o                         
  -8  -4   1         54.15         65.44         3.23 o                         
  -7  -4   1        277.40        275.63         6.08 o                         
  -6  -4   1          0.00          0.85         1.56 o                         
  -5  -4   1        592.14        538.81         9.29 o                         
  -4  -4   1        551.48        565.01         8.98 o                         
  -3  -4   1          3.55          2.81         0.86 o                         
  -2  -4   1         18.90         14.64         1.05 o                         
  -1  -4   1        160.48        108.24         2.60 o                         
   0  -4   1        679.05        609.33        10.34 o                         
   1  -4   1        190.81        187.04         4.22 o                         
   2  -4   1          7.73          8.83         1.05 o                         
   3  -4   1        659.34        670.70        11.81 o                         
   4  -4   1         74.55         81.31         2.50 o                         
   5  -4   1         13.14         13.25         1.63 o                         
   6  -4   1         92.50         88.90         3.41 o                         
   7  -4   1         17.16         16.30         2.34 o                         
   8  -4   1         24.97         21.82         3.05 o                         
   9  -4   1          0.11         -2.07         3.61 o                         
 -11  -3   1         24.91         26.51         4.07 o                         
 -10  -3   1          1.31         -1.85         2.99 o                         
  -9  -3   1          0.02         -1.86         2.34 o                         
  -8  -3   1         15.65          9.05         1.99 o                         
  -7  -3   1        590.40        623.94        10.65 o                         
  -6  -3   1         25.04         23.06         1.85 o                         
  -5  -3   1        855.07        802.39        12.43 o                         
  -4  -3   1       2533.93       2621.39        40.10 o                         
  -3  -3   1          4.87          2.12         0.86 o                         
  -2  -3   1        755.69        778.05        12.22 o                         
  -1  -3   1        189.49        144.99         2.73 o                         
   0  -3   1         82.57         88.53         2.08 o                         
   1  -3   1          1.07          0.34         0.82 o                         
   2  -3   1        290.69        283.42         5.35 o                         
   3  -3   1        142.68        182.07         4.07 o                         
   4  -3   1        492.11        518.06         8.48 o                         
   5  -3   1          0.02          1.72         1.39 o                         
   6  -3   1        184.61        205.40         5.23 o                         
   7  -3   1          4.21          2.25         1.91 o                         
   8  -3   1          0.26         -0.75         2.67 o                         
   9  -3   1          0.47          3.36         3.05 o                         
  10  -3   1          3.89         -0.21         3.55 o                         
 -11  -2   1          0.40         -1.09         5.26 o                         
 -10  -2   1         73.37         83.31         5.25 o                         
  -9  -2   1          2.70          4.31         2.50 o                         
  -8  -2   1        215.71        206.04         5.11 o                         
  -7  -2   1         19.39         14.77         2.07 o                         
  -6  -2   1         39.27         44.67         2.15 o                         
  -5  -2   1        511.91        543.53         8.78 o                         
  -4  -2   1        298.79        299.40         5.44 o                         
  -3  -2   1       1205.53       1261.17        18.52 o                         
  -2  -2   1       8096.10       7033.48       164.14 o                         
  -1  -2   1       4863.33       4318.57        84.42 o                         
   0  -2   1        329.02        280.77         4.85 o                         
   1  -2   1       4097.98       3863.55        71.36 o                         
   2  -2   1          3.10          1.78         0.74 o                         
   3  -2   1         20.13         20.31         1.08 o                         
   4  -2   1        713.20        772.84        12.62 o                         
   5  -2   1        104.00        115.76         3.42 o                         
   6  -2   1         57.84         61.19         2.70 o                         
   7  -2   1          0.37          1.85         2.02 o                         
   8  -2   1          0.12          1.18         2.49 o                         
   9  -2   1          1.51         -3.43         3.43 o                         
  10  -2   1          6.63          1.22         4.22 o                         
 -11  -1   1          4.56         31.65        10.19 o                         
 -10  -1   1          2.31          1.80         2.80 o                         
  -9  -1   1         27.72         28.92         2.82 o                         
  -8  -1   1         15.42         16.01         2.28 o                         
  -7  -1   1        192.28        205.35         5.01 o                         
  -6  -1   1        173.11        160.28         3.76 o                         
  -5  -1   1        561.91        569.85         9.14 o                         
  -4  -1   1          0.74          0.58         0.95 o                         
  -3  -1   1        455.97        431.28         6.74 o                         
  -2  -1   1       8457.05       6886.97       128.80 o                         
  -1  -1   1       1412.06       1260.26        32.78 o                         
   1  -1   1       6246.76       4954.22       122.33 o                         
   2  -1   1       1107.43        909.38        14.14 o                         
   3  -1   1        978.13        981.73        13.88 o                         
   4  -1   1         53.88         50.38         1.82 o                         
   5  -1   1          0.00         -0.58         1.21 o                         
   6  -1   1         24.89         25.19         2.13 o                         
   7  -1   1          1.37          4.39         1.98 o                         
   8  -1   1        181.56        185.75         6.72 o                         
   9  -1   1          0.01         -2.03         2.62 o                         
  10  -1   1          1.09          2.68         4.77 o                         
 -10   0   1         19.11         17.87         3.42 o                         
  -9   0   1         14.02         13.71         2.62 o                         
  -8   0   1          2.49          4.32         2.32 o                         
  -7   0   1          0.04          0.05         1.79 o                         
  -6   0   1         84.75         89.74         2.87 o                         
  -5   0   1         18.86         17.01         1.59 o                         
  -4   0   1          1.47          1.98         1.06 o                         
  -3   0   1         16.15         12.18         0.99 o                         
  -2   0   1         73.00        103.48         2.05 o                         
  -1   0   1       1226.13        976.25        23.95 o                         
   1   0   1        706.57        481.92        21.84 o                         
   2   0   1       3857.18       3642.23        52.04 o                         
   3   0   1        596.77        564.81        10.11 o                         
   4   0   1          6.11          5.58         1.08 o                         
   5   0   1        142.23        152.58         3.61 o                         
   6   0   1        185.04        182.08         4.41 o                         
   7   0   1         28.80         33.05         2.51 o                         
   8   0   1         75.70         72.58         3.78 o                         
   9   0   1          5.86          3.04         4.19 o                         
  10   0   1          1.81         -0.45         3.01 o                         
  11   0   1         14.43         12.70         5.44 o                         
 -10   1   1          4.80          3.66         3.99 o                         
  -9   1   1          2.23          1.28         3.39 o                         
  -8   1   1         92.54         99.97         4.66 o                         
  -7   1   1         38.89         34.67         2.39 o                         
  -6   1   1          0.08          2.49         1.71 o                         
  -5   1   1          8.94         13.28         1.61 o                         
  -4   1   1         23.76         38.48         1.71 o                         
  -3   1   1        442.25        427.74         6.77 o                         
  -2   1   1        650.94        645.69        10.20 o                         
  -1   1   1       1179.46       1051.56        15.16 o                         
   1   1   1       2177.43       1807.91       105.14 o                         
   2   1   1        172.01        145.46         3.04 o                         
   3   1   1          0.40         -0.33         0.82 o                         
   4   1   1         68.18         52.41         1.83 o                         
   5   1   1        449.89        485.28         8.98 o                         
   6   1   1         14.32         16.11         1.79 o                         
   7   1   1        101.73         92.61         3.56 o                         
   8   1   1        157.79        138.85         6.18 o                         
   9   1   1         32.53         24.97         3.13 o                         
  10   1   1         31.08         23.68         3.55 o                         
  11   1   1          0.12          1.82         3.68 o                         
 -10   2   1          3.13          4.68         3.77 o                         
  -9   2   1          0.06          3.07         2.63 o                         
  -8   2   1          1.26          1.75         2.23 o                         
  -7   2   1          4.47          6.67         2.07 o                         
  -6   2   1        380.57        360.57         7.18 o                         
  -5   2   1        312.15        345.05         6.21 o                         
  -4   2   1         90.06         80.39         2.27 o                         
  -3   2   1          6.44          8.61         1.14 o                         
  -2   2   1          2.21          1.15         0.68 o                         
  -1   2   1          0.65          4.40         0.66 o                         
   0   2   1       1146.58       1172.13        18.94 o                         
   1   2   1       2578.80       2346.78        62.17 o                         
   2   2   1        459.87        534.48         9.66 o                         
   3   2   1        246.15        220.60         4.17 o                         
   4   2   1        138.97        157.58         3.44 o                         
   5   2   1        153.25        129.94         3.41 o                         
   6   2   1          0.14         -1.06         1.60 o                         
   7   2   1         81.20         74.32         3.17 o                         
   8   2   1        143.97        147.31         5.42 o                         
   9   2   1         47.11         66.57         3.83 o                         
  10   2   1          0.06          1.40         2.86 o                         
  11   2   1          1.43          1.81         4.46 o                         
 -10   3   1         16.43         14.43         4.53 o                         
  -9   3   1         13.66         18.51         3.10 o                         
  -8   3   1        102.34        109.30         6.00 o                         
  -7   3   1         46.75         48.48         2.75 o                         
  -6   3   1        222.22        223.18         5.66 o                         
  -5   3   1         59.32         53.66         2.43 o                         
  -4   3   1         15.36         13.78         1.45 o                         
  -3   3   1         91.11        107.43         2.97 o                         
  -2   3   1          3.66          0.54         0.77 o                         
  -1   3   1        544.88        520.31         7.89 o                         
   0   3   1       3628.36       3782.60        60.50 o                         
   1   3   1      16511.35      13277.96       226.49 o                         
   2   3   1        186.61        256.48         5.52 o                         
   3   3   1        377.46        379.81         6.80 o                         
   4   3   1         14.19         15.64         1.26 o                         
   5   3   1         15.27         18.85         1.45 o                         
   6   3   1          0.54          2.70         1.76 o                         
   7   3   1        382.25        362.85         7.30 o                         
   8   3   1        139.35        137.55         4.49 o                         
   9   3   1          0.51         -0.79         2.31 o                         
  10   3   1         24.64         30.64         3.02 o                         
  11   3   1          0.39         -2.32         3.66 o                         
  -9   4   1          8.84          3.47         3.98 o                         
  -8   4   1          1.76          3.62         2.71 o                         
  -7   4   1         42.80         47.78         3.38 o                         
  -6   4   1         60.56         60.43         4.30 o                         
  -5   4   1         43.31         52.35         2.60 o                         
  -4   4   1         57.86         62.21         2.52 o                         
  -3   4   1        340.76        339.85         6.16 o                         
  -2   4   1        160.93        146.62         3.41 o                         
  -1   4   1        108.66         86.22         2.36 o                         
   0   4   1         40.90         56.54         2.01 o                         
   1   4   1       2335.64       2374.71        40.79 o                         
   2   4   1       1059.74       1101.28        17.04 o                         
   3   4   1          1.61          6.15         1.22 o                         
   4   4   1          3.79         13.86         1.67 o                         
   5   4   1          3.69          5.95         1.09 o                         
   6   4   1        128.49        132.60         3.57 o                         
   7   4   1          4.31          2.17         1.76 o                         
   8   4   1         77.91         84.61         3.77 o                         
   9   4   1          0.01         -2.27         2.27 o                         
  10   4   1         16.72         24.09         2.89 o                         
  11   4   1          2.29         11.07         3.71 o                         
  -9   5   1         10.32         21.61         6.10 o                         
  -8   5   1         22.97         22.30         2.75 o                         
  -7   5   1         18.11         15.85         2.83 o                         
  -6   5   1        103.84        108.57         3.96 o                         
  -5   5   1        107.33         96.90         3.40 o                         
  -4   5   1         31.98         44.83         2.39 o                         
  -3   5   1        141.45        156.73         3.96 o                         
  -2   5   1          2.00          2.85         0.84 o                         
  -1   5   1         96.80         67.31         2.16 o                         
   0   5   1       1193.03       1224.29        21.87 o                         
   1   5   1         80.11         60.46         1.88 o                         
   2   5   1         30.25         40.48         1.48 o                         
   3   5   1        584.86        601.92        11.32 o                         
   4   5   1        358.00        353.80         6.48 o                         
   5   5   1          7.65          4.20         1.81 o                         
   6   5   1          3.61          0.18         1.32 o                         
   7   5   1         64.38         58.83         3.08 o                         
   8   5   1         28.77         27.42         2.20 o                         
   9   5   1          1.90          1.77         2.19 o                         
  10   5   1         19.45         16.77         4.03 o                         
  11   5   1          8.66         10.35         4.10 o                         
  -8   6   1         18.73         20.18         5.82 o                         
  -7   6   1          7.81          4.36         2.96 o                         
  -6   6   1          0.47          4.46         1.91 o                         
  -5   6   1         27.80         25.01         2.61 o                         
  -4   6   1         25.00         27.14         2.51 o                         
  -3   6   1          0.07          1.49         1.46 o                         
  -2   6   1          1.22          1.29         0.71 o                         
  -1   6   1        185.54        180.73         4.31 o                         
   0   6   1        144.73        152.36         4.36 o                         
   1   6   1         50.32         38.38         1.57 o                         
   2   6   1        130.73        161.60         3.50 o                         
   3   6   1        301.18        286.43         5.20 o                         
   4   6   1        119.62        123.44         3.42 o                         
   5   6   1         48.80         52.44         2.64 o                         
   6   6   1         31.83         32.57         2.63 o                         
   7   6   1          0.28         -1.73         2.19 o                         
   8   6   1          4.95          5.30         2.01 o                         
   9   6   1          4.26          5.05         2.29 o                         
  10   6   1          0.00          3.51         4.54 o                         
  11   6   1         51.99         56.98         7.56 o                         
  -8   7   1          0.02          2.69         3.75 o                         
  -7   7   1         23.35         25.80         4.33 o                         
  -6   7   1          4.56          1.93         2.62 o                         
  -5   7   1          2.20          0.23         2.95 o                         
  -4   7   1         19.66         23.29         2.99 o                         
  -3   7   1         69.34         71.07         2.45 o                         
  -2   7   1         67.56         77.07         3.56 o                         
  -1   7   1         25.22         18.20         1.76 o                         
   0   7   1        345.10        377.27         8.65 o                         
   1   7   1         10.35         16.38         1.27 o                         
   2   7   1          5.28          5.09         1.26 o                         
   3   7   1          0.79          0.46         0.99 o                         
   4   7   1        100.75        106.52         3.51 o                         
   5   7   1         39.80         39.24         2.68 o                         
   6   7   1         41.73         37.43         2.79 o                         
   7   7   1        123.17        118.38         4.75 o                         
   8   7   1          1.45          4.27         2.74 o                         
   9   7   1         15.84         13.37         3.28 o                         
  10   7   1         10.71          9.68         3.83 o                         
  11   7   1          1.90         20.75         8.04 o                         
  -7   8   1          0.18          7.52         4.69 o                         
  -6   8   1          0.43         -1.18         2.72 o                         
  -5   8   1         77.40         71.74         4.68 o                         
  -4   8   1         49.40         48.45         2.19 o                         
  -3   8   1         22.18         22.52         3.24 o                         
  -2   8   1          0.47         -1.85         1.85 o                         
  -1   8   1          5.31         10.23         1.98 o                         
   0   8   1         31.52         32.65         2.37 o                         
   1   8   1          0.25          0.93         1.10 o                         
   2   8   1         15.19         17.74         1.58 o                         
   3   8   1          0.93         -1.13         1.13 o                         
   4   8   1         36.00         33.00         2.38 o                         
   5   8   1         19.35         13.58         2.58 o                         
   6   8   1          4.15          2.65         2.39 o                         
   7   8   1         69.77         72.36         4.47 o                         
   8   8   1        128.00        120.27         5.17 o                         
   9   8   1          3.30          3.84         3.06 o                         
  10   8   1          0.03          1.29         4.08 o                         
  -6   9   1         33.97         39.36         2.72 o                         
  -5   9   1          1.42          3.06         3.70 o                         
  -4   9   1          8.31          4.97         3.14 o                         
  -3   9   1          0.07         -2.59         4.31 o                         
  -2   9   1         23.16         15.54         2.67 o                         
  -1   9   1         30.43         26.90         2.59 o                         
   0   9   1          7.91          0.74         2.49 o                         
   1   9   1        199.93        205.45         5.44 o                         
   2   9   1         20.42         21.36         1.79 o                         
   3   9   1        205.58        199.50         5.38 o                         
   4   9   1          0.11         -0.88         2.38 o                         
   5   9   1        108.78        117.90         6.49 o                         
   6   9   1         18.24         29.70         2.89 o                         
   7   9   1         23.27         23.59         3.31 o                         
   8   9   1          0.06         -3.11         3.19 o                         
   9   9   1         17.09         16.80         4.28 o                         
  10   9   1          1.77         -3.87         4.56 o                         
  -5  10   1          2.63          2.92         6.28 o                         
  -4  10   1         72.58         75.20        10.13 o                         
  -3  10   1          0.03          3.67         4.56 o                         
  -2  10   1          4.31         -2.49         2.49 o                         
  -1  10   1          2.72          2.84         2.75 o                         
   0  10   1        138.00        146.60         8.02 o                         
   1  10   1         10.03          6.18         1.79 o                         
   2  10   1        155.09        148.16         8.26 o                         
   3  10   1        110.15        126.26         4.16 o                         
   4  10   1         49.92         48.67         2.36 o                         
   5  10   1         25.53         23.61         2.68 o                         
   6  10   1          1.14         -0.22         2.71 o                         
   7  10   1         11.25          4.17         3.15 o                         
   8  10   1         28.57         34.05         4.11 o                         
   9  10   1         29.23         31.43         6.01 o                         
  10  10   1         30.47         39.70         7.78 o                         
  -4  11   1         29.06         30.74         7.88 o                         
  -3  11   1         11.43         15.92         5.92 o                         
  -2  11   1          1.24         -2.98         5.04 o                         
  -1  11   1         20.60         19.21         3.77 o                         
   0  11   1          0.20         -0.37         2.73 o                         
   1  11   1         23.46         24.49         2.90 o                         
   2  11   1          5.41          7.62         2.57 o                         
   3  11   1          0.09          5.06         1.88 o                         
   4  11   1        218.13        237.82         5.78 o                         
   5  11   1         15.73         21.87         3.04 o                         
   6  11   1         10.33          8.57         3.24 o                         
   7  11   1          0.31         -3.23         3.23 o                         
   8  11   1          4.52         -3.68         3.68 o                         
   9  11   1          0.72         -5.05         6.39 o                         
  -3  12   1          6.45          7.31         7.84 o                         
  -2  12   1          0.00         10.25         6.35 o                         
  -1  12   1         10.79         22.06         6.43 o                         
   0  12   1         16.45         13.55         3.57 o                         
   1  12   1          5.85          3.72         2.77 o                         
   2  12   1         10.01         15.19         2.28 o                         
   3  12   1          0.67          1.72         2.02 o                         
   4  12   1         44.75         53.41         3.99 o                         
   5  12   1          0.04          4.10         3.00 o                         
   6  12   1          6.89          5.52         3.14 o                         
   7  12   1          2.09         -2.02         3.51 o                         
   8  12   1          1.13         -3.37         4.63 o                         
  -2  13   1          3.89         24.20         8.53 o                         
  -1  13   1          2.99         -6.91         6.91 o                         
   0  13   1         15.50         36.84         7.16 o                         
   1  13   1          0.57         -0.92         3.75 o                         
   2  13   1         10.65         14.27         3.87 o                         
   3  13   1          6.68         11.13         2.37 o                         
   4  13   1         13.88         12.31         2.51 o                         
   5  13   1          1.45          5.91         3.88 o                         
   6  13   1         23.12         22.51         4.30 o                         
   7  13   1         49.33         56.37         6.09 o                         
   0  14   1          2.93          4.35        12.37 o                         
   1  14   1          1.35          9.43         5.00 o                         
   2  14   1          6.26         20.44         7.73 o                         
   3  14   1         10.30          9.73         3.69 o                         
   4  14   1          0.51          1.50         3.60 o                         
   5  14   1          0.82          6.54         6.15 o                         
   6  14   1          0.19          5.77         5.87 o                         
  -4 -14   2          0.00          4.57         3.98 o                         
  -3 -14   2          1.48          5.51         4.04 o                         
  -2 -14   2          1.06         -1.94         3.47 o                         
  -1 -14   2         11.95          8.87         4.22 o                         
  -6 -13   2         11.07          7.32         4.94 o                         
  -5 -13   2          6.32         10.32         2.94 o                         
  -4 -13   2          0.00          1.13         3.20 o                         
  -3 -13   2          1.24          4.24         2.74 o                         
  -2 -13   2         44.35         38.63         3.67 o                         
  -1 -13   2         17.67         22.56         3.79 o                         
   0 -13   2          1.84         -1.86         3.59 o                         
   1 -13   2         11.79          3.22         4.23 o                         
  -8 -12   2          1.84          9.53         7.71 o                         
  -7 -12   2          7.33         12.42         4.87 o                         
  -6 -12   2          9.68          0.48         3.74 o                         
  -5 -12   2          3.09          2.63         2.62 o                         
  -4 -12   2          0.66          5.22         2.71 o                         
  -3 -12   2         20.89         16.70         2.57 o                         
  -2 -12   2          0.12          2.53         2.69 o                         
  -1 -12   2          5.92          5.74         2.65 o                         
   0 -12   2         17.28         17.24         2.73 o                         
   1 -12   2          1.19          1.63         2.77 o                         
   2 -12   2         25.43         30.34         8.23 o                         
   3 -12   2          1.32         14.31         8.40 o                         
  -9 -11   2         20.73         24.03         5.19 o                         
  -8 -11   2          7.98          8.70         5.96 o                         
  -7 -11   2          1.02          1.98         3.15 o                         
  -6 -11   2         24.32         23.53         3.43 o                         
  -5 -11   2          6.17          4.32         2.57 o                         
  -4 -11   2          4.39          6.83         2.40 o                         
  -3 -11   2         17.39         18.72         2.31 o                         
  -2 -11   2          0.83          0.40         2.32 o                         
  -1 -11   2          5.90          5.11         2.28 o                         
   0 -11   2         16.11         13.63         2.75 o                         
   1 -11   2          0.50          4.09         2.71 o                         
   2 -11   2         11.38         15.13         3.87 o                         
   3 -11   2         10.73         13.09         2.87 o                         
   4 -11   2          2.68          9.18         4.37 o                         
  -9 -10   2          1.51         -4.27         4.27 o                         
  -8 -10   2          8.79         11.99         3.76 o                         
  -7 -10   2          2.03          1.07         3.20 o                         
  -6 -10   2         99.26         87.30         3.01 o                         
  -5 -10   2         16.83         21.65         2.44 o                         
  -4 -10   2         18.68         13.03         2.17 o                         
  -3 -10   2         10.92          5.09         1.88 o                         
  -2 -10   2          6.36          6.01         1.77 o                         
  -1 -10   2         23.21         21.78         2.16 o                         
   0 -10   2         47.80         40.87         3.47 o                         
   1 -10   2          1.20          2.36         2.17 o                         
   2 -10   2          0.13         -2.02         2.02 o                         
   3 -10   2         76.38         95.36         6.39 o                         
   4 -10   2          8.35         10.27         3.33 o                         
   5 -10   2         21.84         17.93         4.40 o                         
 -10  -9   2          0.55         -0.09         7.53 o                         
  -9  -9   2          1.92         -3.99         3.99 o                         
  -8  -9   2         48.69         54.22         4.18 o                         
  -7  -9   2          4.93          4.19         3.08 o                         
  -6  -9   2          5.36          4.81         1.89 o                         
  -5  -9   2         89.11         91.55         3.28 o                         
  -4  -9   2          3.57          5.50         1.84 o                         
  -3  -9   2          2.11          2.00         1.59 o                         
  -2  -9   2         95.42        100.63         3.58 o                         
  -1  -9   2         95.77        102.91         3.40 o                         
   0  -9   2         94.35         93.63         4.13 o                         
   1  -9   2          6.06          9.00         2.29 o                         
   2  -9   2         35.27         39.74         2.82 o                         
   3  -9   2         12.07         20.36         2.81 o                         
   4  -9   2         19.14         18.83         2.64 o                         
   5  -9   2          1.99         -0.63         3.74 o                         
   6  -9   2          0.76         -1.69         4.52 o                         
 -10  -8   2          3.25          6.51         3.89 o                         
  -9  -8   2         74.80         68.80         4.30 o                         
  -8  -8   2         16.82         16.26         2.07 o                         
  -7  -8   2        159.81        160.01         4.42 o                         
  -6  -8   2          0.45         -1.50         1.50 o                         
  -5  -8   2          5.36          6.24         1.62 o                         
  -4  -8   2         19.86         21.30         2.02 o                         
  -3  -8   2          2.21          3.42         1.63 o                         
  -2  -8   2        134.65        147.94         3.42 o                         
  -1  -8   2        132.60        153.03         3.85 o                         
   0  -8   2         50.42         56.50         3.37 o                         
   1  -8   2         12.01          7.03         1.80 o                         
   2  -8   2        347.70        370.01         9.31 o                         
   3  -8   2         42.78         34.75         2.67 o                         
   4  -8   2          7.81          3.84         2.19 o                         
   5  -8   2         29.72         23.87         2.59 o                         
   6  -8   2          1.19          5.03         2.91 o                         
   7  -8   2          5.05          6.88         6.74 o                         
 -10  -7   2          0.93          3.52         4.24 o                         
  -9  -7   2         26.87         32.18         3.34 o                         
  -8  -7   2          0.84          1.67         2.06 o                         
  -7  -7   2         17.32         18.56         2.07 o                         
  -6  -7   2         34.50         30.58         2.17 o                         
  -5  -7   2         23.13         25.70         1.91 o                         
  -4  -7   2         21.97         18.13         1.87 o                         
  -3  -7   2        171.24        179.56         4.02 o                         
  -2  -7   2          2.39          1.17         1.22 o                         
  -1  -7   2         59.22         65.44         2.39 o                         
   0  -7   2         21.11         18.37         1.76 o                         
   1  -7   2         38.45         43.47         2.39 o                         
   2  -7   2        101.29         89.78         4.30 o                         
   3  -7   2          9.78          3.91         1.76 o                         
   4  -7   2         45.05         40.53         2.82 o                         
   5  -7   2          0.01         -2.13         2.13 o                         
   6  -7   2         36.64         27.55         3.05 o                         
   7  -7   2          9.88          4.94         4.17 o                         
   8  -7   2          0.17         -3.74         5.65 o                         
 -10  -6   2          7.73         10.44         3.25 o                         
  -9  -6   2          9.83         11.13         3.02 o                         
  -8  -6   2         95.98         92.38         4.21 o                         
  -7  -6   2        322.57        318.54         6.87 o                         
  -6  -6   2        129.56        131.04         4.28 o                         
  -5  -6   2         83.34         88.51         2.76 o                         
  -4  -6   2        151.71        154.36         3.56 o                         
  -3  -6   2        243.66        257.26         5.04 o                         
  -2  -6   2        166.10        162.22         3.36 o                         
  -1  -6   2          3.74          8.23         1.17 o                         
   0  -6   2         39.25         56.27         2.25 o                         
   1  -6   2        449.28        445.80         9.05 o                         
   2  -6   2        207.77        220.71         5.13 o                         
   3  -6   2          3.43          8.52         1.65 o                         
   4  -6   2         72.37         60.18         3.07 o                         
   5  -6   2         10.81         13.01         2.24 o                         
   6  -6   2          0.19         -1.05         2.27 o                         
   7  -6   2          0.20          3.42         3.39 o                         
   8  -6   2          4.93         -1.23         7.15 o                         
 -11  -5   2         11.34          7.75         4.28 o                         
 -10  -5   2          0.96          4.58         4.03 o                         
  -9  -5   2         17.58         18.99         2.72 o                         
  -8  -5   2         77.99         82.10         3.81 o                         
  -7  -5   2         41.87         39.42         2.86 o                         
  -6  -5   2        159.79        160.65         4.25 o                         
  -5  -5   2         33.09         30.12         1.94 o                         
  -4  -5   2         14.19         23.37         1.47 o                         
  -3  -5   2        182.46        196.44         3.89 o                         
  -2  -5   2         58.77         51.08         1.80 o                         
  -1  -5   2         12.61          8.77         1.09 o                         
   0  -5   2         82.85         69.20         2.07 o                         
   1  -5   2        563.96        570.12        10.89 o                         
   2  -5   2          1.38          1.28         1.20 o                         
   3  -5   2         88.85         67.51         2.90 o                         
   4  -5   2         48.46         54.02         2.96 o                         
   5  -5   2         44.15         38.73         2.18 o                         
   6  -5   2         43.97         40.80         2.94 o                         
   7  -5   2         25.26         30.02         3.70 o                         
   8  -5   2          0.66          0.32         3.76 o                         
   9  -5   2          8.66          7.04         6.66 o                         
 -11  -4   2          1.41          4.88         4.20 o                         
 -10  -4   2          9.89          9.30         3.14 o                         
  -9  -4   2          4.75          6.27         2.58 o                         
  -8  -4   2        104.40        111.71         3.91 o                         
  -7  -4   2        363.89        368.55         8.60 o                         
  -6  -4   2        134.34        132.44         3.70 o                         
  -5  -4   2        265.29        311.20         6.02 o                         
  -4  -4   2       1775.80       1946.26        28.53 o                         
  -3  -4   2        484.03        483.25         7.68 o                         
  -2  -4   2        223.15        203.62         3.89 o                         
  -1  -4   2         16.47         11.65         0.96 o                         
   0  -4   2        453.68        379.83         6.39 o                         
   1  -4   2        273.55        244.33         4.78 o                         
   2  -4   2        196.30        204.28         4.38 o                         
   3  -4   2        474.94        477.14         9.57 o                         
   4  -4   2          0.04          3.07         1.21 o                         
   5  -4   2          0.00          1.45         1.72 o                         
   6  -4   2          7.79          8.34         2.21 o                         
   7  -4   2         19.54         18.20         2.44 o                         
   8  -4   2          4.29          4.04         2.49 o                         
   9  -4   2          0.86          1.77         3.82 o                         
 -11  -3   2          0.35         -2.89         4.64 o                         
 -10  -3   2          0.36          4.55         3.83 o                         
  -9  -3   2         20.63         16.22         2.67 o                         
  -8  -3   2         10.58          9.63         1.98 o                         
  -7  -3   2        580.62        555.64         9.56 o                         
  -6  -3   2          0.92          2.04         1.61 o                         
  -5  -3   2        416.44        385.54         7.02 o                         
  -4  -3   2       1299.13       1277.05        20.03 o                         
  -3  -3   2          4.98          7.77         1.13 o                         
  -2  -3   2         74.84         73.93         1.88 o                         
  -1  -3   2        276.36        243.12         4.24 o                         
   0  -3   2       1083.91        998.30        15.48 o                         
   1  -3   2        756.06        736.24        12.36 o                         
   2  -3   2          4.10          6.23         1.03 o                         
   3  -3   2          0.29          0.95         0.88 o                         
   4  -3   2        237.85        211.69         4.46 o                         
   5  -3   2          1.36          2.03         1.27 o                         
   6  -3   2        368.48        361.68         7.96 o                         
   7  -3   2        259.12        278.79         8.15 o                         
   8  -3   2          9.31          5.62         2.17 o                         
   9  -3   2         11.33          8.41         4.23 o                         
  10  -3   2          1.87         -3.87         3.87 o                         
 -11  -2   2         10.56         12.91         4.04 o                         
 -10  -2   2          5.67          4.12         3.00 o                         
  -9  -2   2          3.77          4.39         2.59 o                         
  -8  -2   2         23.09         21.23         2.27 o                         
  -7  -2   2        141.31        136.19         3.92 o                         
  -6  -2   2        120.51        107.30         2.94 o                         
  -5  -2   2         54.19         55.94         2.18 o                         
  -4  -2   2        351.22        393.74         6.51 o                         
  -3  -2   2       1551.80       1598.47        24.58 o                         
  -2  -2   2       2895.01       3060.69        49.06 o                         
  -1  -2   2       2610.34       2633.93        39.74 o                         
   0  -2   2       3074.53       2966.99        44.75 o                         
   1  -2   2       3791.29       3779.82        64.67 o                         
   2  -2   2         85.01        102.01         2.26 o                         
   3  -2   2        155.45        177.71         3.62 o                         
   4  -2   2        148.82        166.27         3.54 o                         
   5  -2   2          3.47          4.41         1.16 o                         
   6  -2   2         10.67          7.99         1.65 o                         
   7  -2   2         23.34         23.22         2.45 o                         
   8  -2   2          2.92          1.52         2.26 o                         
   9  -2   2         22.06         12.06         2.81 o                         
  10  -2   2          0.77         -0.78         6.19 o                         
 -10  -1   2          8.36          9.31         3.45 o                         
  -9  -1   2         61.58         61.45         3.43 o                         
  -8  -1   2         18.72         16.38         2.28 o                         
  -7  -1   2         93.01         89.32         3.09 o                         
  -6  -1   2         19.95         16.30         1.58 o                         
  -5  -1   2          1.61          0.87         1.14 o                         
  -4  -1   2         22.20         46.11         1.76 o                         
  -3  -1   2         31.55         30.38         1.31 o                         
  -2  -1   2        795.51        843.55        13.09 o                         
  -1  -1   2       2587.94       2779.96        44.39 o                         
   0  -1   2       2151.53       1959.33        31.37 o                         
   1  -1   2       9503.97       7941.52       126.61 o                         
   2  -1   2       3324.12       3113.62        47.03 o                         
   3  -1   2          6.49          4.98         0.68 o                         
   4  -1   2        109.06        130.37         2.92 o                         
   5  -1   2         13.13         14.81         1.35 o                         
   6  -1   2         65.53         67.11         3.31 o                         
   7  -1   2        102.80        103.49         4.48 o                         
   8  -1   2         30.05         26.45         2.71 o                         
   9  -1   2          4.20          2.48         3.72 o                         
  10  -1   2         26.91         26.85         3.45 o                         
 -10   0   2         26.63         33.30         3.47 o                         
  -9   0   2         18.64         11.67         2.57 o                         
  -8   0   2         43.50         47.65         2.96 o                         
  -7   0   2          2.00         -1.12         1.86 o                         
  -6   0   2         11.09         16.74         1.70 o                         
  -5   0   2         15.43         13.60         1.43 o                         
  -4   0   2        689.43        746.58        11.47 o                         
  -3   0   2          7.99          7.87         0.85 o                         
  -2   0   2        147.43        171.81         2.78 o                         
  -1   0   2        256.39        202.07         3.89 o                         
   0   0   2        672.87        728.50        11.81 o                         
   1   0   2        957.68       1039.83        16.80 o                         
   2   0   2          0.76          3.30         0.84 o                         
   3   0   2        240.31        185.00         3.39 o                         
   4   0   2          2.52          5.71         0.95 o                         
   5   0   2         11.78          6.24         1.30 o                         
   6   0   2          0.42          1.57         1.54 o                         
   7   0   2        151.07        157.50         4.46 o                         
   8   0   2          6.09          5.42         2.33 o                         
   9   0   2         61.10         44.15         3.33 o                         
  10   0   2         53.02         49.01         4.04 o                         
  11   0   2          0.32          4.68         4.30 o                         
 -10   1   2         78.23         84.63         4.53 o                         
  -9   1   2          9.10          5.21         2.75 o                         
  -8   1   2          0.21         -1.86         2.14 o                         
  -7   1   2         74.85         64.24         3.37 o                         
  -6   1   2        100.78        115.80         3.74 o                         
  -5   1   2        179.28        193.14         4.04 o                         
  -4   1   2        516.91        536.16         8.54 o                         
  -3   1   2        637.05        660.15         9.64 o                         
  -2   1   2       2831.55       2665.30        40.03 o                         
  -1   1   2        113.78        105.34         2.04 o                         
   0   1   2          5.47         11.05         0.62 o                         
   1   1   2        139.66        120.29         2.64 o                         
   2   1   2        727.64        796.23        13.14 o                         
   3   1   2         97.68        106.58         2.36 o                         
   4   1   2        184.45        172.97         3.57 o                         
   5   1   2        719.06        778.29        12.75 o                         
   6   1   2        277.90        294.49         5.91 o                         
   7   1   2         32.97         37.36         2.46 o                         
   8   1   2        125.80        122.06         5.38 o                         
   9   1   2          0.44          2.23         2.62 o                         
  10   1   2         29.72         30.76         3.46 o                         
  11   1   2          1.20         -1.22         4.32 o                         
 -10   2   2         40.81         42.18         4.07 o                         
  -9   2   2          3.61          2.61         3.81 o                         
  -8   2   2         15.39         14.05         2.38 o                         
  -7   2   2         44.52         47.97         2.67 o                         
  -6   2   2         34.83         39.27         2.30 o                         
  -5   2   2          0.14          1.30         1.27 o                         
  -4   2   2        613.62        646.56         9.65 o                         
  -3   2   2         79.41         65.12         1.78 o                         
  -2   2   2         26.81         29.63         1.14 o                         
  -1   2   2        773.79        671.45         9.94 o                         
   0   2   2       5669.91       5233.40       137.62 o                         
   1   2   2       1671.86       1770.16        32.83 o                         
   2   2   2         59.27         70.84         1.90 o                         
   3   2   2        303.54        270.28         4.99 o                         
   4   2   2        496.91        551.16         9.67 o                         
   5   2   2         35.32         51.00         2.27 o                         
   6   2   2         40.64         34.75         2.10 o                         
   7   2   2         13.60         12.89         2.05 o                         
   8   2   2          1.88         -0.27         1.99 o                         
   9   2   2          6.10          8.18         2.57 o                         
  10   2   2          0.44          4.80         3.15 o                         
  11   2   2         18.29         25.31         3.96 o                         
  -9   3   2          0.51          7.20         3.44 o                         
  -8   3   2         46.54         48.30         3.12 o                         
  -7   3   2         35.01         35.78         2.54 o                         
  -6   3   2          5.68          7.14         1.71 o                         
  -5   3   2         50.04         49.47         2.13 o                         
  -4   3   2          0.80          1.09         1.11 o                         
  -3   3   2        137.11        163.60         3.34 o                         
  -2   3   2          6.25          4.04         0.87 o                         
  -1   3   2        870.86        751.41        11.87 o                         
   0   3   2       2528.78       2642.39        37.90 o                         
   1   3   2       2243.83       2437.20        39.12 o                         
   2   3   2        134.35        159.58         3.74 o                         
   3   3   2         11.78          5.33         1.06 o                         
   4   3   2        604.08        679.44        11.80 o                         
   5   3   2         43.07         52.19         2.05 o                         
   6   3   2         26.33         26.78         1.98 o                         
   7   3   2         14.69         13.22         1.87 o                         
   8   3   2         17.49         16.59         2.16 o                         
   9   3   2          0.05         -1.23         2.27 o                         
  10   3   2         11.99         15.49         3.07 o                         
  11   3   2          3.53          6.57         3.29 o                         
  -9   4   2          2.14          0.01         3.06 o                         
  -8   4   2         59.27         51.57         3.50 o                         
  -7   4   2         35.54         36.78         2.61 o                         
  -6   4   2          0.25          0.36         1.63 o                         
  -5   4   2         15.56         15.96         1.65 o                         
  -4   4   2          0.15         -0.30         1.11 o                         
  -3   4   2         20.87         28.45         1.70 o                         
  -2   4   2        206.92        244.39         4.58 o                         
  -1   4   2         98.64         84.59         2.41 o                         
   0   4   2       2173.92       2269.33        36.72 o                         
   1   4   2          4.69          2.56         0.72 o                         
   2   4   2         60.89         81.50         2.28 o                         
   3   4   2        367.35        360.21         7.62 o                         
   4   4   2        197.92        223.20         4.63 o                         
   5   4   2         43.28         51.90         2.28 o                         
   6   4   2        256.37        264.60         5.39 o                         
   7   4   2          0.44          0.56         1.64 o                         
   8   4   2        179.75        167.52         5.19 o                         
   9   4   2         45.66         49.72         3.33 o                         
  10   4   2          2.35          0.21         2.89 o                         
  11   4   2         23.54         33.95         5.58 o                         
  -9   5   2          0.01          2.10         5.61 o                         
  -8   5   2          0.67         -2.14         3.22 o                         
  -7   5   2         24.33         23.70         2.48 o                         
  -6   5   2          4.81          3.96         1.76 o                         
  -5   5   2         39.12         36.11         1.86 o                         
  -4   5   2          0.00         -0.78         1.54 o                         
  -3   5   2         96.66         99.49         2.80 o                         
  -2   5   2         22.03         16.11         1.25 o                         
  -1   5   2          3.27          5.25         0.92 o                         
   0   5   2         41.08         32.57         1.82 o                         
   1   5   2        268.81        308.59         6.16 o                         
   2   5   2        640.82        619.92        11.34 o                         
   3   5   2         77.36         92.74         3.16 o                         
   4   5   2        154.02        171.65         5.33 o                         
   5   5   2         26.13         18.94         1.94 o                         
   6   5   2         27.12         19.70         1.42 o                         
   7   5   2          4.36          2.68         2.07 o                         
   8   5   2         31.50         33.60         2.45 o                         
   9   5   2         80.04         74.43         4.93 o                         
  10   5   2          2.36          7.38         3.21 o                         
  11   5   2          0.24          1.45         5.43 o                         
  -8   6   2          6.81          2.49         3.79 o                         
  -7   6   2         21.18         27.06         2.94 o                         
  -6   6   2          9.29          7.37         2.16 o                         
  -5   6   2         74.29         70.79         3.25 o                         
  -4   6   2         15.10         14.03         2.09 o                         
  -3   6   2        128.70        126.71         3.68 o                         
  -2   6   2        234.29        254.97         6.16 o                         
  -1   6   2         11.37         18.41         1.54 o                         
   0   6   2        361.91        455.18         9.06 o                         
   1   6   2        878.43        962.37        17.42 o                         
   2   6   2       2406.99       2500.48        40.48 o                         
   3   6   2         42.84         35.91         1.76 o                         
   4   6   2          0.78         -1.32         1.85 o                         
   5   6   2         17.28         14.48         2.17 o                         
   6   6   2         27.69         29.41         2.83 o                         
   7   6   2          0.42         -2.69         2.69 o                         
   8   6   2          0.81         -0.24         1.53 o                         
   9   6   2          1.70          5.81         2.24 o                         
  10   6   2         11.10          8.47         2.67 o                         
  11   6   2         12.10         17.61         3.45 o                         
  -8   7   2          1.91         13.43         9.88 o                         
  -7   7   2          3.03          7.45         3.36 o                         
  -6   7   2         12.14          9.80         2.66 o                         
  -5   7   2        103.25        114.37         4.53 o                         
  -4   7   2          6.74          7.64         2.21 o                         
  -3   7   2         54.61         57.30         3.81 o                         
  -2   7   2         24.27         28.31         2.63 o                         
  -1   7   2         29.99         19.01         1.57 o                         
   0   7   2         83.15         99.83         3.83 o                         
   1   7   2        178.08        183.63         4.48 o                         
   2   7   2        423.47        458.95         8.92 o                         
   3   7   2        190.67        226.38         4.85 o                         
   4   7   2         30.93         28.67         2.32 o                         
   5   7   2          2.84          1.33         1.84 o                         
   6   7   2         74.42         81.21         3.81 o                         
   7   7   2          2.58         -2.77         2.77 o                         
   8   7   2          1.04          3.01         2.53 o                         
   9   7   2        109.52        112.75         5.22 o                         
  10   7   2          8.53         -2.25         5.29 o                         
  11   7   2          5.80          0.21         4.85 o                         
  -7   8   2         13.13         14.14         5.22 o                         
  -6   8   2         11.23         11.15         3.65 o                         
  -5   8   2         83.12         90.31         3.93 o                         
  -4   8   2          2.65          4.66         2.77 o                         
  -3   8   2         61.18         61.92         4.02 o                         
  -2   8   2        273.74        311.11         7.95 o                         
  -1   8   2        118.30        130.80         4.62 o                         
   0   8   2         19.90         31.74         2.83 o                         
   1   8   2         83.16         83.01         3.28 o                         
   2   8   2         11.35         13.60         1.38 o                         
   3   8   2        192.66        183.68         4.97 o                         
   4   8   2          0.64         -0.71         2.02 o                         
   5   8   2         31.67         24.91         2.99 o                         
   6   8   2        127.87        126.37         4.88 o                         
   7   8   2          0.47          1.53         2.45 o                         
   8   8   2         30.25         33.68         3.60 o                         
   9   8   2         48.98         51.84         4.69 o                         
  10   8   2          2.69          4.85         5.74 o                         
  11   8   2          0.00          8.36        12.30 o                         
  -6   9   2          0.22          2.35         4.19 o                         
  -5   9   2         21.85         19.30         3.97 o                         
  -4   9   2          2.21          1.66         3.07 o                         
  -3   9   2         15.15         17.12         3.54 o                         
  -2   9   2          3.70          5.65         2.77 o                         
  -1   9   2        105.79        118.01         5.59 o                         
   0   9   2         29.78         31.21         2.72 o                         
   1   9   2        266.96        316.16         8.22 o                         
   2   9   2         55.33         49.97         2.36 o                         
   3   9   2          1.27         -0.21         1.45 o                         
   4   9   2         55.77         51.87         4.17 o                         
   5   9   2          1.19          0.12         2.20 o                         
   6   9   2          2.66          3.22         2.41 o                         
   7   9   2          9.77          7.26         2.92 o                         
   8   9   2         15.99         12.73         3.48 o                         
   9   9   2          5.90         16.65         4.14 o                         
  10   9   2          4.72          6.83         4.31 o                         
  -5  10   2         10.27          8.97         4.34 o                         
  -4  10   2          1.49         -2.91         3.57 o                         
  -3  10   2          0.23         -0.82         4.18 o                         
  -2  10   2          3.52          4.99         3.73 o                         
  -1  10   2          0.01         -0.39         2.13 o                         
   0  10   2          7.26          1.04         2.28 o                         
   1  10   2          0.13         -1.45         2.27 o                         
   2  10   2        312.07        323.27        14.99 o                         
   3  10   2         62.54         58.96         4.00 o                         
   4  10   2         32.03         24.05         2.01 o                         
   5  10   2          1.95         -2.29         2.29 o                         
   6  10   2          3.35         -1.14         3.16 o                         
   7  10   2         16.52         19.24         3.46 o                         
   8  10   2          2.20          5.44         3.44 o                         
   9  10   2         24.59         24.80         4.24 o                         
  10  10   2          8.34         17.06         9.34 o                         
  -4  11   2          0.04          0.42         6.22 o                         
  -3  11   2          4.27          8.53         6.97 o                         
  -2  11   2          0.67          1.08         7.05 o                         
  -1  11   2         17.29         20.44         3.86 o                         
   0  11   2          0.92          5.56         3.22 o                         
   1  11   2         61.40         65.66         5.38 o                         
   2  11   2        158.52        147.64         9.86 o                         
   3  11   2          1.40          4.27         1.81 o                         
   4  11   2         15.96         17.43         2.99 o                         
   5  11   2         24.67         27.49         3.05 o                         
   6  11   2          3.81         -0.93         3.04 o                         
   7  11   2         23.66         25.46         3.76 o                         
   8  11   2          5.95         11.33         3.95 o                         
   9  11   2          1.78          6.21         5.67 o                         
  -3  12   2         19.91         41.48        10.82 o                         
  -2  12   2          0.29         -2.25         6.20 o                         
  -1  12   2         16.72         22.58         6.13 o                         
   0  12   2          2.38          3.04         3.84 o                         
   1  12   2          0.01          0.08         3.22 o                         
   2  12   2         12.61          8.93         3.73 o                         
   3  12   2          2.14          4.14         1.92 o                         
   4  12   2         20.99         19.43         2.45 o                         
   5  12   2         16.54         18.77         3.31 o                         
   6  12   2          4.36          5.88         3.27 o                         
   7  12   2          2.19          4.63         3.65 o                         
   8  12   2          0.03          1.51         5.60 o                         
  -2  13   2          2.24         -0.62         9.03 o                         
  -1  13   2          0.16         -6.94         6.94 o                         
   0  13   2          0.00         -1.23         4.82 o                         
   1  13   2         18.62         29.80         7.36 o                         
   2  13   2          1.53         -1.39         3.24 o                         
   3  13   2          1.69          0.51         3.21 o                         
   4  13   2          9.78         11.70         4.37 o                         
   5  13   2         39.07         42.74         3.93 o                         
   6  13   2         17.88         15.85         4.87 o                         
   7  13   2          0.01         -1.80         4.78 o                         
   1  14   2          1.32          8.77         4.20 o                         
   2  14   2          0.35          3.19         7.02 o                         
   3  14   2          0.59          0.02         4.04 o                         
   4  14   2          1.83         -0.55         2.53 o                         
   5  14   2          1.53          2.93         5.50 o                         
   6  14   2          0.96          1.00         4.33 o                         
  -3 -14   3          4.48          1.53         6.54 o                         
  -2 -14   3         23.64         28.33        12.72 o                         
  -6 -13   3          1.51         -3.79         3.79 o                         
  -5 -13   3          5.33          2.08         3.89 o                         
  -4 -13   3          2.96          1.47         3.16 o                         
  -3 -13   3         26.42         24.80         3.12 o                         
  -2 -13   3          3.08         -1.88         3.67 o                         
  -1 -13   3          1.89          0.92         4.06 o                         
   0 -13   3         13.85         13.38         3.86 o                         
   1 -13   3         31.24         40.62         5.01 o                         
  -7 -12   3          7.89          5.42         4.47 o                         
  -6 -12   3          1.43          0.42         4.42 o                         
  -5 -12   3         48.17         51.85         3.86 o                         
  -4 -12   3          0.86          0.47         2.78 o                         
  -3 -12   3          7.58         11.85         3.58 o                         
  -2 -12   3        148.83        135.65        11.50 o                         
  -1 -12   3          6.19          4.91         2.67 o                         
   0 -12   3          0.67          1.03         2.95 o                         
   1 -12   3         11.61         20.62         5.03 o                         
   2 -12   3          1.17          6.07         4.28 o                         
   3 -12   3         12.18         23.15         9.96 o                         
  -8 -11   3          6.98          6.29         5.34 o                         
  -7 -11   3          0.00         -0.04         3.51 o                         
  -6 -11   3         38.13         31.50         3.06 o                         
  -5 -11   3         16.57         12.38         2.89 o                         
  -4 -11   3         16.09         25.15         3.00 o                         
  -3 -11   3         14.59         18.75         2.36 o                         
  -2 -11   3          9.53         10.96         2.26 o                         
  -1 -11   3          1.92          1.10         2.44 o                         
   0 -11   3         11.83          3.90         2.78 o                         
   1 -11   3          2.84         -2.53         2.77 o                         
   2 -11   3         64.63         80.88         5.98 o                         
   3 -11   3          8.72          6.60         4.63 o                         
   4 -11   3          2.50         -3.83         4.45 o                         
  -9 -10   3         10.49          7.79         5.62 o                         
  -8 -10   3          0.82          4.85         5.20 o                         
  -7 -10   3         16.76         16.10         2.57 o                         
  -6 -10   3          2.91          3.93         2.14 o                         
  -5 -10   3          0.36         -1.09         2.25 o                         
  -4 -10   3        133.51        146.21         4.68 o                         
  -3 -10   3          1.57          0.44         2.08 o                         
  -2 -10   3         10.57          7.81         1.97 o                         
  -1 -10   3         26.72         29.35         2.40 o                         
   0 -10   3          6.30          0.63         2.20 o                         
   1 -10   3         80.30         82.12         4.03 o                         
   2 -10   3         51.91         45.39         3.25 o                         
   3 -10   3         25.65         24.27         3.07 o                         
   4 -10   3         12.18         18.44         3.42 o                         
   5 -10   3          2.97          0.32         3.28 o                         
  -9  -9   3          0.85          2.71         4.34 o                         
  -8  -9   3          6.23          1.67         2.21 o                         
  -7  -9   3          3.10          2.07         2.95 o                         
  -6  -9   3          9.49         11.47         2.10 o                         
  -5  -9   3         33.20         23.97         2.59 o                         
  -4  -9   3          0.04         -2.05         2.05 o                         
  -3  -9   3         12.27         11.54         2.12 o                         
  -2  -9   3         41.57         40.25         2.32 o                         
  -1  -9   3         19.14         20.12         1.88 o                         
   0  -9   3         51.60         44.67         2.51 o                         
   1  -9   3          8.04          4.86         2.08 o                         
   2  -9   3          0.65          3.55         2.14 o                         
   3  -9   3        141.88        125.20         4.89 o                         
   4  -9   3          0.59         -2.16         2.50 o                         
   5  -9   3         11.20         10.72         2.86 o                         
   6  -9   3          0.40          3.87         5.00 o                         
 -10  -8   3         10.17          8.03         4.66 o                         
  -9  -8   3          4.56          5.55         2.64 o                         
  -8  -8   3          2.22          2.24         2.34 o                         
  -7  -8   3          1.43          1.43         2.20 o                         
  -6  -8   3          5.79          7.05         2.01 o                         
  -5  -8   3         17.82         11.00         1.93 o                         
  -4  -8   3        103.20         94.77         3.56 o                         
  -3  -8   3         20.74         20.18         1.96 o                         
  -2  -8   3         44.30         45.46         2.18 o                         
  -1  -8   3         79.01         86.09         2.76 o                         
   0  -8   3          8.96          4.07         1.67 o                         
   1  -8   3          0.59         -1.84         1.84 o                         
   2  -8   3         62.77         49.26         3.01 o                         
   3  -8   3          2.03          1.71         1.88 o                         
   4  -8   3         86.56         81.22         4.31 o                         
   5  -8   3          0.19          2.63         2.33 o                         
   6  -8   3          1.19          0.62         2.94 o                         
   7  -8   3          1.74          4.72         6.42 o                         
 -10  -7   3         10.56          9.39         4.79 o                         
  -9  -7   3        199.34        188.79         6.80 o                         
  -8  -7   3         39.89         36.16         3.24 o                         
  -7  -7   3         25.92         25.79         2.93 o                         
  -6  -7   3         22.53         24.92         2.10 o                         
  -5  -7   3          1.19         -1.62         1.85 o                         
  -4  -7   3         37.01         41.61         2.42 o                         
  -3  -7   3        176.27        177.72         4.16 o                         
  -2  -7   3         32.31         33.82         1.85 o                         
  -1  -7   3        411.45        408.81         6.63 o                         
   0  -7   3          5.46          6.31         1.49 o                         
   1  -7   3         45.65         42.18         2.76 o                         
   2  -7   3         21.04         18.55         1.95 o                         
   3  -7   3          3.36          1.61         1.81 o                         
   4  -7   3          2.47          0.54         1.84 o                         
   5  -7   3         27.26         28.32         2.74 o                         
   6  -7   3          1.48          0.91         2.89 o                         
   7  -7   3          6.74         13.98         4.60 o                         
   8  -7   3          4.46         16.58        10.16 o                         
 -10  -6   3          3.34          8.07         4.36 o                         
  -9  -6   3         75.20         79.57         4.44 o                         
  -8  -6   3        219.98        224.68         6.72 o                         
  -7  -6   3          0.33          4.25         2.28 o                         
  -6  -6   3        106.31        122.85         3.58 o                         
  -5  -6   3          3.18          2.93         1.52 o                         
  -4  -6   3          0.01         -1.35         1.35 o                         
  -3  -6   3          0.58         -1.32         1.32 o                         
  -2  -6   3          8.69          6.08         1.19 o                         
  -1  -6   3        971.19        970.76        14.77 o                         
   0  -6   3        212.63        247.39         5.19 o                         
   1  -6   3          1.36          4.25         1.37 o                         
   2  -6   3          1.43          2.16         1.78 o                         
   3  -6   3        165.84        172.10         4.76 o                         
   4  -6   3         42.30         39.27         2.61 o                         
   5  -6   3          4.54          5.64         2.09 o                         
   6  -6   3         22.56         18.04         2.75 o                         
   7  -6   3          0.05          1.04         2.90 o                         
   8  -6   3          0.17          3.82         4.94 o                         
 -10  -5   3          0.71         -1.33         3.30 o                         
  -9  -5   3          3.12          0.32         2.81 o                         
  -8  -5   3         68.34         85.86         4.03 o                         
  -7  -5   3         16.24         15.00         2.71 o                         
  -6  -5   3       2259.79       2294.86        37.96 o                         
  -5  -5   3          1.43          4.48         1.61 o                         
  -4  -5   3         70.09         76.27         2.44 o                         
  -3  -5   3         73.95         92.51         2.63 o                         
  -2  -5   3          0.02         -0.24         1.00 o                         
  -1  -5   3         53.95         52.55         1.75 o                         
   0  -5   3        443.53        491.02         8.32 o                         
   1  -5   3         51.96         71.33         2.45 o                         
   2  -5   3        126.73        132.43         3.58 o                         
   3  -5   3        260.76        255.50         6.20 o                         
   4  -5   3         20.96         21.98         1.97 o                         
   5  -5   3          0.03          0.78         2.04 o                         
   6  -5   3          6.24          4.17         2.32 o                         
   7  -5   3          5.43          6.72         2.61 o                         
   8  -5   3          2.58          1.36         4.13 o                         
   9  -5   3          0.57          2.91         9.41 o                         
 -10  -4   3          0.01          2.12         4.75 o                         
  -9  -4   3          0.21         -0.59         2.33 o                         
  -8  -4   3         35.11         34.65         2.87 o                         
  -7  -4   3         23.01         25.76         2.60 o                         
  -6  -4   3         73.98         83.66         3.27 o                         
  -5  -4   3        822.66        814.38        13.51 o                         
  -4  -4   3         25.82         42.89         2.02 o                         
  -3  -4   3        157.01        161.08         3.29 o                         
  -2  -4   3        185.07        174.02         3.30 o                         
  -1  -4   3         70.16         71.99         1.89 o                         
   0  -4   3          2.36          7.64         0.88 o                         
   1  -4   3        129.39        114.85         2.67 o                         
   2  -4   3        547.62        625.11        11.09 o                         
   3  -4   3         15.88         18.96         1.61 o                         
   4  -4   3        194.73        171.87         4.18 o                         
   5  -4   3          1.24          0.80         1.73 o                         
   6  -4   3          1.17         -1.39         1.89 o                         
   7  -4   3         15.70          7.08         2.49 o                         
   8  -4   3          1.60          0.24         4.11 o                         
   9  -4   3          4.41          9.16         4.84 o                         
 -10  -3   3         30.92         35.64         4.00 o                         
  -9  -3   3          8.65         10.26         2.62 o                         
  -8  -3   3          8.57          4.83         2.17 o                         
  -7  -3   3         69.43         64.23         2.99 o                         
  -6  -3   3        292.82        264.74         5.69 o                         
  -5  -3   3         69.81         75.93         2.75 o                         
  -4  -3   3       1088.02       1253.13        18.69 o                         
  -3  -3   3        123.51        161.06         3.20 o                         
  -2  -3   3        102.02         94.95         2.18 o                         
  -1  -3   3         54.86         49.95         1.43 o                         
   0  -3   3         55.91         69.75         1.64 o                         
   1  -3   3        403.36        442.61         7.31 o                         
   2  -3   3        786.90        865.20        13.69 o                         
   3  -3   3         60.86         87.38         2.49 o                         
   4  -3   3          5.06          8.58         1.56 o                         
   5  -3   3         42.70         46.97         2.58 o                         
   6  -3   3          3.87          1.46         1.43 o                         
   7  -3   3         19.18          9.68         1.92 o                         
   8  -3   3          8.12         13.21         3.77 o                         
   9  -3   3          7.09          8.30         4.51 o                         
  10  -3   3          0.01          5.91         5.70 o                         
 -10  -2   3         38.20         35.87         3.49 o                         
  -9  -2   3          1.43          0.34         2.30 o                         
  -8  -2   3         35.44         43.15         2.58 o                         
  -7  -2   3         50.77         44.66         2.51 o                         
  -6  -2   3         68.50         76.52         2.65 o                         
  -5  -2   3         33.47         34.13         2.04 o                         
  -4  -2   3         19.66         32.22         1.70 o                         
  -3  -2   3        757.39        794.46        12.01 o                         
  -2  -2   3        719.88        726.56        11.93 o                         
  -1  -2   3        241.08        261.65         4.46 o                         
   0  -2   3        505.09        457.70         7.89 o                         
   1  -2   3       2561.44       2792.32        44.30 o                         
   2  -2   3       2751.20       2825.20        42.83 o                         
   3  -2   3        410.26        371.22         6.51 o                         
   4  -2   3        174.10        174.11         3.88 o                         
   5  -2   3          4.26          6.13         1.16 o                         
   6  -2   3         13.61          8.21         1.43 o                         
   7  -2   3        195.97        220.27         7.45 o                         
   8  -2   3         20.63         28.74         3.59 o                         
   9  -2   3         18.97         20.01         4.12 o                         
  10  -2   3          4.45          6.90         5.21 o                         
 -10  -1   3          1.91          3.77         3.03 o                         
  -9  -1   3          1.51          2.62         2.99 o                         
  -8  -1   3          0.05          2.74         2.29 o                         
  -7  -1   3        244.37        245.67         5.16 o                         
  -6  -1   3         29.07         27.04         1.83 o                         
  -5  -1   3         37.71         32.51         1.67 o                         
  -4  -1   3        166.70        159.38         3.08 o                         
  -3  -1   3       1327.24       1518.28        23.42 o                         
  -2  -1   3          6.45          2.57         0.67 o                         
  -1  -1   3        196.00        215.45         3.91 o                         
   0  -1   3        459.04        623.81        10.38 o                         
   1  -1   3         39.09         69.06         1.69 o                         
   2  -1   3       1669.87       1910.53        29.17 o                         
   3  -1   3         24.41         29.81         1.53 o                         
   4  -1   3        159.40        177.61         3.63 o                         
   5  -1   3        152.61        150.33         3.64 o                         
   6  -1   3          2.28          1.27         1.32 o                         
   7  -1   3         35.54         31.45         2.47 o                         
   8  -1   3        301.19        292.65        12.04 o                         
   9  -1   3         50.35         53.50         3.64 o                         
  10  -1   3         10.13         14.43         4.65 o                         
 -10   0   3          9.53          6.02         3.85 o                         
  -9   0   3         19.42         19.65         2.70 o                         
  -8   0   3          1.00          1.95         2.28 o                         
  -7   0   3        105.52        102.43         3.28 o                         
  -6   0   3        142.43        125.69         3.12 o                         
  -5   0   3        126.07        129.47         2.93 o                         
  -4   0   3         35.88         45.36         1.50 o                         
  -3   0   3         68.89        101.48         2.24 o                         
  -2   0   3        148.83        149.79         3.18 o                         
  -1   0   3        118.77        105.90         2.08 o                         
   0   0   3        172.69        130.03         2.73 o                         
   1   0   3        436.59        401.34         6.83 o                         
   2   0   3         60.43         47.99         2.03 o                         
   3   0   3         79.28         82.63         2.05 o                         
   4   0   3        281.48        316.25         5.81 o                         
   5   0   3          6.85          5.51         1.19 o                         
   6   0   3        185.14        195.07         5.07 o                         
   7   0   3        190.97        182.82         5.48 o                         
   8   0   3         22.76         27.10         2.74 o                         
   9   0   3          7.24          5.46         2.60 o                         
  10   0   3          6.22          8.67         3.16 o                         
  11   0   3          0.64         -2.95         8.48 o                         
 -10   1   3          7.86         12.04         3.31 o                         
  -9   1   3          0.67          0.76         2.60 o                         
  -8   1   3          0.02         -1.03         2.02 o                         
  -7   1   3         53.96         53.90         2.92 o                         
  -6   1   3        163.70        161.23         4.01 o                         
  -5   1   3        142.35        128.16         3.22 o                         
  -4   1   3         14.64         11.18         1.15 o                         
  -3   1   3        149.56        132.06         2.71 o                         
  -2   1   3        320.12        343.69         6.27 o                         
  -1   1   3         45.89         58.78         1.56 o                         
   0   1   3         21.94         18.19         1.58 o                         
   1   1   3          5.19          0.55         0.90 o                         
   2   1   3        799.08        792.20        12.38 o                         
   3   1   3        155.91        137.57         2.92 o                         
   4   1   3        340.29        353.89         6.29 o                         
   5   1   3         25.99         21.28         1.44 o                         
   6   1   3          2.85          5.89         1.62 o                         
   7   1   3          1.03         -0.56         2.04 o                         
   8   1   3        132.24        128.49         6.83 o                         
   9   1   3        152.59        157.67         7.24 o                         
  10   1   3         55.19         75.75         6.49 o                         
  11   1   3         23.28         16.66         5.40 o                         
 -10   2   3         19.79         29.49         4.82 o                         
  -9   2   3          2.42          3.63         3.11 o                         
  -8   2   3         30.84         23.06         2.73 o                         
  -7   2   3         12.49         11.59         2.09 o                         
  -6   2   3         15.76         15.20         2.14 o                         
  -5   2   3        105.85         91.95         2.73 o                         
  -4   2   3          1.70          0.94         0.94 o                         
  -3   2   3         68.53         69.92         1.88 o                         
  -2   2   3          0.94          0.69         0.61 o                         
  -1   2   3          2.90          0.42         0.62 o                         
   0   2   3         11.19         24.18         1.09 o                         
   1   2   3        899.17        938.37        21.66 o                         
   2   2   3       1066.87       1087.09        20.57 o                         
   3   2   3        102.99        129.65         3.00 o                         
   4   2   3        299.12        320.79         5.43 o                         
   5   2   3        389.05        445.13         7.84 o                         
   6   2   3         41.49         42.28         2.31 o                         
   7   2   3        190.55        175.26         4.98 o                         
   8   2   3          8.59         10.60         2.13 o                         
   9   2   3          1.93          5.11         2.44 o                         
  10   2   3          3.77         -1.28         3.02 o                         
  11   2   3         49.43         64.03         4.93 o                         
  -9   3   3         12.34         18.80         3.24 o                         
  -8   3   3          7.92         13.32         2.58 o                         
  -7   3   3          4.68          4.29         2.10 o                         
  -6   3   3          9.13          7.64         1.80 o                         
  -5   3   3        153.60        157.22         3.72 o                         
  -4   3   3          2.83          1.99         1.16 o                         
  -3   3   3        266.89        254.25         4.52 o                         
  -2   3   3         96.03        112.20         2.33 o                         
  -1   3   3       1019.26        962.05        14.24 o                         
   0   3   3        498.20        476.58         7.74 o                         
   1   3   3        313.82        290.89         5.99 o                         
   2   3   3        115.37        110.07         2.96 o                         
   3   3   3         12.89         11.09         1.26 o                         
   4   3   3        608.51        628.02        11.75 o                         
   5   3   3         31.75         31.00         1.88 o                         
   6   3   3        274.21        290.69         5.78 o                         
   7   3   3          0.11          0.79         1.78 o                         
   8   3   3         18.92         16.54         2.27 o                         
   9   3   3          6.81          8.45         2.46 o                         
  10   3   3         31.13         28.43         3.21 o                         
  11   3   3          1.96          6.72         5.06 o                         
  -9   4   3          8.26         15.25         5.85 o                         
  -8   4   3         28.20         34.94         3.43 o                         
  -7   4   3         59.47         63.67         3.33 o                         
  -6   4   3         18.74         14.86         2.29 o                         
  -5   4   3         25.08         22.56         1.69 o                         
  -4   4   3          1.43         -0.38         1.43 o                         
  -3   4   3         10.75         22.20         1.60 o                         
  -2   4   3        247.22        257.25         4.87 o                         
  -1   4   3        351.26        334.59         5.89 o                         
   0   4   3        307.85        262.29         4.67 o                         
   1   4   3        915.93        980.45        16.34 o                         
   2   4   3         12.19          6.64         1.18 o                         
   3   4   3         61.43         74.84         2.32 o                         
   4   4   3         17.93         19.13         1.55 o                         
   5   4   3        257.63        258.50         5.46 o                         
   6   4   3         11.50          7.46         1.50 o                         
   7   4   3          0.80         -1.68         1.68 o                         
   8   4   3          0.58         -0.11         1.95 o                         
   9   4   3          8.92          8.02         2.36 o                         
  10   4   3          3.41          7.35         3.38 o                         
  11   4   3          4.13          9.20         4.26 o                         
  -8   5   3          2.00         -0.62         3.34 o                         
  -7   5   3          4.15          5.75         2.64 o                         
  -6   5   3        205.13        214.47         5.59 o                         
  -5   5   3         71.64         69.29         3.20 o                         
  -4   5   3        238.94        238.37         6.59 o                         
  -3   5   3         62.24         57.93         2.33 o                         
  -2   5   3         41.04         45.69         1.75 o                         
  -1   5   3         14.35          5.13         1.35 o                         
   0   5   3        118.41        124.95         2.70 o                         
   1   5   3       2634.22       3034.29        49.04 o                         
   2   5   3        852.69        982.83        19.01 o                         
   3   5   3         14.32          7.00         1.09 o                         
   4   5   3        183.68        166.97         3.85 o                         
   5   5   3        323.66        322.85         7.22 o                         
   6   5   3        169.09        185.41         5.32 o                         
   7   5   3         85.17         81.66         3.54 o                         
   8   5   3          0.11          1.32         2.25 o                         
   9   5   3         11.14         11.70         2.27 o                         
  10   5   3         12.82          8.98         2.77 o                         
  11   5   3          0.23          6.97         5.07 o                         
  -8   6   3          0.51          4.88         4.09 o                         
  -7   6   3          5.66          4.69         3.31 o                         
  -6   6   3         39.43         36.45         2.74 o                         
  -5   6   3         22.28         22.42         2.21 o                         
  -4   6   3        276.65        275.79         7.04 o                         
  -3   6   3        159.10        149.09         4.89 o                         
  -2   6   3         48.07         52.12         3.14 o                         
  -1   6   3         65.34         72.98         2.90 o                         
   0   6   3          3.49         11.88         1.35 o                         
   1   6   3        764.84        796.50        14.76 o                         
   2   6   3        377.32        377.97         7.45 o                         
   3   6   3         19.35         32.01         1.94 o                         
   4   6   3        149.97        146.83         4.94 o                         
   5   6   3        257.51        284.41         7.20 o                         
   6   6   3          3.71          4.13         2.44 o                         
   7   6   3          7.43         12.70         2.75 o                         
   8   6   3        284.45        299.28         8.94 o                         
   9   6   3         25.45         21.55         2.63 o                         
  10   6   3         22.03         22.51         4.45 o                         
  11   6   3          1.22          5.71         6.85 o                         
  -7   7   3          0.80         -1.83         3.08 o                         
  -6   7   3          1.36         -0.48         2.53 o                         
  -5   7   3          0.54          1.64         2.18 o                         
  -4   7   3          1.79          2.65         1.54 o                         
  -3   7   3        175.37        180.83         9.52 o                         
  -2   7   3          0.25         -0.35         1.99 o                         
  -1   7   3        294.94        325.19         6.95 o                         
   0   7   3         97.71        130.51         3.97 o                         
   1   7   3        103.48        115.91         4.11 o                         
   2   7   3        192.55        181.81         4.16 o                         
   3   7   3         97.71         97.55         4.05 o                         
   4   7   3         77.10         81.02         3.72 o                         
   5   7   3        118.90        123.48         5.28 o                         
   6   7   3        116.74        109.83         4.96 o                         
   7   7   3         15.77         22.10         3.20 o                         
   8   7   3          4.71          4.26         2.97 o                         
   9   7   3          0.16          0.82         3.78 o                         
  10   7   3          9.37         13.57         3.67 o                         
  11   7   3          5.46         12.32         6.06 o                         
  -7   8   3          0.03          2.85         4.97 o                         
  -6   8   3          0.05          5.99         5.12 o                         
  -5   8   3          0.06          4.57         3.14 o                         
  -4   8   3         98.88        104.12         6.36 o                         
  -3   8   3        227.78        237.79         7.41 o                         
  -2   8   3         22.32         20.21         3.06 o                         
  -1   8   3         62.54         56.77         3.67 o                         
   0   8   3        208.54        218.85         5.75 o                         
   1   8   3         58.58         56.35         3.54 o                         
   2   8   3          1.92          3.29         1.33 o                         
   3   8   3        202.31        194.12         7.47 o                         
   4   8   3        107.60        110.10         4.28 o                         
   5   8   3        153.34        156.91         5.45 o                         
   6   8   3         14.68         12.83         2.75 o                         
   7   8   3          9.60          7.44         2.88 o                         
   8   8   3         45.89         38.25         3.42 o                         
   9   8   3          1.56          3.58         3.82 o                         
  10   8   3          5.67          3.03         4.83 o                         
  11   8   3          6.94         80.29        22.11 o                         
  -6   9   3         10.29         11.98         7.29 o                         
  -5   9   3         72.99         77.81         5.82 o                         
  -4   9   3          2.60          2.57         3.32 o                         
  -3   9   3          5.69          8.87         3.16 o                         
  -2   9   3          4.68          3.99         3.08 o                         
  -1   9   3          0.80         -1.57         2.50 o                         
   0   9   3        182.75        185.12         7.78 o                         
   1   9   3         19.79         23.98         2.64 o                         
   2   9   3        136.49        119.61         7.61 o                         
   3   9   3       1212.45       1232.78        27.41 o                         
   4   9   3         72.45         90.52         4.23 o                         
   5   9   3          7.28          6.72         2.53 o                         
   6   9   3          0.97         -2.34         2.34 o                         
   7   9   3         51.75         61.37         5.33 o                         
   8   9   3         25.08         31.33         3.82 o                         
   9   9   3          0.02         -3.41         3.41 o                         
  10   9   3          1.28         11.64         4.96 o                         
  -5  10   3          7.00          9.09         6.40 o                         
  -4  10   3          0.43          4.58         5.21 o                         
  -3  10   3         27.73         27.54         3.83 o                         
  -2  10   3         24.42         18.47         3.82 o                         
  -1  10   3         12.12          6.87         4.96 o                         
   0  10   3         46.01         40.52         3.11 o                         
   1  10   3         24.16         25.30         2.70 o                         
   2  10   3          1.32         -1.04         1.49 o                         
   3  10   3          0.17          1.51         1.78 o                         
   4  10   3         23.54         22.04         2.53 o                         
   5  10   3          4.55          4.06         2.91 o                         
   6  10   3          1.03          0.48         3.56 o                         
   7  10   3         23.10         34.66         3.51 o                         
   8  10   3          2.56          5.46         3.29 o                         
   9  10   3          1.65          4.75         3.60 o                         
  10  10   3         37.23         51.52         8.97 o                         
  -4  11   3          1.03         -4.89         6.00 o                         
  -3  11   3          1.65          4.51         6.24 o                         
  -2  11   3         14.98         10.44         5.36 o                         
  -1  11   3         16.88         12.33         4.97 o                         
   0  11   3         24.13         24.33         4.48 o                         
   1  11   3         27.99         33.35         3.85 o                         
   2  11   3          0.00         -2.59         2.59 o                         
   3  11   3         35.66         36.35         3.42 o                         
   4  11   3         14.96         17.47         1.99 o                         
   5  11   3          0.58          1.59         3.66 o                         
   6  11   3         22.23         22.40         3.60 o                         
   7  11   3          2.30          0.97         3.21 o                         
   8  11   3         13.15         18.43         5.69 o                         
   9  11   3         29.74         39.28         6.00 o                         
  -3  12   3          0.98         -4.33        10.30 o                         
  -2  12   3          1.84         -6.66         6.66 o                         
  -1  12   3          3.04         -5.73         5.73 o                         
   0  12   3          2.65          4.22         4.34 o                         
   1  12   3          5.28          0.67         2.80 o                         
   2  12   3          0.07         -2.78         2.78 o                         
   3  12   3         15.92         19.01         4.04 o                         
   4  12   3         17.61         13.32         2.90 o                         
   5  12   3         10.14          5.51         3.15 o                         
   6  12   3          9.57         14.77         5.00 o                         
   7  12   3         19.40         19.78         3.94 o                         
   8  12   3          0.52         -2.09         6.74 o                         
  -1  13   3         25.66         29.32        13.02 o                         
   0  13   3          1.94          0.25         5.34 o                         
   1  13   3          0.55         -2.68         3.56 o                         
   2  13   3          0.88          2.01         4.74 o                         
   3  13   3          1.37          1.09         5.76 o                         
   4  13   3          0.42          3.60         2.83 o                         
   5  13   3          2.39          2.80         3.08 o                         
   6  13   3          0.10          2.14         4.31 o                         
   7  13   3          9.32         12.50         4.10 o                         
   1  14   3          5.96         16.83         6.11 o                         
   2  14   3         10.68         16.80         5.26 o                         
   3  14   3          3.66         15.44         7.62 o                         
   4  14   3          1.31          5.82         4.21 o                         
   5  14   3          5.46          1.23         3.50 o                         
  -5 -13   4         11.61         16.42         5.13 o                         
  -4 -13   4         91.66        100.79         6.33 o                         
  -3 -13   4         15.83         16.47         3.47 o                         
  -2 -13   4         30.30         30.13         4.14 o                         
  -1 -13   4          1.30         -3.77         5.04 o                         
   0 -13   4         11.96         12.87         4.98 o                         
   1 -13   4          0.00          2.26         6.25 o                         
  -7 -12   4         11.71          7.73         4.19 o                         
  -6 -12   4         20.87         26.72         3.34 o                         
  -5 -12   4         39.00         36.99         3.53 o                         
  -4 -12   4         25.60         23.65         3.20 o                         
  -3 -12   4          1.07          2.58         3.26 o                         
  -2 -12   4          5.50          8.06         2.89 o                         
  -1 -12   4          3.84         -1.25         2.67 o                         
   0 -12   4          9.94         14.35         4.48 o                         
   1 -12   4          0.06          3.00         3.49 o                         
   2 -12   4          0.29         -3.54         3.97 o                         
  -8 -11   4          4.75         -2.99         5.25 o                         
  -7 -11   4          9.63          5.53         2.85 o                         
  -6 -11   4          2.56          2.58         2.69 o                         
  -5 -11   4         88.29         89.35         4.85 o                         
  -4 -11   4          2.08          7.69         2.90 o                         
  -3 -11   4         24.14         22.09         2.78 o                         
  -2 -11   4         69.91         72.09         3.58 o                         
  -1 -11   4         61.01         55.19         3.28 o                         
   0 -11   4         14.66         11.82         2.63 o                         
   1 -11   4          2.88          2.34         3.96 o                         
   2 -11   4         34.19         38.02         3.39 o                         
   3 -11   4         19.21         17.31         3.39 o                         
   4 -11   4          2.14          4.83         3.47 o                         
  -8 -10   4          0.16         -3.68         3.68 o                         
  -7 -10   4          2.15          1.18         2.53 o                         
  -6 -10   4          6.04          6.39         2.49 o                         
  -5 -10   4         31.73         35.71         3.10 o                         
  -4 -10   4          2.46          4.49         2.59 o                         
  -3 -10   4          0.78          0.27         2.50 o                         
  -2 -10   4          2.36         -1.88         1.88 o                         
  -1 -10   4          7.46          8.25         2.09 o                         
   0 -10   4          3.28          4.12         2.23 o                         
   1 -10   4          6.71          5.78         2.53 o                         
   2 -10   4         71.34         80.02         3.98 o                         
   3 -10   4          0.00         -1.65         2.75 o                         
   4 -10   4          3.30         -0.28         3.02 o                         
   5 -10   4          0.00          0.60         4.87 o                         
  -9  -9   4         16.64         14.32         3.82 o                         
  -8  -9   4          1.51          4.42         2.65 o                         
  -7  -9   4          0.35         -2.15         2.47 o                         
  -6  -9   4        127.64        134.55         4.79 o                         
  -5  -9   4          5.62          6.10         2.55 o                         
  -4  -9   4          0.28         -0.12         2.17 o                         
  -3  -9   4         22.89         17.58         2.32 o                         
  -2  -9   4         84.06         86.34         3.65 o                         
  -1  -9   4         41.17         37.54         2.22 o                         
   0  -9   4          1.92         -0.24         1.86 o                         
   1  -9   4         14.14          9.49         2.32 o                         
   2  -9   4         56.05         68.02         3.39 o                         
   3  -9   4          0.01          2.24         2.63 o                         
   4  -9   4          4.17          2.08         2.20 o                         
   5  -9   4          0.16         -1.12         2.54 o                         
   6  -9   4         26.28         37.65         4.49 o                         
  -9  -8   4          5.01          7.19         3.31 o                         
  -8  -8   4         17.20         18.79         3.07 o                         
  -7  -8   4          0.73          1.56         2.30 o                         
  -6  -8   4          7.63          4.29         2.25 o                         
  -5  -8   4         11.03         10.99         2.16 o                         
  -4  -8   4        220.04        212.77         5.06 o                         
  -3  -8   4         54.62         52.89         2.79 o                         
  -2  -8   4         10.97         10.52         1.76 o                         
  -1  -8   4         17.38         20.41         2.00 o                         
   0  -8   4         18.96         17.38         1.92 o                         
   1  -8   4         27.80         26.43         2.49 o                         
   2  -8   4          1.59         -1.18         2.10 o                         
   3  -8   4         39.14         58.21         3.96 o                         
   4  -8   4         44.40         40.26         3.32 o                         
   5  -8   4          8.51         10.27         2.79 o                         
   6  -8   4          0.00          1.89         3.01 o                         
   7  -8   4         21.80         25.00         4.91 o                         
 -10  -7   4          6.82         11.11         8.58 o                         
  -9  -7   4         11.55         15.06         3.42 o                         
  -8  -7   4        102.67        104.86         4.56 o                         
  -7  -7   4         41.79         43.78         2.98 o                         
  -6  -7   4          9.54          6.26         1.96 o                         
  -5  -7   4         37.52         37.39         2.26 o                         
  -4  -7   4         36.35         37.42         2.41 o                         
  -3  -7   4          1.50          3.27         1.70 o                         
  -2  -7   4        179.63        191.67         4.47 o                         
  -1  -7   4         27.05         27.77         1.70 o                         
   0  -7   4         16.66         15.66         1.73 o                         
   1  -7   4          4.79          5.53         1.87 o                         
   2  -7   4         65.65         62.60         2.94 o                         
   3  -7   4        136.21        145.83         4.58 o                         
   4  -7   4        107.33        105.71         4.31 o                         
   5  -7   4         20.51         24.23         2.58 o                         
   6  -7   4         23.45         24.49         3.21 o                         
   7  -7   4          0.03         -3.09         3.95 o                         
   8  -7   4          2.29          3.95        32.69 o                         
 -10  -6   4          4.17          9.93         5.83 o                         
  -9  -6   4         19.54         20.49         3.41 o                         
  -8  -6   4        121.21        111.70         4.57 o                         
  -7  -6   4         47.62         56.09         3.10 o                         
  -6  -6   4        186.70        199.18         4.93 o                         
  -5  -6   4          1.33          0.77         1.83 o                         
  -4  -6   4          0.80          0.20         1.52 o                         
  -3  -6   4        105.62        111.59         3.55 o                         
  -2  -6   4          3.81          1.53         1.30 o                         
  -1  -6   4         40.66         42.60         1.92 o                         
   0  -6   4         68.67         65.99         2.34 o                         
   1  -6   4          3.59          2.70         1.44 o                         
   2  -6   4         79.75         76.90         2.91 o                         
   3  -6   4         22.24         27.75         1.98 o                         
   4  -6   4        122.10        109.22         3.91 o                         
   5  -6   4         11.78          8.04         2.21 o                         
   6  -6   4          0.28          1.06         2.64 o                         
   7  -6   4         13.95         11.86         3.13 o                         
   8  -6   4          0.23          3.98         4.64 o                         
 -10  -5   4          4.34          0.47         4.79 o                         
  -9  -5   4         18.80         15.78         3.29 o                         
  -8  -5   4         57.05         49.97         3.38 o                         
  -7  -5   4         70.46         70.28         3.50 o                         
  -6  -5   4         69.70         91.30         3.67 o                         
  -5  -5   4         87.67         83.64         2.94 o                         
  -4  -5   4        225.61        207.37         4.16 o                         
  -3  -5   4          3.95          5.08         1.30 o                         
  -2  -5   4         27.31         28.85         1.67 o                         
  -1  -5   4         58.08         63.48         2.01 o                         
   0  -5   4        271.39        298.61         5.56 o                         
   1  -5   4        251.35        244.61         5.16 o                         
   2  -5   4         50.50         49.07         2.18 o                         
   3  -5   4        363.09        352.16         6.03 o                         
   4  -5   4         15.03         16.00         1.63 o                         
   5  -5   4        274.01        289.55         6.85 o                         
   6  -5   4          0.34         -2.33         2.33 o                         
   7  -5   4          2.13          3.25         2.72 o                         
   8  -5   4         27.77         42.75         5.90 o                         
   9  -5   4          3.16          1.70         8.43 o                         
 -10  -4   4          9.74         13.89         4.51 o                         
  -9  -4   4          0.05         -1.69         2.60 o                         
  -8  -4   4         16.48         19.66         2.52 o                         
  -7  -4   4          2.50         -1.34         2.05 o                         
  -6  -4   4        470.63        479.07         8.96 o                         
  -5  -4   4         47.74         60.03         2.56 o                         
  -4  -4   4          0.08          0.06         1.29 o                         
  -3  -4   4        106.79        133.58         3.10 o                         
  -2  -4   4        262.77        230.58         4.43 o                         
  -1  -4   4         49.44         55.32         1.72 o                         
   0  -4   4         12.24         11.99         0.89 o                         
   1  -4   4          0.41          0.54         1.05 o                         
   2  -4   4        336.18        336.76         5.73 o                         
   3  -4   4        269.89        287.29         5.17 o                         
   4  -4   4         13.00         13.38         1.30 o                         
   5  -4   4         31.66         26.86         1.80 o                         
   6  -4   4         38.51         38.94         2.90 o                         
   7  -4   4         23.69         20.49         2.84 o                         
   8  -4   4         29.32         31.79         4.13 o                         
   9  -4   4          5.64         13.95         6.10 o                         
 -10  -3   4          9.72         14.04         4.42 o                         
  -9  -3   4          0.19         -0.58         3.06 o                         
  -8  -3   4          1.12         -1.17         2.30 o                         
  -7  -3   4          4.28          2.46         1.89 o                         
  -6  -3   4        165.36        160.69         4.51 o                         
  -5  -3   4         42.42         43.98         2.31 o                         
  -4  -3   4         11.04         13.94         1.49 o                         
  -3  -3   4          9.77          7.73         1.22 o                         
  -2  -3   4          0.16         -0.12         0.83 o                         
  -1  -3   4        249.01        266.14         5.12 o                         
   0  -3   4        123.42        124.45         2.96 o                         
   1  -3   4        664.66        647.18        10.43 o                         
   2  -3   4       1590.14       1738.97        26.78 o                         
   3  -3   4        128.88        108.40         2.55 o                         
   4  -3   4         32.40         38.35         2.17 o                         
   5  -3   4         32.49         27.23         2.25 o                         
   6  -3   4        106.14        105.34         3.90 o                         
   7  -3   4          0.11         -1.69         2.55 o                         
   8  -3   4          7.87          8.33         3.71 o                         
   9  -3   4         10.62         15.42         5.43 o                         
  10  -3   4          9.05         15.95         6.01 o                         
 -10  -2   4          0.97          3.13         3.88 o                         
  -9  -2   4          0.08          1.41         2.56 o                         
  -8  -2   4          0.25         -2.36         2.36 o                         
  -7  -2   4        156.33        154.54         4.16 o                         
  -6  -2   4        207.55        182.13         4.16 o                         
  -5  -2   4        124.04        125.17         3.48 o                         
  -4  -2   4        119.51        134.08         3.19 o                         
  -3  -2   4          3.03          2.30         1.02 o                         
  -2  -2   4        310.68        344.23         6.68 o                         
  -1  -2   4         86.96         86.06         2.04 o                         
   0  -2   4        321.22        264.32         5.02 o                         
   1  -2   4       2106.48       2292.26        34.88 o                         
   2  -2   4        300.38        351.78         5.95 o                         
   3  -2   4        245.58        234.23         4.55 o                         
   4  -2   4        720.18        739.89        12.29 o                         
   5  -2   4          0.21         -1.19         1.74 o                         
   6  -2   4        211.53        211.65         5.24 o                         
   7  -2   4         65.79         67.51         4.24 o                         
   8  -2   4         40.59         41.93         4.22 o                         
   9  -2   4         48.60         49.93         4.94 o                         
  10  -2   4          2.10          1.40         5.36 o                         
 -10  -1   4         22.77         28.74         4.19 o                         
  -9  -1   4          3.83          7.49         2.34 o                         
  -8  -1   4          8.99          8.10         1.81 o                         
  -7  -1   4          0.73          0.13         1.61 o                         
  -6  -1   4         46.53         60.74         2.28 o                         
  -5  -1   4          0.19          1.82         1.05 o                         
  -4  -1   4         49.49         50.50         1.70 o                         
  -3  -1   4        217.42        233.42         4.73 o                         
  -2  -1   4        470.90        538.80         8.27 o                         
  -1  -1   4        218.17        167.64         3.32 o                         
   0  -1   4        105.62         91.83         2.15 o                         
   1  -1   4         41.02         82.45         2.25 o                         
   2  -1   4        233.12        277.19         4.77 o                         
   3  -1   4        320.15        362.76         6.38 o                         
   4  -1   4          9.76          5.26         1.25 o                         
   5  -1   4         37.72         47.93         2.66 o                         
   6  -1   4         30.59         35.21         2.57 o                         
   7  -1   4        150.82        156.72         4.70 o                         
   8  -1   4         15.51         14.08         1.91 o                         
   9  -1   4         41.03         52.04         5.04 o                         
  10  -1   4         28.29         16.97         6.63 o                         
 -10   0   4          4.41          2.10         4.80 o                         
  -9   0   4          1.80          2.65         2.40 o                         
  -8   0   4         15.18          9.41         1.93 o                         
  -7   0   4         51.78         41.89         2.38 o                         
  -6   0   4        278.75        272.21         5.12 o                         
  -5   0   4        190.80        166.59         3.79 o                         
  -4   0   4         79.03         78.14         2.73 o                         
  -3   0   4       1333.28       1474.59        24.38 o                         
  -2   0   4        282.12        284.67         5.37 o                         
  -1   0   4         86.11         96.39         2.58 o                         
   0   0   4         45.71         36.90         1.51 o                         
   1   0   4        284.75        346.76         6.50 o                         
   2   0   4        323.25        290.13         4.98 o                         
   3   0   4        451.55        492.38         8.25 o                         
   4   0   4        154.70        176.03         4.05 o                         
   5   0   4        174.19        190.31         4.41 o                         
   6   0   4          7.55          9.98         1.37 o                         
   7   0   4         15.83         12.99         1.87 o                         
   8   0   4        203.21        186.77         6.24 o                         
   9   0   4         18.14         19.50         3.81 o                         
  10   0   4         67.51         79.88         8.29 o                         
  11   0   4          0.08          5.81        20.32 o                         
 -10   1   4          6.13         11.45         4.17 o                         
  -9   1   4          0.24         -2.40         2.40 o                         
  -8   1   4         14.52         10.09         2.00 o                         
  -7   1   4         29.18         33.02         2.13 o                         
  -6   1   4         10.99         12.63         1.33 o                         
  -5   1   4          0.16         -0.09         1.17 o                         
  -4   1   4         39.59         31.58         1.80 o                         
  -3   1   4        178.19        146.74         3.31 o                         
  -2   1   4        251.74        237.11         5.00 o                         
  -1   1   4        729.12        789.35        12.37 o                         
   0   1   4         19.53         28.64         1.36 o                         
   1   1   4         29.86         27.93         1.40 o                         
   2   1   4        947.89       1050.29        17.34 o                         
   3   1   4         67.85         59.49         2.06 o                         
   4   1   4          1.71          0.64         0.97 o                         
   5   1   4        598.22        641.06        10.89 o                         
   6   1   4         16.01         12.01         1.52 o                         
   7   1   4         28.21         29.01         2.32 o                         
   8   1   4          1.25          2.78         2.73 o                         
   9   1   4         28.08         26.52         3.12 o                         
  10   1   4         22.17         17.61         4.15 o                         
  11   1   4          1.11          1.01         7.65 o                         
  -9   2   4          0.01          4.95         2.36 o                         
  -8   2   4         11.72         11.52         2.04 o                         
  -7   2   4          4.78          5.27         1.99 o                         
  -6   2   4        240.08        238.81         5.67 o                         
  -5   2   4          0.68          3.84         1.33 o                         
  -4   2   4        414.86        421.78         7.14 o                         
  -3   2   4        194.37        213.95         3.88 o                         
  -2   2   4        216.90        201.57         3.86 o                         
  -1   2   4         20.21         20.61         1.15 o                         
   0   2   4        884.64        885.78        17.00 o                         
   1   2   4        373.80        327.80         9.26 o                         
   2   2   4          7.00          8.46         1.05 o                         
   3   2   4         89.23         84.95         2.54 o                         
   4   2   4         39.73         36.20         1.82 o                         
   5   2   4         24.09         21.44         1.50 o                         
   6   2   4          8.59         14.39         1.77 o                         
   7   2   4         10.79          7.20         2.46 o                         
   8   2   4         17.73         19.48         2.44 o                         
   9   2   4          0.12          2.36         2.50 o                         
  10   2   4          1.58         11.59         3.35 o                         
  11   2   4         37.35         46.88         5.06 o                         
  -9   3   4         13.61          9.97         4.32 o                         
  -8   3   4         12.54         13.78         2.63 o                         
  -7   3   4        101.61         99.32         4.07 o                         
  -6   3   4         12.51          9.82         1.84 o                         
  -5   3   4          8.98          6.89         1.61 o                         
  -4   3   4          7.39          5.80         1.17 o                         
  -3   3   4          9.61          9.68         1.03 o                         
  -2   3   4        134.70        152.84         3.22 o                         
  -1   3   4        325.17        383.37         6.17 o                         
   0   3   4          1.41          1.36         0.81 o                         
   1   3   4        927.53        931.53        17.91 o                         
   2   3   4        854.23        928.45        17.99 o                         
   3   3   4        235.21        247.92         5.67 o                         
   4   3   4        489.33        517.40         9.31 o                         
   5   3   4         58.28         61.09         2.48 o                         
   6   3   4         21.31         23.01         1.88 o                         
   7   3   4        226.86        212.77         6.82 o                         
   8   3   4        150.64        147.60         5.85 o                         
   9   3   4          2.26          3.64         2.39 o                         
  10   3   4          0.50         -0.65         2.80 o                         
  11   3   4         19.62         22.56         4.38 o                         
  -9   4   4          4.27         17.02         5.56 o                         
  -8   4   4          0.85          3.09         3.21 o                         
  -7   4   4          1.13          0.08         2.29 o                         
  -6   4   4         67.57         72.93         3.46 o                         
  -5   4   4        319.27        311.02         6.33 o                         
  -4   4   4          0.61          0.66         1.45 o                         
  -3   4   4        155.78        150.26         3.58 o                         
  -2   4   4        125.85        143.58         3.29 o                         
  -1   4   4         67.79         66.85         2.31 o                         
   0   4   4          0.73          1.05         0.84 o                         
   1   4   4          1.04          3.48         1.04 o                         
   2   4   4          0.83          0.19         1.27 o                         
   3   4   4        100.80         88.68         3.10 o                         
   4   4   4        100.66         92.11         3.23 o                         
   5   4   4         24.14         28.74         2.03 o                         
   6   4   4        130.98        106.36         3.33 o                         
   7   4   4         55.00         54.02         2.83 o                         
   8   4   4         15.74         14.20         2.25 o                         
   9   4   4         53.64         53.77         3.67 o                         
  10   4   4          5.73          7.95         3.09 o                         
  11   4   4          3.39          7.81         4.11 o                         
  -8   5   4          3.08          5.23         3.47 o                         
  -7   5   4          1.98         -1.06         2.55 o                         
  -6   5   4         76.19         93.72         3.99 o                         
  -5   5   4          2.48          2.55         1.97 o                         
  -4   5   4        258.24        266.53         6.63 o                         
  -3   5   4          0.38          0.01         1.29 o                         
  -2   5   4        333.97        338.44         6.28 o                         
  -1   5   4         11.62          8.44         1.24 o                         
   0   5   4         48.33         45.12         1.97 o                         
   1   5   4        107.84         98.12         3.01 o                         
   2   5   4         13.44          3.69         1.38 o                         
   3   5   4        604.12        628.74        11.88 o                         
   4   5   4         57.41         60.17         3.22 o                         
   5   5   4         40.05         29.38         2.38 o                         
   6   5   4         23.89         24.05         2.36 o                         
   7   5   4         19.50         17.75         1.99 o                         
   8   5   4          0.60         -0.23         1.81 o                         
   9   5   4          6.40         11.79         2.36 o                         
  10   5   4          1.06          1.54         3.34 o                         
  11   5   4          1.01          1.81         3.54 o                         
  -8   6   4          8.05         18.75         8.94 o                         
  -7   6   4          7.91         14.50         2.98 o                         
  -6   6   4          0.49          1.37         2.26 o                         
  -5   6   4         46.33         53.13         3.10 o                         
  -4   6   4         59.76         70.08         4.37 o                         
  -3   6   4          1.44          4.36         1.57 o                         
  -2   6   4        267.14        275.24         6.97 o                         
  -1   6   4        158.87        188.80         4.72 o                         
   0   6   4          3.22          2.67         0.97 o                         
   1   6   4         98.29        128.19         3.70 o                         
   2   6   4        239.47        260.94         6.81 o                         
   3   6   4         27.64         40.53         2.53 o                         
   4   6   4         22.73         20.15         1.61 o                         
   5   6   4         38.98         30.07         3.75 o                         
   6   6   4         13.00          5.80         1.18 o                         
   7   6   4         61.52         44.38         4.52 o                         
   8   6   4          0.57          6.60         2.29 o                         
   9   6   4         47.22         35.88         4.70 o                         
  10   6   4          8.67          6.78         4.43 o                         
  11   6   4          0.64          7.65         4.58 o                         
  -7   7   4          5.01         16.48         3.61 o                         
  -6   7   4          2.71          1.86         2.61 o                         
  -5   7   4         48.92         47.33         3.20 o                         
  -4   7   4         14.25         15.35         2.41 o                         
  -3   7   4         12.09         13.27         2.52 o                         
  -2   7   4        175.52        169.44         6.81 o                         
  -1   7   4         30.72         39.60         2.79 o                         
   0   7   4          8.66          7.15         1.51 o                         
   1   7   4          0.14         -0.24         0.98 o                         
   2   7   4         24.40         19.41         2.25 o                         
   3   7   4         10.95         12.27         1.83 o                         
   4   7   4        294.13        284.03         8.87 o                         
   5   7   4          7.86          8.04         2.78 o                         
   6   7   4          2.08          0.35         2.78 o                         
   7   7   4         21.74         18.38         3.33 o                         
   8   7   4         40.01         36.22         4.45 o                         
   9   7   4          4.27          6.77         3.84 o                         
  10   7   4          7.62          8.27         5.91 o                         
  11   7   4         12.36         21.89         5.54 o                         
  -6   8   4          0.95          1.93         2.33 o                         
  -5   8   4         15.15         17.63         3.59 o                         
  -4   8   4         30.28         22.80         3.75 o                         
  -3   8   4          9.49         11.89         3.03 o                         
  -2   8   4          2.07          0.12         2.39 o                         
  -1   8   4         58.31         53.74         3.45 o                         
   0   8   4         19.89         22.48         2.10 o                         
   1   8   4          9.69          6.84         1.06 o                         
   2   8   4        485.57        546.29        12.01 o                         
   3   8   4         60.84         54.58         2.69 o                         
   4   8   4        200.58        164.73        15.78 o                         
   5   8   4         32.44         35.23         3.74 o                         
   6   8   4         38.02         33.83         3.52 o                         
   7   8   4         25.52         28.10         4.05 o                         
   8   8   4         29.01         36.34         4.37 o                         
   9   8   4         15.57         12.65         3.76 o                         
  10   8   4          0.00         -4.25         4.25 o                         
  -6   9   4          3.38          7.00         4.72 o                         
  -5   9   4         16.57         16.83         4.49 o                         
  -4   9   4         43.32         51.15         4.52 o                         
  -3   9   4          0.00          2.10         2.78 o                         
  -2   9   4          6.09          4.68         3.00 o                         
  -1   9   4          0.01         -0.76         2.91 o                         
   0   9   4         27.46         21.50         2.62 o                         
   1   9   4         99.42        115.57         4.93 o                         
   2   9   4        574.58        453.78        18.09 o                         
   3   9   4        235.31        184.32         6.98 o                         
   4   9   4        210.80        229.35         9.20 o                         
   5   9   4         25.49         27.84         3.12 o                         
   6   9   4         31.85         31.49         3.16 o                         
   7   9   4         17.82         22.07         3.28 o                         
   8   9   4          2.66          3.02         3.20 o                         
   9   9   4         23.32         20.27         4.26 o                         
  10   9   4          0.52         -1.03         7.28 o                         
  -5  10   4          0.93         12.59         7.85 o                         
  -4  10   4          0.23         -3.44         4.94 o                         
  -3  10   4          1.37          1.18         3.81 o                         
  -2  10   4          2.89         -0.25         3.63 o                         
  -1  10   4         26.77         27.58         4.46 o                         
   0  10   4         29.46         26.28         2.62 o                         
   1  10   4          0.71          1.20         2.93 o                         
   2  10   4         42.26         35.22         4.11 o                         
   3  10   4         44.21         36.57         3.66 o                         
   4  10   4          8.84          8.99         1.80 o                         
   5  10   4          0.46          2.25         2.68 o                         
   6  10   4          4.53          0.03         3.06 o                         
   7  10   4         11.30          9.88         3.96 o                         
   8  10   4         28.71         42.82         4.41 o                         
   9  10   4         29.60         29.31         4.70 o                         
  10  10   4         16.96         33.28         5.75 o                         
  -4  11   4         21.39         17.63         6.68 o                         
  -3  11   4         13.63         23.68         5.23 o                         
  -2  11   4         23.18         25.94         6.18 o                         
  -1  11   4          0.10         -2.49         5.00 o                         
   0  11   4          3.94          2.46         4.33 o                         
   1  11   4          6.45         12.49         3.42 o                         
   2  11   4         15.76         10.67         2.78 o                         
   3  11   4         90.59         74.65         5.83 o                         
   4  11   4         30.57         25.88         3.85 o                         
   5  11   4         16.19         12.67         4.12 o                         
   6  11   4          0.38         -0.58         3.31 o                         
   7  11   4         33.55         47.20         4.72 o                         
   8  11   4          3.43          5.78         3.75 o                         
   9  11   4          4.85          5.10         5.14 o                         
  -3  12   4          0.09         17.99        12.70 o                         
  -2  12   4          0.49         -8.36         9.17 o                         
  -1  12   4          0.39          7.41         6.81 o                         
   0  12   4          0.65          7.06         4.60 o                         
   1  12   4          2.64          1.67         3.30 o                         
   2  12   4         15.35         21.67         3.23 o                         
   3  12   4         43.42         34.17         2.95 o                         
   4  12   4         38.61         30.85         4.41 o                         
   5  12   4          0.51         -0.35         3.19 o                         
   6  12   4          2.16         -2.52         3.49 o                         
   7  12   4         45.21         61.47         7.50 o                         
   8  12   4         23.77         27.82         6.10 o                         
  -1  13   4          0.03         11.55        17.07 o                         
   0  13   4         13.66         10.52         4.93 o                         
   1  13   4          1.83          2.14         5.76 o                         
   2  13   4          5.42          0.01         5.55 o                         
   3  13   4          1.90          7.46         4.73 o                         
   4  13   4          0.02          7.61         7.40 o                         
   5  13   4          0.34         -3.07         3.80 o                         
   6  13   4          0.69          5.05         5.60 o                         
   7  13   4          0.34         -5.14         7.47 o                         
   2  14   4          0.00          1.54         4.14 o                         
   3  14   4          5.75          6.36         4.18 o                         
   4  14   4          4.59          0.24         5.38 o                         
   5  14   4          1.27          3.39        18.46 o                         
  -4 -13   5         12.12          4.98         6.78 o                         
  -3 -13   5          0.08          2.60         4.16 o                         
  -2 -13   5          2.64          1.31         3.52 o                         
  -1 -13   5         49.16         40.53         6.93 o                         
   0 -13   5          0.37        -15.07        15.07 o                         
  -6 -12   5         30.35         24.46         5.12 o                         
  -5 -12   5         19.71         19.62         4.10 o                         
  -4 -12   5         39.50         36.77         3.88 o                         
  -3 -12   5          3.02          1.16         2.81 o                         
  -2 -12   5          6.31          0.13         3.23 o                         
  -1 -12   5          0.29         -2.90         2.90 o                         
   0 -12   5          0.33          2.41         3.99 o                         
   1 -12   5          4.94          5.62         4.27 o                         
   2 -12   5          0.68         -2.32         9.70 o                         
  -7 -11   5          0.00         -2.04         4.44 o                         
  -6 -11   5          4.00          4.46         2.96 o                         
  -5 -11   5         56.62         57.43         3.97 o                         
  -4 -11   5         10.77         12.49         2.79 o                         
  -3 -11   5         40.55         45.46         3.26 o                         
  -2 -11   5          1.53         -2.46         2.46 o                         
  -1 -11   5          7.76          6.66         2.98 o                         
   0 -11   5          4.40          8.65         3.15 o                         
   1 -11   5          2.55          5.95         5.58 o                         
   2 -11   5          0.55         -2.57         3.17 o                         
   3 -11   5          7.45          2.47         5.51 o                         
  -8 -10   5          1.86         -4.10         4.10 o                         
  -7 -10   5         21.34         26.13         4.09 o                         
  -6 -10   5         21.48         18.55         3.08 o                         
  -5 -10   5         64.09         70.22         5.21 o                         
  -4 -10   5         28.14         33.71         3.06 o                         
  -3 -10   5        118.45        118.95         5.12 o                         
  -2 -10   5         53.28         46.21         2.84 o                         
  -1 -10   5         43.55         44.25         3.29 o                         
   0 -10   5         59.61         56.51         3.21 o                         
   1 -10   5         22.62         23.32         2.87 o                         
   2 -10   5         16.60         14.49         3.13 o                         
   3 -10   5          8.89          8.52         2.71 o                         
   4 -10   5         13.38         10.55         3.93 o                         
   5 -10   5          0.97          3.13         4.03 o                         
  -8  -9   5         16.64          6.86         4.54 o                         
  -7  -9   5          6.10          6.93         2.81 o                         
  -6  -9   5          3.05         -0.83         2.49 o                         
  -5  -9   5         35.22         42.22         3.21 o                         
  -4  -9   5         65.00         68.75         3.50 o                         
  -3  -9   5         82.75         81.82         3.81 o                         
  -2  -9   5         11.20         13.77         1.99 o                         
  -1  -9   5         28.81         24.22         2.15 o                         
   0  -9   5         54.66         55.77         3.36 o                         
   1  -9   5          0.10          2.66         2.29 o                         
   2  -9   5          4.69          5.62         2.61 o                         
   3  -9   5         36.27         36.27         2.71 o                         
   4  -9   5          1.70          3.11         2.47 o                         
   5  -9   5         11.01         17.82         3.69 o                         
   6  -9   5          1.46          4.49         3.83 o                         
  -9  -8   5         18.40         11.87         4.20 o                         
  -8  -8   5          0.16         -3.07         3.07 o                         
  -7  -8   5          0.07         -0.33         2.88 o                         
  -6  -8   5         13.37         17.16         2.69 o                         
  -5  -8   5         99.21        108.71         4.09 o                         
  -4  -8   5         79.69         79.97         3.83 o                         
  -3  -8   5          0.29         -1.29         1.94 o                         
  -2  -8   5        153.31        159.26         4.48 o                         
  -1  -8   5          1.35         -0.53         1.54 o                         
   0  -8   5        111.11        113.04         3.90 o                         
   1  -8   5         93.39        103.04         3.98 o                         
   2  -8   5         37.38         37.92         2.74 o                         
   3  -8   5         90.16         83.33         3.38 o                         
   4  -8   5         12.81         10.65         2.87 o                         
   5  -8   5          0.02          5.29         2.91 o                         
   6  -8   5          4.36          7.88         3.41 o                         
   7  -8   5          0.52          8.26         9.27 o                         
  -9  -7   5         35.48         31.94         4.04 o                         
  -8  -7   5          0.70          3.83         2.91 o                         
  -7  -7   5         45.81         60.36         3.62 o                         
  -6  -7   5          5.08          2.42         2.09 o                         
  -5  -7   5         46.42         44.21         2.55 o                         
  -4  -7   5          5.27          4.50         2.01 o                         
  -3  -7   5         11.44         10.26         1.87 o                         
  -2  -7   5          0.29          0.38         1.44 o                         
  -1  -7   5          3.54          3.43         1.37 o                         
   0  -7   5          0.90         -0.27         1.32 o                         
   1  -7   5          2.53          2.33         1.90 o                         
   2  -7   5         47.63         49.40         2.93 o                         
   3  -7   5         49.48         51.26         3.08 o                         
   4  -7   5          3.72          2.70         2.10 o                         
   5  -7   5          0.06         -1.30         2.44 o                         
   6  -7   5          7.33         10.13         2.93 o                         
   7  -7   5          1.46          2.15         3.60 o                         
 -10  -6   5          1.06         -0.28        12.16 o                         
  -9  -6   5          3.40          3.37         3.52 o                         
  -8  -6   5         54.54         38.23         3.67 o                         
  -7  -6   5         16.54         14.52         2.59 o                         
  -6  -6   5         62.04         71.21         3.22 o                         
  -5  -6   5        585.38        599.85        14.80 o                         
  -4  -6   5        223.00        218.13         5.01 o                         
  -3  -6   5          0.31          2.48         1.71 o                         
  -2  -6   5         16.43         21.65         1.85 o                         
  -1  -6   5         90.14        104.92         2.64 o                         
   0  -6   5         60.47         59.71         2.08 o                         
   1  -6   5         29.51         29.43         2.22 o                         
   2  -6   5          0.00          1.83         1.48 o                         
   3  -6   5         98.03        100.74         4.36 o                         
   4  -6   5          4.42          6.92         1.68 o                         
   5  -6   5          2.59         -1.48         2.14 o                         
   6  -6   5          9.76          8.59         2.80 o                         
   7  -6   5          6.25         12.07         3.24 o                         
   8  -6   5          0.00          4.85         5.48 o                         
 -10  -5   5         47.41         53.81         7.30 o                         
  -9  -5   5          4.68          3.63         2.95 o                         
  -8  -5   5          2.71         -2.58         2.58 o                         
  -7  -5   5          1.88         -2.36         2.36 o                         
  -6  -5   5         49.10         43.89         2.82 o                         
  -5  -5   5         26.26         24.88         2.08 o                         
  -4  -5   5         24.94         29.02         1.96 o                         
  -3  -5   5        160.63        158.23         3.84 o                         
  -2  -5   5         60.03         61.06         2.31 o                         
  -1  -5   5         88.84         98.70         2.33 o                         
   0  -5   5          0.00         -0.61         0.86 o                         
   1  -5   5        111.32        106.04         3.38 o                         
   2  -5   5         82.81         78.67         2.31 o                         
   3  -5   5         60.72         71.46         2.42 o                         
   4  -5   5        331.39        344.01         6.75 o                         
   5  -5   5         19.25         20.60         2.63 o                         
   6  -5   5          8.07         10.50         2.74 o                         
   7  -5   5          4.38          4.63         2.84 o                         
   8  -5   5          9.69         18.46         3.86 o                         
   9  -5   5          0.01         -2.35        16.17 o                         
 -10  -4   5          0.30          6.17         5.39 o                         
  -9  -4   5          0.00          1.66         2.58 o                         
  -8  -4   5         24.08         23.64         2.60 o                         
  -7  -4   5         43.05         35.61         2.91 o                         
  -6  -4   5         31.37         34.62         2.51 o                         
  -5  -4   5        115.34        112.44         3.94 o                         
  -4  -4   5          2.48          0.85         1.43 o                         
  -3  -4   5         21.24         17.48         1.58 o                         
  -2  -4   5        317.49        325.26         6.33 o                         
  -1  -4   5         84.20         82.74         2.26 o                         
   0  -4   5        182.49        203.66         4.54 o                         
   1  -4   5        519.46        593.43        10.55 o                         
   2  -4   5         90.06         87.90         2.47 o                         
   3  -4   5         58.64         57.80         2.56 o                         
   4  -4   5          5.77          5.96         1.73 o                         
   5  -4   5         33.34         36.52         2.71 o                         
   6  -4   5         16.04         17.23         2.48 o                         
   7  -4   5          2.33         -0.72         2.62 o                         
   8  -4   5         19.44         20.58         3.43 o                         
   9  -4   5         27.78         41.38         5.79 o                         
 -10  -3   5         56.44         73.89         6.36 o                         
  -9  -3   5          4.65          1.02         2.80 o                         
  -8  -3   5          2.32          3.69         2.18 o                         
  -7  -3   5          2.86          2.23         1.74 o                         
  -6  -3   5         15.74         16.05         2.07 o                         
  -5  -3   5          0.39         -0.46         1.57 o                         
  -4  -3   5         16.54         17.03         1.57 o                         
  -3  -3   5         13.59          7.40         1.34 o                         
  -2  -3   5        121.64        111.17         2.55 o                         
  -1  -3   5          5.94          1.86         0.77 o                         
   0  -3   5        445.52        567.18        10.12 o                         
   1  -3   5         13.40         11.50         1.37 o                         
   2  -3   5        620.77        641.56        10.58 o                         
   3  -3   5        640.39        675.97        11.28 o                         
   4  -3   5        332.54        333.51         6.49 o                         
   5  -3   5        451.11        478.31         8.95 o                         
   6  -3   5          2.39          4.66         2.56 o                         
   7  -3   5          1.02          1.68         2.49 o                         
   8  -3   5         11.53          8.83         3.24 o                         
   9  -3   5         47.92         57.44         6.83 o                         
 -10  -2   5          2.47          2.99         7.32 o                         
  -9  -2   5         32.97         33.62         4.14 o                         
  -8  -2   5          1.53         -0.86         1.49 o                         
  -7  -2   5          3.40          2.87         1.47 o                         
  -6  -2   5        235.65        243.69         4.95 o                         
  -5  -2   5         26.08         22.59         1.84 o                         
  -4  -2   5         11.08         14.33         1.42 o                         
  -3  -2   5        242.55        243.60         4.42 o                         
  -2  -2   5        222.29        267.59         5.15 o                         
  -1  -2   5         39.37         37.41         1.37 o                         
   0  -2   5        764.49        865.81        15.67 o                         
   1  -2   5         63.00         51.83         2.05 o                         
   2  -2   5          3.64          5.20         0.97 o                         
   3  -2   5          0.62          0.77         1.11 o                         
   4  -2   5         29.86         33.10         1.96 o                         
   5  -2   5         25.99         26.51         2.20 o                         
   6  -2   5          0.06          0.71         1.96 o                         
   7  -2   5        100.07         94.90         4.59 o                         
   8  -2   5          3.46          1.52         2.96 o                         
   9  -2   5         24.64         21.43         4.50 o                         
  10  -2   5         41.06         48.25         6.20 o                         
 -10  -1   5          1.37          6.12         6.38 o                         
  -9  -1   5          0.05          3.28         3.98 o                         
  -8  -1   5         98.80         97.73         4.72 o                         
  -7  -1   5          0.94         -2.53         2.53 o                         
  -6  -1   5          3.31          0.52         2.06 o                         
  -5  -1   5          6.60          3.31         1.85 o                         
  -4  -1   5         43.18         46.95         2.45 o                         
  -3  -1   5        135.16        123.64         2.63 o                         
  -2  -1   5        365.96        378.21         6.49 o                         
  -1  -1   5        357.44        396.27         7.50 o                         
   0  -1   5        193.62        221.08         4.66 o                         
   1  -1   5         13.15         18.99         1.22 o                         
   2  -1   5         28.95         36.27         1.54 o                         
   3  -1   5        139.69        131.64         3.14 o                         
   4  -1   5          4.41          4.58         1.33 o                         
   5  -1   5         64.14         64.65         2.77 o                         
   6  -1   5        409.94        419.84         8.70 o                         
   7  -1   5        153.04        162.01         5.14 o                         
   8  -1   5         93.60         98.11         5.24 o                         
   9  -1   5          4.76         -0.82         4.27 o                         
  10  -1   5          0.85          6.69         5.57 o                         
  -9   0   5         11.63         22.72         3.99 o                         
  -8   0   5          2.93          0.92         2.91 o                         
  -7   0   5          3.07          3.05         2.36 o                         
  -6   0   5         18.14         14.14         2.37 o                         
  -5   0   5          1.74          3.56         1.88 o                         
  -4   0   5         24.07         22.16         1.89 o                         
  -3   0   5          4.12         10.54         1.60 o                         
  -2   0   5        360.49        344.86         5.99 o                         
  -1   0   5        490.15        455.20         8.49 o                         
   0   0   5         50.05         34.03         1.73 o                         
   1   0   5        301.77        313.89         5.76 o                         
   2   0   5        438.24        518.17         9.04 o                         
   3   0   5        684.34        848.06        13.66 o                         
   4   0   5          0.00          1.04         1.28 o                         
   5   0   5         73.06         86.49         3.61 o                         
   6   0   5          0.86          0.77         1.84 o                         
   7   0   5         94.57         97.50         4.13 o                         
   8   0   5         53.82         63.11         6.00 o                         
   9   0   5         13.64         20.85         6.18 o                         
  10   0   5         21.98         15.32         5.75 o                         
  -9   1   5         33.46         41.60         5.50 o                         
  -8   1   5         13.62         12.79         2.85 o                         
  -7   1   5          3.09          5.42         2.50 o                         
  -6   1   5        216.48        201.81         5.84 o                         
  -5   1   5         54.21         57.55         2.81 o                         
  -4   1   5        215.41        205.49         4.61 o                         
  -3   1   5        773.01        796.62        13.81 o                         
  -2   1   5        284.86        357.67         7.22 o                         
  -1   1   5        138.49        133.82         3.10 o                         
   0   1   5        225.53        211.29         5.22 o                         
   1   1   5        250.09        227.41         4.71 o                         
   2   1   5        100.86        112.81         3.07 o                         
   3   1   5        120.64        125.87         3.09 o                         
   4   1   5         11.66         14.45         1.55 o                         
   5   1   5        299.81        326.05         6.74 o                         
   6   1   5         64.77         66.44         2.54 o                         
   7   1   5          2.08          0.21         1.62 o                         
   8   1   5         59.85         61.77         4.61 o                         
   9   1   5         36.16         35.35         5.15 o                         
  10   1   5         24.23         19.81         5.00 o                         
  11   1   5          2.29         -2.35         8.12 o                         
  -9   2   5          0.01          1.38         3.74 o                         
  -8   2   5         20.69         13.41         3.26 o                         
  -7   2   5          8.07          9.97         2.77 o                         
  -6   2   5         96.50         89.39         3.89 o                         
  -5   2   5         22.64         21.59         2.26 o                         
  -4   2   5          8.42          8.40         1.65 o                         
  -3   2   5        117.09        129.00         3.49 o                         
  -2   2   5         16.21         11.30         0.94 o                         
  -1   2   5         52.66         44.65         1.74 o                         
   0   2   5        374.46        377.52         7.25 o                         
   1   2   5       1685.88       1800.41        37.03 o                         
   2   2   5         90.33         87.21         2.81 o                         
   3   2   5         10.25          5.96         1.31 o                         
   4   2   5        303.47        322.67         6.46 o                         
   5   2   5        292.89        325.68         6.63 o                         
   6   2   5          5.98          8.19         1.55 o                         
   7   2   5          5.13          1.96         1.89 o                         
   8   2   5         51.74         55.81         4.00 o                         
   9   2   5         31.11         35.97         3.84 o                         
  10   2   5          1.28          4.31         4.49 o                         
  11   2   5          1.53          0.69         5.45 o                         
  -9   3   5          2.14          0.13         6.00 o                         
  -8   3   5         27.38         29.79         4.56 o                         
  -7   3   5         40.99         49.22         4.09 o                         
  -6   3   5        139.41        141.14         4.57 o                         
  -5   3   5        101.43        101.48         3.67 o                         
  -4   3   5         11.92         13.50         1.75 o                         
  -3   3   5        158.80        169.74         4.18 o                         
  -2   3   5        241.97        245.09         5.95 o                         
  -1   3   5          7.31          4.66         0.99 o                         
   0   3   5        584.84        623.99        11.50 o                         
   1   3   5        180.28        166.47         4.08 o                         
   2   3   5         58.46         66.85         2.81 o                         
   3   3   5        222.25        239.11         6.44 o                         
   4   3   5         14.28         19.93         2.05 o                         
   5   3   5         14.07         16.62         1.76 o                         
   6   3   5         27.48         26.75         2.35 o                         
   7   3   5          8.43          5.14         1.88 o                         
   8   3   5        163.33        158.18         5.29 o                         
   9   3   5         46.58         45.40         3.19 o                         
  10   3   5          7.01         16.61         4.78 o                         
  11   3   5         13.41         16.04         4.84 o                         
  -8   4   5         13.35         13.88         3.88 o                         
  -7   4   5         65.03         58.18         4.10 o                         
  -6   4   5         89.28        100.08         3.72 o                         
  -5   4   5        134.10        133.12         4.66 o                         
  -4   4   5          3.24          5.10         1.33 o                         
  -3   4   5          2.69          4.44         0.95 o                         
  -2   4   5        136.11        146.91         3.29 o                         
  -1   4   5          6.33          2.90         1.12 o                         
   0   4   5          4.86          1.57         1.09 o                         
   1   4   5        462.12        482.02         9.18 o                         
   2   4   5          2.83          2.85         1.30 o                         
   3   4   5         12.02         13.87         1.78 o                         
   4   4   5          4.21          2.64         1.86 o                         
   5   4   5         20.95         28.32         2.53 o                         
   6   4   5        146.33        131.48         3.94 o                         
   7   4   5         13.78         14.56         2.13 o                         
   8   4   5          0.70         -0.77         1.99 o                         
   9   4   5          9.51         10.65         3.29 o                         
  10   4   5          0.00          0.00         3.00 o                         
  11   4   5         11.02         12.51         5.08 o                         
  -8   5   5          0.65         21.47         8.87 o                         
  -7   5   5         26.35         30.15         3.30 o                         
  -6   5   5          0.05         -1.02         2.18 o                         
  -5   5   5         31.91         35.78         2.44 o                         
  -4   5   5        236.53        236.72         8.00 o                         
  -3   5   5        327.42        327.32         7.44 o                         
  -2   5   5          0.04         -0.81         1.41 o                         
  -1   5   5         16.14         12.97         1.65 o                         
   0   5   5         99.51        103.29         3.00 o                         
   1   5   5         76.91        107.14         3.13 o                         
   2   5   5          2.54          0.72         1.58 o                         
   3   5   5         39.06         46.88         2.62 o                         
   4   5   5         14.00         11.90         1.92 o                         
   5   5   5          0.11         -1.79         1.79 o                         
   6   5   5         17.91         15.61         2.22 o                         
   7   5   5         32.26         23.66         2.61 o                         
   8   5   5         45.97         38.74         2.66 o                         
   9   5   5          0.66          1.71         2.54 o                         
  10   5   5         49.54         38.16         4.40 o                         
  11   5   5          0.53          8.93         3.96 o                         
  -7   6   5          1.18         -1.91         3.72 o                         
  -6   6   5          5.00          2.04         2.39 o                         
  -5   6   5        142.13        140.87         5.27 o                         
  -4   6   5        373.79        416.13         9.41 o                         
  -3   6   5          3.70          1.96         1.65 o                         
  -2   6   5          0.01         -1.24         1.46 o                         
  -1   6   5          4.97         -0.51         1.62 o                         
   0   6   5        116.48        140.41         3.71 o                         
   1   6   5         65.54         54.96         2.42 o                         
   2   6   5          6.27          4.03         1.73 o                         
   3   6   5         20.02         17.90         2.20 o                         
   4   6   5        372.88        401.90         9.42 o                         
   5   6   5          7.32          3.36         1.57 o                         
   6   6   5         77.26         91.65         4.38 o                         
   7   6   5          1.10          1.16         3.99 o                         
   8   6   5          0.24         -2.41         2.59 o                         
   9   6   5         51.56         39.18         3.12 o                         
  10   6   5          2.08          1.99         2.75 o                         
  11   6   5          2.42          0.22         6.96 o                         
  -7   7   5          4.82          7.46         6.78 o                         
  -6   7   5         16.77         21.43         2.72 o                         
  -5   7   5         45.05         45.72         3.00 o                         
  -4   7   5          4.10          3.00         2.11 o                         
  -3   7   5        154.16        181.73         8.33 o                         
  -2   7   5        146.91        142.44         7.56 o                         
  -1   7   5         78.88         79.52         4.47 o                         
   0   7   5         50.59         41.02         4.02 o                         
   1   7   5          8.17          5.06         1.41 o                         
   2   7   5         13.70          8.26         1.87 o                         
   3   7   5         52.01         47.83         3.42 o                         
   4   7   5        223.88        248.49         8.20 o                         
   5   7   5         29.34         30.91         2.73 o                         
   6   7   5        168.41        178.44         8.60 o                         
   7   7   5          1.99         -0.51         3.14 o                         
   8   7   5          5.76          3.54         3.14 o                         
   9   7   5          0.09         -0.35         4.47 o                         
  10   7   5          0.06         -3.88         3.88 o                         
  11   7   5         13.68         51.28        20.87 o                         
  -6   8   5          0.24         -0.98         4.11 o                         
  -5   8   5          4.15         10.52         3.76 o                         
  -4   8   5         11.60         12.61         3.43 o                         
  -3   8   5          0.29          0.18         2.87 o                         
  -2   8   5         34.37         32.22         3.35 o                         
  -1   8   5         57.34         48.88         3.71 o                         
   0   8   5         18.88         16.27         1.94 o                         
   1   8   5         21.39         11.77         1.26 o                         
   2   8   5          6.48          5.49         2.28 o                         
   3   8   5          1.62          2.31         2.15 o                         
   4   8   5        402.08        390.74        24.81 o                         
   5   8   5         93.79         99.95         6.58 o                         
   6   8   5          9.22         16.16         4.41 o                         
   7   8   5         28.15         25.68         3.72 o                         
   8   8   5         22.22         27.41         4.38 o                         
   9   8   5          0.03          7.99         4.27 o                         
  10   8   5          6.55         12.45         4.64 o                         
  -5   9   5          0.08          3.65         5.65 o                         
  -4   9   5          1.06         -0.77         3.63 o                         
  -3   9   5          1.45          3.99         4.30 o                         
  -2   9   5          7.44          9.69         3.00 o                         
  -1   9   5          3.82          0.45         3.14 o                         
   0   9   5          9.80          5.73         1.85 o                         
   1   9   5          4.74          3.73         2.21 o                         
   2   9   5         30.01         25.55         2.80 o                         
   3   9   5         53.93         50.59         3.51 o                         
   4   9   5         10.58          9.88         2.19 o                         
   5   9   5          0.03          0.94         4.46 o                         
   6   9   5          5.28          9.08         3.76 o                         
   7   9   5         51.82         49.79         4.29 o                         
   8   9   5          0.02          4.68         3.78 o                         
   9   9   5          7.55         11.12         4.70 o                         
  10   9   5         35.83         35.90         5.19 o                         
  -4  10   5          1.20          1.58         4.84 o                         
  -3  10   5          1.45         15.48         4.18 o                         
  -2  10   5          2.00         -3.93         3.93 o                         
  -1  10   5         18.17         20.34         4.01 o                         
   0  10   5          0.88          0.14         2.59 o                         
   1  10   5          0.78         -0.16         2.55 o                         
   2  10   5         42.76         38.02         3.73 o                         
   3  10   5         13.80         13.74         2.57 o                         
   4  10   5          5.09          9.48         2.82 o                         
   5  10   5         74.94         77.68         4.95 o                         
   6  10   5          7.97         10.99         3.57 o                         
   7  10   5          3.68          7.17         3.99 o                         
   8  10   5          8.31         11.20         4.08 o                         
   9  10   5          5.43          7.84         4.47 o                         
  -3  11   5          0.62         -4.89         4.89 o                         
  -2  11   5          2.18         -4.14         4.14 o                         
  -1  11   5          0.33         -1.72         5.05 o                         
   0  11   5          7.92         10.22         3.99 o                         
   1  11   5          2.12         -2.70         2.70 o                         
   2  11   5          0.34         -0.77         2.63 o                         
   3  11   5         94.79         76.25         5.09 o                         
   4  11   5         41.88         28.60         2.88 o                         
   5  11   5         32.13         43.71         4.37 o                         
   6  11   5         16.25         18.28         3.81 o                         
   7  11   5         13.28         17.67         4.04 o                         
   8  11   5          2.31          2.96         4.91 o                         
   9  11   5          3.81          4.70         7.01 o                         
  -2  12   5         11.23         -1.88         7.83 o                         
  -1  12   5          2.48          4.16        10.81 o                         
   0  12   5          1.50         -0.17         6.04 o                         
   1  12   5         21.92         15.00         4.68 o                         
   2  12   5         26.27         25.38         4.26 o                         
   3  12   5        180.33        134.05         7.16 o                         
   4  12   5         77.64         72.60         8.18 o                         
   5  12   5          1.50          2.55         7.76 o                         
   6  12   5          6.19          4.81         4.22 o                         
   7  12   5         23.94         45.01         5.24 o                         
   8  12   5          0.94          6.12         7.67 o                         
   0  13   5          5.09          9.19         7.92 o                         
   1  13   5          5.51         14.55         6.49 o                         
   2  13   5          1.70         -1.10         4.54 o                         
   3  13   5         37.99         41.94         6.29 o                         
   4  13   5          1.30          7.22         3.45 o                         
   5  13   5          0.00         -4.01         4.01 o                         
   6  13   5          1.16         -3.96         6.01 o                         
   7  13   5         22.50         27.57         6.09 o                         
   3  14   5          1.07         26.21        10.24 o                         
   4  14   5         17.48         14.10         9.95 o                         
  -5 -12   6          0.38         -3.24         5.14 o                         
  -4 -12   6         15.46         10.48         3.36 o                         
  -3 -12   6          1.74         -3.14         3.14 o                         
  -2 -12   6          2.59          1.01         3.02 o                         
  -1 -12   6          0.66         -3.61         3.61 o                         
   0 -12   6          0.13         -0.28         4.24 o                         
   1 -12   6          0.00         -4.37         4.37 o                         
  -6 -11   6          0.11          0.32         5.13 o                         
  -5 -11   6          5.08          6.06         4.70 o                         
  -4 -11   6          1.35          3.31         3.63 o                         
  -3 -11   6          0.09         -2.71         2.71 o                         
  -2 -11   6          5.34         -1.08         2.62 o                         
  -1 -11   6          5.90          2.27         2.49 o                         
   0 -11   6         55.35         61.72         4.14 o                         
   1 -11   6          4.92          1.85         3.31 o                         
   2 -11   6          2.62         -4.22         4.22 o                         
   3 -11   6          0.37          3.94         4.15 o                         
  -7 -10   6          3.72          3.18         5.92 o                         
  -6 -10   6          1.53         -3.02         3.27 o                         
  -5 -10   6          1.82          6.43         3.90 o                         
  -4 -10   6         27.28         29.69         2.91 o                         
  -3 -10   6          0.09         -2.36         2.36 o                         
  -2 -10   6          0.00         -1.89         2.13 o                         
  -1 -10   6         21.11         17.55         2.68 o                         
   0 -10   6         22.40         25.38         2.87 o                         
   1 -10   6         17.44         11.38         3.12 o                         
   2 -10   6          0.00         -3.23         3.23 o                         
   3 -10   6          0.74         -3.23         3.23 o                         
   4 -10   6          0.78          0.14         3.82 o                         
  -8  -9   6          0.14         -3.72         3.72 o                         
  -7  -9   6          5.45          4.02         3.23 o                         
  -6  -9   6          8.17          4.94         2.96 o                         
  -5  -9   6         55.33         47.34         3.40 o                         
  -4  -9   6        103.43         96.13         4.98 o                         
  -3  -9   6          0.40         -0.78         1.97 o                         
  -2  -9   6         51.01         50.83         2.85 o                         
  -1  -9   6          7.32          8.36         1.87 o                         
   0  -9   6          1.99          0.67         2.13 o                         
   1  -9   6          3.62          1.36         2.53 o                         
   2  -9   6          1.21         -2.59         2.59 o                         
   3  -9   6          0.37         -1.45         3.69 o                         
   4  -9   6          6.08          5.04         3.13 o                         
   5  -9   6          0.53         -4.84         5.02 o                         
  -8  -8   6          0.93          0.57         5.32 o                         
  -7  -8   6          1.74          1.91         3.08 o                         
  -6  -8   6          2.64          0.11         2.69 o                         
  -5  -8   6         25.97         24.61         2.68 o                         
  -4  -8   6        197.33        206.34         5.95 o                         
  -3  -8   6          0.05         -0.46         2.02 o                         
  -2  -8   6         80.78         80.69         3.15 o                         
  -1  -8   6        178.80        186.91         4.88 o                         
   0  -8   6          6.77          6.99         1.90 o                         
   1  -8   6          3.29          3.12         2.26 o                         
   2  -8   6          2.65          3.12         2.37 o                         
   3  -8   6         11.42         14.36         2.68 o                         
   4  -8   6          6.30          4.80         3.81 o                         
   5  -8   6          0.17         -3.15         3.20 o                         
   6  -8   6          4.24          8.17         8.54 o                         
  -9  -7   6          5.73          6.94         4.47 o                         
  -8  -7   6          8.32          6.13         3.45 o                         
  -7  -7   6          3.01          3.94         2.54 o                         
  -6  -7   6        216.82        225.35         8.60 o                         
  -5  -7   6         62.08         65.64         3.27 o                         
  -4  -7   6        158.74        161.43         5.13 o                         
  -3  -7   6         20.84         19.93         2.05 o                         
  -2  -7   6        192.06        190.88         5.47 o                         
  -1  -7   6         31.85         34.84         1.81 o                         
   0  -7   6          9.05          4.34         1.33 o                         
   1  -7   6        228.57        235.06         5.83 o                         
   2  -7   6         29.50         29.19         2.49 o                         
   3  -7   6        118.02         99.99         3.50 o                         
   4  -7   6          3.13          3.07         2.73 o                         
   5  -7   6         16.42         17.99         3.35 o                         
   6  -7   6          2.99          3.60         3.04 o                         
   7  -7   6          4.07          2.52         3.63 o                         
  -9  -6   6          0.03          1.16         4.33 o                         
  -8  -6   6          4.25          0.86         2.67 o                         
  -7  -6   6         15.74         14.18         2.86 o                         
  -6  -6   6         14.90         14.57         2.30 o                         
  -5  -6   6         25.83         25.14         2.21 o                         
  -4  -6   6        472.15        470.22        12.89 o                         
  -3  -6   6         43.41         50.79         2.66 o                         
  -2  -6   6         27.47         32.39         2.09 o                         
  -1  -6   6         12.31         14.34         1.72 o                         
   0  -6   6         17.08         14.07         2.06 o                         
   1  -6   6          9.04         10.29         1.30 o                         
   2  -6   6        345.70        346.77         7.41 o                         
   3  -6   6         51.03         56.73         2.94 o                         
   4  -6   6         20.70         18.88         1.70 o                         
   5  -6   6          4.78          3.84         2.26 o                         
   6  -6   6         59.26         60.06         3.74 o                         
   7  -6   6         17.69         20.66         3.80 o                         
   8  -6   6          7.46         13.58         4.73 o                         
  -9  -5   6          1.86          0.46         3.23 o                         
  -8  -5   6         38.64         39.22         3.41 o                         
  -7  -5   6          0.04         -0.83         2.47 o                         
  -6  -5   6          8.50          3.33         2.08 o                         
  -5  -5   6         29.82         28.42         2.19 o                         
  -4  -5   6          9.33         10.90         1.76 o                         
  -3  -5   6         63.52         61.43         3.38 o                         
  -2  -5   6          2.25          0.90         1.44 o                         
  -1  -5   6         24.38         22.36         2.04 o                         
   0  -5   6        312.62        344.10         7.60 o                         
   1  -5   6        114.74        108.16         4.02 o                         
   2  -5   6        387.48        396.74         7.93 o                         
   3  -5   6        424.27        417.03         8.37 o                         
   4  -5   6         21.18         19.12         2.13 o                         
   5  -5   6         18.46         15.44         2.36 o                         
   6  -5   6          4.65          4.75         3.08 o                         
   7  -5   6          1.25          2.72         3.05 o                         
   8  -5   6          6.00          2.92         4.93 o                         
  -9  -4   6          5.32          0.75         2.19 o                         
  -8  -4   6         10.28         10.24         3.14 o                         
  -7  -4   6         37.10         30.39         2.83 o                         
  -6  -4   6          0.14         -0.58         1.90 o                         
  -5  -4   6        273.21        267.70         8.39 o                         
  -4  -4   6          3.44          2.00         1.55 o                         
  -3  -4   6        324.02        360.76         7.21 o                         
  -2  -4   6         75.15         71.18         2.45 o                         
  -1  -4   6          6.66          5.17         1.40 o                         
   0  -4   6         17.41         13.73         1.83 o                         
   1  -4   6          3.76          7.21         1.64 o                         
   2  -4   6         60.20         60.05         2.34 o                         
   3  -4   6        433.22        445.94        10.76 o                         
   4  -4   6        669.37        663.57        12.31 o                         
   5  -4   6        125.32        110.40         3.86 o                         
   6  -4   6         34.61         40.22         3.14 o                         
   7  -4   6          4.59          6.49         2.87 o                         
   8  -4   6          3.84          1.84         3.73 o                         
   9  -4   6          8.97          2.19         5.74 o                         
  -9  -3   6          7.41          3.54         5.20 o                         
  -8  -3   6          8.57          5.19         3.20 o                         
  -7  -3   6         11.19          9.20         1.54 o                         
  -6  -3   6         24.14         28.06         2.33 o                         
  -5  -3   6          3.63          4.48         1.69 o                         
  -4  -3   6        138.14        127.21         3.48 o                         
  -3  -3   6          3.49          1.41         1.28 o                         
  -2  -3   6        441.72        450.70         8.02 o                         
  -1  -3   6        236.74        262.93         5.86 o                         
   0  -3   6        313.85        368.63         8.23 o                         
   1  -3   6        329.03        404.92         8.27 o                         
   2  -3   6         61.77         82.12         2.36 o                         
   3  -3   6        157.54        141.34         3.57 o                         
   4  -3   6         82.50        104.12         3.22 o                         
   5  -3   6        390.08        392.17         8.98 o                         
   6  -3   6        106.13         98.79         4.01 o                         
   7  -3   6         29.67         25.01         3.01 o                         
   8  -3   6          8.41          0.66         3.24 o                         
   9  -3   6          2.60          1.66         5.30 o                         
  -9  -2   6          1.46         -0.91         3.85 o                         
  -8  -2   6          0.80          1.35         3.05 o                         
  -7  -2   6         98.61        100.02         4.52 o                         
  -6  -2   6          9.03          6.97         2.48 o                         
  -5  -2   6         16.77         21.55         2.51 o                         
  -4  -2   6          0.49          0.37         1.28 o                         
  -3  -2   6         44.68         55.16         2.07 o                         
  -2  -2   6        103.09         97.02         2.43 o                         
  -1  -2   6         10.59         13.19         1.12 o                         
   0  -2   6        258.04        244.01         5.83 o                         
   1  -2   6         50.41         54.50         2.32 o                         
   2  -2   6          0.35          1.12         1.16 o                         
   3  -2   6          2.93          3.27         1.13 o                         
   4  -2   6        141.92        170.06         4.15 o                         
   5  -2   6         14.55         12.91         2.06 o                         
   6  -2   6         34.19         31.58         2.79 o                         
   7  -2   6          7.49          3.56         2.69 o                         
   8  -2   6          8.30          5.95         3.36 o                         
   9  -2   6         62.18         67.35         5.96 o                         
  10  -2   6          2.57          7.39         9.10 o                         
  -9  -1   6         13.70         12.67         4.03 o                         
  -8  -1   6          6.45          5.95         3.30 o                         
  -7  -1   6         14.03         12.74         2.92 o                         
  -6  -1   6         48.78         37.76         3.15 o                         
  -5  -1   6        170.66        170.07         4.95 o                         
  -4  -1   6        247.63        254.19         5.73 o                         
  -3  -1   6         38.17         35.92         1.70 o                         
  -2  -1   6         10.60          7.67         1.04 o                         
  -1  -1   6        367.86        372.29         6.44 o                         
   0  -1   6        172.60        166.41         4.57 o                         
   1  -1   6         21.39         29.36         1.45 o                         
   2  -1   6         85.81        109.73         2.63 o                         
   3  -1   6         19.58         22.31         1.25 o                         
   4  -1   6         86.96         87.12         2.97 o                         
   5  -1   6         90.76         93.12         3.44 o                         
   6  -1   6         23.81         26.28         2.74 o                         
   7  -1   6          1.85         -2.57         2.57 o                         
   8  -1   6         13.01          5.60         2.70 o                         
   9  -1   6          4.06          2.91         4.11 o                         
  10  -1   6          5.72         -0.26         6.22 o                         
  -9   0   6         31.62         37.93         4.37 o                         
  -8   0   6         12.53          8.61         3.53 o                         
  -7   0   6         11.60          6.07         3.25 o                         
  -6   0   6          0.32         -1.70         2.49 o                         
  -5   0   6        250.66        247.64         5.97 o                         
  -4   0   6          0.54          0.20         1.60 o                         
  -3   0   6         33.27         28.58         1.96 o                         
  -2   0   6          0.26          1.55         1.05 o                         
  -1   0   6        317.45        289.67         6.28 o                         
   0   0   6        330.94        385.38         8.18 o                         
   1   0   6        580.67        728.56        12.51 o                         
   2   0   6          9.52         10.22         1.18 o                         
   3   0   6        292.35        297.69         5.45 o                         
   4   0   6        107.55        117.36         4.36 o                         
   5   0   6        193.89        192.37         4.90 o                         
   6   0   6        359.00        385.54         8.63 o                         
   7   0   6          2.48         -0.07         2.34 o                         
   8   0   6         41.66         38.08         3.41 o                         
   9   0   6          0.05         -3.37         4.03 o                         
  10   0   6          1.01         -0.28         5.07 o                         
  -9   1   6          4.42         13.57         5.48 o                         
  -8   1   6          0.70          1.99         3.17 o                         
  -7   1   6          1.35         -1.03         2.51 o                         
  -6   1   6         15.98         10.37         2.55 o                         
  -5   1   6         98.33         96.62         4.28 o                         
  -4   1   6         38.15         33.21         2.34 o                         
  -3   1   6          5.35          5.55         1.84 o                         
  -2   1   6         46.00         45.79         1.57 o                         
  -1   1   6        121.47         99.15         2.90 o                         
   0   1   6        107.85        131.97         4.46 o                         
   1   1   6         59.76         84.69         2.60 o                         
   2   1   6       1251.05       1362.44        25.99 o                         
   3   1   6         23.19         20.11         1.46 o                         
   4   1   6        103.99        112.30         3.38 o                         
   5   1   6         79.95         89.74         3.26 o                         
   6   1   6          7.04          4.71         1.18 o                         
   7   1   6          2.52          6.17         2.31 o                         
   8   1   6         19.56         15.51         3.48 o                         
   9   1   6          2.74         -1.60         3.77 o                         
  10   1   6          0.05         -4.16         4.73 o                         
  -9   2   6         52.21         63.70         6.76 o                         
  -8   2   6          6.29          5.24         3.16 o                         
  -7   2   6         27.22         28.43         3.01 o                         
  -6   2   6         37.10         40.72         3.24 o                         
  -5   2   6          5.14          2.47         2.06 o                         
  -4   2   6         41.08         37.98         2.39 o                         
  -3   2   6          0.22          2.35         1.57 o                         
  -2   2   6        339.89        394.59         6.81 o                         
  -1   2   6        261.10        278.52         6.57 o                         
   0   2   6        409.27        420.85         8.87 o                         
   1   2   6        126.01        108.66         3.12 o                         
   2   2   6        134.33        143.43         3.92 o                         
   3   2   6        216.01        237.10         5.26 o                         
   4   2   6         14.13         11.34         1.85 o                         
   5   2   6          3.26          1.49         1.64 o                         
   6   2   6         49.03         44.13         2.52 o                         
   7   2   6         60.09         52.81         3.38 o                         
   8   2   6         45.93         49.50         4.63 o                         
   9   2   6          6.54          7.06         4.65 o                         
  10   2   6          7.66         15.55         4.50 o                         
  -8   3   6         12.98         24.26         4.07 o                         
  -7   3   6          7.33         10.29         3.49 o                         
  -6   3   6         99.35         93.47         4.39 o                         
  -5   3   6        216.36        209.25         5.51 o                         
  -4   3   6          0.17         -1.33         1.64 o                         
  -3   3   6         16.14         20.50         2.29 o                         
  -2   3   6         92.46         84.68         4.02 o                         
  -1   3   6        344.94        395.83         7.98 o                         
   0   3   6         18.02         25.92         1.64 o                         
   1   3   6          6.74          4.68         1.23 o                         
   2   3   6        353.78        470.49         9.84 o                         
   3   3   6        198.37        202.59         4.66 o                         
   4   3   6        157.82        169.98         4.79 o                         
   5   3   6          5.63          3.17         1.82 o                         
   6   3   6         67.14         75.52         3.50 o                         
   7   3   6          1.70         -1.59         2.20 o                         
   8   3   6         13.14          8.62         2.39 o                         
   9   3   6         12.06         10.39         3.29 o                         
  10   3   6          8.33          5.00         5.04 o                         
  11   3   6          0.04         -3.93         7.08 o                         
  -8   4   6          0.95          5.32         4.82 o                         
  -7   4   6          0.49          0.56         3.87 o                         
  -6   4   6         75.20         77.25         5.44 o                         
  -5   4   6         35.21         39.98         2.40 o                         
  -4   4   6         57.52         53.39         3.14 o                         
  -3   4   6        250.42        242.87         5.51 o                         
  -2   4   6        224.13        236.16         5.18 o                         
  -1   4   6        115.33        153.68         4.12 o                         
   0   4   6         79.70         80.12         2.67 o                         
   1   4   6        105.27         87.31         2.79 o                         
   2   4   6          2.52          3.45         1.31 o                         
   3   4   6         27.88         28.46         1.92 o                         
   4   4   6         78.13         76.57         3.20 o                         
   5   4   6         16.36         13.28         2.18 o                         
   6   4   6          1.53          0.93         2.07 o                         
   7   4   6         95.02         96.10         5.81 o                         
   8   4   6         79.17         73.72         4.16 o                         
   9   4   6          1.20         -2.56         2.56 o                         
  10   4   6         30.09         30.94         3.39 o                         
  11   4   6          0.72          7.08        10.47 o                         
  -7   5   6          1.34         -0.86         3.54 o                         
  -6   5   6          0.38          1.16         2.83 o                         
  -5   5   6          0.03          0.78         1.92 o                         
  -4   5   6         26.34         26.44         2.28 o                         
  -3   5   6         21.61         21.51         2.15 o                         
  -2   5   6        368.68        361.48        15.58 o                         
  -1   5   6         37.95         43.87         2.29 o                         
   0   5   6          5.70         10.08         1.50 o                         
   1   5   6         10.85          6.47         1.31 o                         
   2   5   6         89.93         87.18         2.91 o                         
   3   5   6         27.52         24.02         1.79 o                         
   4   5   6         21.75         21.05         2.64 o                         
   5   5   6        114.83        124.88         5.91 o                         
   6   5   6         19.74         16.93         2.90 o                         
   7   5   6          7.34          7.13         2.15 o                         
   8   5   6         28.34         26.16         2.88 o                         
   9   5   6          0.93          6.42         3.02 o                         
  10   5   6          3.69          2.68         4.59 o                         
  11   5   6          0.21          4.51         5.73 o                         
  -7   6   6          1.95         -3.94         8.00 o                         
  -6   6   6          0.01          3.01         2.51 o                         
  -5   6   6         75.11         83.29         3.95 o                         
  -4   6   6          9.96          7.94         1.93 o                         
  -3   6   6          0.10         -1.74         1.74 o                         
  -2   6   6         52.51         43.90         2.81 o                         
  -1   6   6         41.83         44.70         3.05 o                         
   0   6   6        128.66        142.94         4.54 o                         
   1   6   6          0.02         -1.41         1.41 o                         
   2   6   6        137.32        126.45         4.26 o                         
   3   6   6        261.08        289.05         8.03 o                         
   4   6   6         28.01         23.26         2.44 o                         
   5   6   6        234.65        177.23        12.62 o                         
   6   6   6         27.24         30.07         3.44 o                         
   7   6   6          9.49          8.84         2.38 o                         
   8   6   6        122.72        115.45         7.44 o                         
   9   6   6         84.55         89.51         6.53 o                         
  10   6   6         86.66         69.83         6.37 o                         
  -6   7   6          3.45          2.69         2.58 o                         
  -5   7   6         35.99         40.39         3.16 o                         
  -4   7   6         12.78         12.33         2.31 o                         
  -3   7   6         17.50         15.65         2.07 o                         
  -2   7   6          1.47         -0.21         1.52 o                         
  -1   7   6         10.68          4.60         1.31 o                         
   0   7   6          7.82          5.38         1.58 o                         
   1   7   6          0.00         -1.19         1.64 o                         
   2   7   6         31.24         37.30         2.77 o                         
   3   7   6          9.80          8.02         2.39 o                         
   4   7   6         70.65         66.70         3.66 o                         
   5   7   6        415.70        317.87        26.87 o                         
   6   7   6         15.97         16.62         2.30 o                         
   7   7   6          6.13          4.53         2.45 o                         
   8   7   6         25.52         13.89         3.59 o                         
   9   7   6          1.98         16.86         3.94 o                         
  10   7   6          4.53         12.30         5.54 o                         
  -6   8   6          0.11         -2.90        13.13 o                         
  -5   8   6          0.24          5.82         5.01 o                         
  -4   8   6         19.48         19.98         3.63 o                         
  -3   8   6          8.73          1.45         3.10 o                         
  -2   8   6          1.06         -2.08         2.79 o                         
  -1   8   6          1.09         -2.26         2.51 o                         
   0   8   6         24.75         17.58         1.94 o                         
   1   8   6          5.53          4.18         1.56 o                         
   2   8   6         58.39         47.55         5.00 o                         
   3   8   6         20.92         14.70         2.77 o                         
   4   8   6          2.19          2.33         2.09 o                         
   5   8   6         22.08         20.34         3.05 o                         
   6   8   6         66.90         53.96        16.23 o                         
   7   8   6         20.51         18.63         4.60 o                         
   8   8   6         39.85         51.89         6.99 o                         
   9   8   6         20.69         23.88         5.28 o                         
  10   8   6         22.19         32.47         5.47 o                         
  -5   9   6          1.55         -4.68         6.60 o                         
  -4   9   6         44.58         45.67         5.24 o                         
  -3   9   6         38.48         39.11         3.96 o                         
  -2   9   6          0.12          0.13         2.89 o                         
  -1   9   6         31.70         35.60         3.94 o                         
   0   9   6          4.41          2.31         2.27 o                         
   1   9   6          9.75          2.81         2.51 o                         
   2   9   6         58.84         51.89         2.99 o                         
   3   9   6         72.15         71.79         6.26 o                         
   4   9   6          8.72          6.36         2.38 o                         
   5   9   6         12.29          8.71         1.89 o                         
   6   9   6          0.67         -0.16         3.65 o                         
   7   9   6          0.04          5.42         3.27 o                         
   8   9   6         38.12         41.97         5.62 o                         
   9   9   6         27.41         32.32         7.47 o                         
  10   9   6          0.87         11.33         9.74 o                         
  -4  10   6         27.71         37.86         7.84 o                         
  -3  10   6          0.36          4.63         5.82 o                         
  -2  10   6         12.98         14.92         3.88 o                         
  -1  10   6         22.99         24.16         4.34 o                         
   0  10   6         10.35         12.03         3.22 o                         
   1  10   6         23.41         21.34         3.05 o                         
   2  10   6          6.03          8.27         1.63 o                         
   3  10   6          7.46          7.51         2.39 o                         
   4  10   6          2.62          5.48         2.38 o                         
   5  10   6          4.67          9.59         3.14 o                         
   6  10   6         36.24         47.06         6.12 o                         
   7  10   6         60.41         71.71         5.52 o                         
   8  10   6         19.08         19.32         5.47 o                         
   9  10   6         17.22         13.55         6.29 o                         
  -3  11   6          0.02          9.06         9.45 o                         
  -2  11   6          7.07         11.40         4.95 o                         
  -1  11   6          0.77          0.56         4.17 o                         
   0  11   6          0.00         -4.80         4.80 o                         
   1  11   6         13.13         17.49         4.63 o                         
   2  11   6         16.07         21.98         3.46 o                         
   3  11   6         17.37          7.43         2.47 o                         
   4  11   6          0.01          3.94         4.61 o                         
   5  11   6         35.04         46.52         4.67 o                         
   6  11   6          5.88          4.90         4.33 o                         
   7  11   6          1.46          5.00         4.57 o                         
   8  11   6         16.33         20.90         4.67 o                         
  -1  12   6          1.12         -6.76         7.34 o                         
   0  12   6          1.36         24.95         6.92 o                         
   1  12   6          0.64          7.79         5.00 o                         
   2  12   6         27.25         45.68         6.56 o                         
   3  12   6          0.44          3.72         3.72 o                         
   4  12   6         24.75         26.93         4.85 o                         
   5  12   6          6.40         -1.86         3.53 o                         
   6  12   6          1.67          5.32         5.79 o                         
   7  12   6          7.71         11.42         8.52 o                         
   0  13   6          0.25          9.33        11.09 o                         
   1  13   6          3.26         -0.96         9.10 o                         
   2  13   6          0.22         -2.81         9.12 o                         
   3  13   6          3.76          8.24         5.96 o                         
   4  13   6         24.11         39.58         6.28 o                         
   5  13   6          0.00         -3.62         5.83 o                         
   6  13   6          3.02         -6.34         6.34 o                         
  -3 -12   7          0.13          6.56         4.29 o                         
  -2 -12   7          1.18         -2.03         5.62 o                         
  -1 -12   7          0.00         -3.33         6.99 o                         
   0 -12   7          0.82          6.07         5.72 o                         
  -5 -11   7          0.77          2.08         4.09 o                         
  -4 -11   7          4.65          1.63         3.28 o                         
  -3 -11   7         16.26         10.03         3.64 o                         
  -2 -11   7          0.10         -0.49         2.53 o                         
  -1 -11   7          1.44         -0.47         2.47 o                         
   0 -11   7         17.00         10.07         4.45 o                         
   1 -11   7          0.14         -1.93         5.14 o                         
   2 -11   7         14.73          3.65         4.30 o                         
  -6 -10   7          0.03         -4.50         4.50 o                         
  -5 -10   7         15.82         15.13         4.02 o                         
  -4 -10   7          1.47          0.75         4.11 o                         
  -3 -10   7         40.26         42.52         2.93 o                         
  -2 -10   7          4.64          4.08         2.17 o                         
  -1 -10   7         87.31         92.78         3.53 o                         
   0 -10   7         19.17         11.20         3.15 o                         
   1 -10   7          0.39         -2.80         2.80 o                         
   2 -10   7          5.59          0.59         4.73 o                         
   3 -10   7          0.97         -1.05         3.56 o                         
   4 -10   7          5.20         -3.22         5.30 o                         
  -7  -9   7          0.54         -0.87         4.68 o                         
  -6  -9   7          1.61          1.11         3.19 o                         
  -5  -9   7          2.94         -2.88         3.35 o                         
  -4  -9   7          4.33          4.03         2.66 o                         
  -3  -9   7         21.99         24.74         3.44 o                         
  -2  -9   7          0.00         -0.74         1.73 o                         
  -1  -9   7          3.40          2.84         2.51 o                         
   0  -9   7         30.88         34.26         3.56 o                         
   1  -9   7          9.62          6.51         1.99 o                         
   2  -9   7          1.44         -2.80         2.80 o                         
   3  -9   7          9.19          6.86         2.92 o                         
   4  -9   7          5.26          2.84         4.07 o                         
   5  -9   7          1.48         -0.74         5.05 o                         
  -8  -8   7          0.04         -2.72         3.87 o                         
  -7  -8   7          0.47         -2.96         2.96 o                         
  -6  -8   7          5.38          0.76         2.60 o                         
  -5  -8   7         75.82         74.80         3.77 o                         
  -4  -8   7         98.31         97.19         4.15 o                         
  -3  -8   7         56.68         67.70         3.58 o                         
  -2  -8   7         71.74         68.57         3.99 o                         
  -1  -8   7          9.51          7.26         2.19 o                         
   0  -8   7          4.20          6.86         2.75 o                         
   1  -8   7         27.46         25.06         3.17 o                         
   2  -8   7          3.84         -0.07         2.18 o                         
   3  -8   7          0.23          0.91         2.49 o                         
   4  -8   7          5.92          7.81         5.47 o                         
   5  -8   7          3.68         -0.30         4.27 o                         
   6  -8   7          1.00         10.34         5.37 o                         
  -8  -7   7          5.11          6.24         5.65 o                         
  -7  -7   7         19.68         18.32         3.80 o                         
  -6  -7   7         14.37         18.00         3.04 o                         
  -5  -7   7          0.15         -0.76         2.24 o                         
  -4  -7   7         24.87         24.64         2.62 o                         
  -3  -7   7        146.37        146.05         6.78 o                         
  -2  -7   7         34.00         30.94         2.70 o                         
  -1  -7   7         27.50         29.00         2.55 o                         
   0  -7   7        261.39        279.59         7.39 o                         
   1  -7   7        269.00        278.53         7.32 o                         
   2  -7   7         89.34         86.71         3.68 o                         
   3  -7   7         41.03         47.15         3.51 o                         
   4  -7   7          0.00         -1.59         2.60 o                         
   5  -7   7         16.76         23.73         3.40 o                         
   6  -7   7          0.82         -4.20         4.20 o                         
   7  -7   7          5.16         13.24         5.34 o                         
  -8  -6   7          4.65          3.03         4.35 o                         
  -7  -6   7          0.94          5.43         3.30 o                         
  -6  -6   7          2.03         -1.55         2.20 o                         
  -5  -6   7          8.53         11.42         2.24 o                         
  -4  -6   7        458.03        434.56        10.17 o                         
  -3  -6   7        180.08        163.36         5.98 o                         
  -2  -6   7          4.39          4.31         1.83 o                         
  -1  -6   7         11.85         11.10         1.98 o                         
   0  -6   7         56.52         60.33         3.58 o                         
   1  -6   7         68.49         82.01         3.90 o                         
   2  -6   7          2.07          5.50         1.74 o                         
   3  -6   7         21.82         24.59         2.29 o                         
   4  -6   7        116.80        130.46         4.81 o                         
   5  -6   7         14.24         10.68         2.94 o                         
   6  -6   7          1.80          0.94         3.68 o                         
   7  -6   7          2.44          3.27         3.89 o                         
  -9  -5   7          4.18          4.62         4.21 o                         
  -8  -5   7         17.19         16.39         3.17 o                         
  -7  -5   7          2.01          3.83         2.40 o                         
  -6  -5   7          5.40          4.39         2.26 o                         
  -5  -5   7          0.30         -1.36         1.76 o                         
  -4  -5   7          0.60          0.76         1.64 o                         
  -3  -5   7        125.12        123.43         4.11 o                         
  -2  -5   7          1.99          1.04         1.46 o                         
  -1  -5   7         17.68         17.43         1.94 o                         
   0  -5   7          0.40          1.40         1.88 o                         
   1  -5   7          1.84          4.40         2.06 o                         
   2  -5   7        237.79        233.54         8.43 o                         
   3  -5   7         26.56         24.80         1.78 o                         
   4  -5   7         51.91         44.57         2.97 o                         
   5  -5   7          0.15         -2.46         2.46 o                         
   6  -5   7          7.38          4.38         2.58 o                         
   7  -5   7          1.50          1.21         4.15 o                         
   8  -5   7          0.66          0.63         4.62 o                         
  -9  -4   7          3.46          1.49         4.46 o                         
  -8  -4   7          4.07         -0.58         3.52 o                         
  -7  -4   7          4.43          2.47         2.12 o                         
  -6  -4   7          2.48          0.47         2.16 o                         
  -5  -4   7         21.74         24.63         2.11 o                         
  -4  -4   7         21.36         20.04         1.85 o                         
  -3  -4   7          8.61          6.01         1.57 o                         
  -2  -4   7         54.33         48.58         2.19 o                         
  -1  -4   7        504.25        527.01        10.67 o                         
   0  -4   7          3.82          4.21         1.85 o                         
   1  -4   7        102.26        132.59         6.18 o                         
   2  -4   7         29.96         40.45         2.70 o                         
   3  -4   7        240.15        237.63         7.18 o                         
   4  -4   7         93.89         86.65         3.69 o                         
   5  -4   7          2.65         -0.23         1.95 o                         
   6  -4   7          5.25          8.50         2.47 o                         
   7  -4   7          1.46          2.96         3.49 o                         
   8  -4   7          6.92         -1.14         3.53 o                         
  -9  -3   7         32.04         35.29         6.53 o                         
  -8  -3   7         25.29         30.86         4.75 o                         
  -7  -3   7          0.63         -2.77         2.77 o                         
  -6  -3   7         19.88         23.69         2.97 o                         
  -5  -3   7         85.33         83.75         3.53 o                         
  -4  -3   7         67.58         57.31         2.45 o                         
  -3  -3   7         85.94         72.88         3.91 o                         
  -2  -3   7          0.13         -0.59         1.12 o                         
  -1  -3   7          1.33          1.69         1.43 o                         
   0  -3   7        187.06        200.93         5.39 o                         
   1  -3   7         28.93         28.73         2.74 o                         
   2  -3   7         23.59         16.86         1.84 o                         
   3  -3   7         28.63         30.53         1.83 o                         
   4  -3   7          9.27         14.67         1.53 o                         
   5  -3   7          6.56          6.84         1.83 o                         
   6  -3   7          0.38         -0.63         2.29 o                         
   7  -3   7         40.33         38.18         3.38 o                         
   8  -3   7          0.78         -3.33         3.33 o                         
   9  -3   7          7.42          0.74         6.97 o                         
  -9  -2   7          2.15          3.51         4.65 o                         
  -8  -2   7          1.44          0.86         3.53 o                         
  -7  -2   7         25.81         20.56         3.09 o                         
  -6  -2   7          4.59          1.44         2.47 o                         
  -5  -2   7         49.02         38.70         2.94 o                         
  -4  -2   7          0.32         -0.12         1.34 o                         
  -3  -2   7        186.46        185.80         4.45 o                         
  -2  -2   7        889.31        905.98        14.62 o                         
  -1  -2   7         18.83         12.01         1.32 o                         
   0  -2   7         23.75         24.71         1.73 o                         
   1  -2   7        156.25        176.16         5.53 o                         
   2  -2   7         21.69         21.73         1.66 o                         
   3  -2   7         58.97         60.59         2.24 o                         
   4  -2   7        267.27        244.41         5.75 o                         
   5  -2   7        300.37        289.85        10.13 o                         
   6  -2   7        175.39        172.99         5.78 o                         
   7  -2   7         33.99         43.58         4.82 o                         
   8  -2   7          4.64          2.04         4.89 o                         
   9  -2   7          4.21         -1.83         4.18 o                         
  -9  -1   7          0.34          3.48         4.85 o                         
  -8  -1   7          8.75          6.79         3.87 o                         
  -7  -1   7          9.87          4.88         3.01 o                         
  -6  -1   7          3.56          2.84         2.53 o                         
  -5  -1   7         30.44         30.26         2.67 o                         
  -4  -1   7         50.81         46.75         3.02 o                         
  -3  -1   7          5.72          2.88         1.19 o                         
  -2  -1   7        220.01        219.95         4.46 o                         
  -1  -1   7          1.78          1.59         1.18 o                         
   0  -1   7        165.52        177.50         4.75 o                         
   1  -1   7        126.20        139.34         4.08 o                         
   2  -1   7          6.91          7.11         1.40 o                         
   3  -1   7         44.69         36.84         1.91 o                         
   4  -1   7         14.96         12.29         1.76 o                         
   5  -1   7        324.61        335.11         6.83 o                         
   6  -1   7          0.00         -1.67         2.17 o                         
   7  -1   7         38.11         43.08         3.35 o                         
   8  -1   7         12.79         12.20         3.21 o                         
   9  -1   7          3.52          5.07         4.96 o                         
  10  -1   7          0.01          0.96         6.30 o                         
  -9   0   7          9.12         20.65         4.43 o                         
  -8   0   7         11.55         19.72         3.62 o                         
  -7   0   7         26.37         17.55         3.07 o                         
  -6   0   7         42.50         39.88         3.16 o                         
  -5   0   7          9.96          8.33         2.35 o                         
  -4   0   7         39.71         41.39         2.65 o                         
  -3   0   7        502.40        505.53         9.56 o                         
  -2   0   7          7.73         11.88         1.38 o                         
  -1   0   7        281.49        268.23         5.75 o                         
   0   0   7         12.59         14.47         1.68 o                         
   1   0   7        468.39        533.59        13.51 o                         
   2   0   7         25.99         21.52         1.59 o                         
   3   0   7          6.77          8.25         1.31 o                         
   4   0   7          4.73          1.49         1.72 o                         
   5   0   7          4.76          3.33         1.88 o                         
   6   0   7         73.03         77.04         3.51 o                         
   7   0   7          6.33          1.07         2.50 o                         
   8   0   7          0.03         -2.95         2.95 o                         
   9   0   7          8.47          1.54         4.34 o                         
  10   0   7          1.40         -3.66         7.29 o                         
  -8   1   7         16.54         13.53         4.02 o                         
  -7   1   7          0.02          1.49         2.80 o                         
  -6   1   7          8.52          5.42         2.83 o                         
  -5   1   7         24.64         20.87         2.64 o                         
  -4   1   7         93.88        102.01         4.31 o                         
  -3   1   7         14.94         16.18         2.01 o                         
  -2   1   7         14.24         12.51         1.12 o                         
  -1   1   7          0.96          0.81         1.25 o                         
   0   1   7         21.82         14.14         1.80 o                         
   1   1   7          0.89         -0.96         1.23 o                         
   2   1   7        207.60        194.86         5.10 o                         
   3   1   7        182.69        188.41         4.55 o                         
   4   1   7          6.63          2.12         1.76 o                         
   5   1   7         42.70         45.18         2.67 o                         
   6   1   7         22.57         20.38         2.55 o                         
   7   1   7          9.92          4.92         2.46 o                         
   8   1   7          6.04          1.88         3.52 o                         
   9   1   7         18.47         13.20         4.89 o                         
  10   1   7         23.24         29.98        10.36 o                         
  -8   2   7         17.63         16.00         3.68 o                         
  -7   2   7          1.04         -1.76         3.32 o                         
  -6   2   7          4.13          2.10         2.58 o                         
  -5   2   7         11.07         11.30         2.54 o                         
  -4   2   7          1.98         -0.16         2.02 o                         
  -3   2   7          0.45         -1.81         1.81 o                         
  -2   2   7         70.41         57.45         3.49 o                         
  -1   2   7         16.41         22.06         1.59 o                         
   0   2   7          1.96         -1.43         1.43 o                         
   1   2   7         13.03         13.52         1.68 o                         
   2   2   7        103.28        110.60         3.40 o                         
   3   2   7          0.38          2.98         1.64 o                         
   4   2   7          4.27          3.33         1.77 o                         
   5   2   7          2.29          0.80         1.88 o                         
   6   2   7          1.41         -0.88         1.54 o                         
   7   2   7         13.59         10.01         1.90 o                         
   8   2   7          1.77         -1.21         3.32 o                         
   9   2   7          1.77          4.36         5.01 o                         
  10   2   7          4.99         12.51         4.84 o                         
  -8   3   7          0.91         11.68         7.22 o                         
  -7   3   7          4.28          7.01         3.06 o                         
  -6   3   7          6.08          7.18         3.34 o                         
  -5   3   7          1.78         -0.19         1.99 o                         
  -4   3   7        210.76        218.80         6.35 o                         
  -3   3   7        329.15        305.43         7.03 o                         
  -2   3   7        108.44        103.26         5.01 o                         
  -1   3   7        242.33        266.17         6.95 o                         
   0   3   7          4.62         -0.08         1.36 o                         
   1   3   7         43.12         37.94         2.01 o                         
   2   3   7        294.55        333.82         6.62 o                         
   3   3   7        120.91        147.13         4.01 o                         
   4   3   7          0.19          0.55         1.89 o                         
   5   3   7         21.73         21.56         2.50 o                         
   6   3   7        202.19        178.36         7.90 o                         
   7   3   7         71.81         69.27         3.95 o                         
   8   3   7          0.43         -2.92         2.92 o                         
   9   3   7          4.04         -3.99         3.99 o                         
  10   3   7         15.73         12.60         7.49 o                         
  -7   4   7          0.01          2.68         3.66 o                         
  -6   4   7         51.11         54.39         4.18 o                         
  -5   4   7         21.82         19.15         2.73 o                         
  -4   4   7        165.94        182.44         7.22 o                         
  -3   4   7          6.16          3.32         1.02 o                         
  -2   4   7        196.51        201.86         5.77 o                         
  -1   4   7        157.47        163.58         5.13 o                         
   0   4   7          0.26         -1.31         1.31 o                         
   1   4   7        295.00        333.42         7.86 o                         
   2   4   7        155.69        175.44         4.21 o                         
   3   4   7          0.04          0.15         1.56 o                         
   4   4   7         81.19         87.06         3.78 o                         
   5   4   7        226.94        244.57         6.73 o                         
   6   4   7        136.99        149.59         6.74 o                         
   7   4   7          0.92         -0.36         2.29 o                         
   8   4   7          3.66         -0.05         2.48 o                         
   9   4   7         13.71          7.13         3.05 o                         
  10   4   7          0.37          5.91         4.91 o                         
  -7   5   7          5.44         11.05         5.20 o                         
  -6   5   7         17.13         23.37         3.81 o                         
  -5   5   7         28.24         26.03         6.53 o                         
  -4   5   7          0.16         -1.28         1.28 o                         
  -3   5   7         10.24          6.96         1.85 o                         
  -2   5   7        284.65        283.81        12.08 o                         
  -1   5   7         75.99         79.45         3.93 o                         
   0   5   7        132.28        156.88         4.28 o                         
   1   5   7          6.15          3.90         1.44 o                         
   2   5   7         25.81         26.42         2.04 o                         
   3   5   7        126.76        131.34         3.77 o                         
   4   5   7          2.38          0.82         2.13 o                         
   5   5   7          1.57          2.99         2.41 o                         
   6   5   7        444.23        503.25        14.85 o                         
   7   5   7         14.26          7.98         2.62 o                         
   8   5   7         41.84         43.37         4.18 o                         
   9   5   7          1.61         -0.49         4.04 o                         
  10   5   7          7.11          3.71         4.65 o                         
  -6   6   7          7.99          9.60         3.62 o                         
  -5   6   7          2.58          4.20         2.93 o                         
  -4   6   7         29.56         25.10         2.90 o                         
  -3   6   7         76.81         65.54         6.19 o                         
  -2   6   7          5.13          4.49         2.65 o                         
  -1   6   7          9.68          6.71         2.51 o                         
   0   6   7          0.17         -1.66         1.66 o                         
   1   6   7          0.22         -1.61         1.61 o                         
   2   6   7         53.58         52.92         2.92 o                         
   3   6   7        165.69        206.37         5.55 o                         
   4   6   7          8.12          9.92         2.40 o                         
   5   6   7        173.09        152.04         8.04 o                         
   6   6   7        154.33        182.21         9.67 o                         
   7   6   7          2.18          3.85         2.43 o                         
   8   6   7          6.73          4.01         4.01 o                         
   9   6   7          0.34          8.06         4.64 o                         
  10   6   7          0.04         -1.15         3.77 o                         
  -6   7   7          0.39          1.02        27.44 o                         
  -5   7   7          1.25          1.97         3.36 o                         
  -4   7   7          8.86          9.07         2.72 o                         
  -3   7   7          0.57          0.03         2.68 o                         
  -2   7   7         10.29          8.55         2.32 o                         
  -1   7   7         20.49         15.72         2.44 o                         
   0   7   7         81.69         78.50         4.34 o                         
   1   7   7        318.98        258.17        11.96 o                         
   2   7   7        103.45         83.61         4.88 o                         
   3   7   7          1.66         -1.78         2.51 o                         
   4   7   7          0.54          1.69         2.20 o                         
   5   7   7         46.99         42.01         5.85 o                         
   6   7   7          2.71          1.74         2.17 o                         
   7   7   7         13.65         17.65         3.35 o                         
   8   7   7         67.29         49.38         4.52 o                         
   9   7   7         96.52         85.25         7.16 o                         
  10   7   7         21.49         36.20         6.76 o                         
  -5   8   7          9.55         18.39        13.36 o                         
  -4   8   7          4.31          2.04         3.93 o                         
  -3   8   7         18.79         19.53         3.91 o                         
  -2   8   7         44.02         47.86         5.49 o                         
  -1   8   7         32.57         26.85         1.90 o                         
   0   8   7          3.17          4.54         1.44 o                         
   1   8   7          0.18         -1.46         1.79 o                         
   2   8   7         63.23         56.39         3.40 o                         
   3   8   7          0.08         -1.34         2.45 o                         
   4   8   7         44.98         50.37         5.11 o                         
   5   8   7         66.35         60.17         3.86 o                         
   6   8   7         72.70         59.34         4.66 o                         
   7   8   7         10.43         10.58         3.08 o                         
   8   8   7          6.32         16.92         4.34 o                         
   9   8   7         24.03         28.53         6.37 o                         
  10   8   7         25.68         47.30         7.95 o                         
  -4   9   7         18.47         15.94         4.65 o                         
  -3   9   7         11.17         12.01         4.07 o                         
  -2   9   7          0.02          4.56         3.59 o                         
  -1   9   7          5.87         13.87         3.66 o                         
   0   9   7         25.12         20.83         3.66 o                         
   1   9   7         16.46         16.32         1.79 o                         
   2   9   7         11.73         13.77         2.72 o                         
   3   9   7         23.33         24.85         3.24 o                         
   4   9   7         62.62         64.38         5.13 o                         
   5   9   7          7.29          5.54         2.51 o                         
   6   9   7          9.51          6.04         2.78 o                         
   7   9   7          2.20         -0.17         5.05 o                         
   8   9   7          6.61          8.61         4.05 o                         
   9   9   7         15.83         20.21         5.97 o                         
  -3  10   7          5.12         10.63         9.51 o                         
  -2  10   7          0.80          1.53         5.07 o                         
  -1  10   7          0.09          1.57         5.20 o                         
   0  10   7          0.32         -1.75         2.66 o                         
   1  10   7          3.70          1.33         2.88 o                         
   2  10   7          0.01          0.64         1.92 o                         
   3  10   7         20.21         22.51         3.55 o                         
   4  10   7          2.99          5.01         2.75 o                         
   5  10   7          0.78          4.54         2.55 o                         
   6  10   7          2.96          3.48         4.78 o                         
   7  10   7          1.61          5.08         6.60 o                         
   8  10   7         15.08         18.69         7.09 o                         
   9  10   7          3.59          3.25        14.51 o                         
  -2  11   7          0.10         -0.69         8.72 o                         
  -1  11   7         20.70         20.21         7.34 o                         
   0  11   7          0.39          1.43         4.98 o                         
   1  11   7          1.05          7.74         4.97 o                         
   2  11   7          0.20         -2.22         3.32 o                         
   3  11   7         47.22         51.62         3.29 o                         
   4  11   7          6.89          3.95         3.30 o                         
   5  11   7          1.61          1.43         2.65 o                         
   6  11   7         10.93         11.10         4.74 o                         
   7  11   7          0.85          2.31         6.31 o                         
   8  11   7          3.54          5.83         4.92 o                         
  -1  12   7          0.00         17.91         8.30 o                         
   0  12   7          0.92         15.82        17.48 o                         
   1  12   7          0.69         -3.60         5.02 o                         
   2  12   7          2.64          6.56         3.88 o                         
   3  12   7          0.01         -1.55         6.76 o                         
   4  12   7         17.24         29.84         5.17 o                         
   5  12   7          7.85          9.80         4.78 o                         
   6  12   7          3.37          7.06         5.25 o                         
   7  12   7          3.00          5.10         6.54 o                         
   2  13   7          0.10         12.22         8.91 o                         
   3  13   7          0.05          7.78         5.31 o                         
   4  13   7          0.05         15.60        24.00 o                         
   5  13   7          0.07         -4.37         6.84 o                         
  -4 -11   8          0.93         -0.06         4.26 o                         
  -3 -11   8          1.48         -1.71         6.12 o                         
  -2 -11   8          2.94          4.94         6.16 o                         
  -1 -11   8          0.13         -0.07         4.28 o                         
   0 -11   8          4.36          7.15         4.57 o                         
   1 -11   8          1.68         -4.81         4.81 o                         
  -5 -10   8         19.90          8.76         5.27 o                         
  -4 -10   8          1.75          1.03         2.55 o                         
  -3 -10   8          2.16          4.89         3.18 o                         
  -2 -10   8         21.89         22.14         4.14 o                         
  -1 -10   8          0.31          6.97         4.10 o                         
   0 -10   8         12.59         14.62         3.98 o                         
   1 -10   8          0.03          6.63         3.89 o                         
   2 -10   8          0.09         -2.36         4.39 o                         
   3 -10   8          1.16          8.87         6.45 o                         
  -6  -9   8          2.96         -4.25         4.25 o                         
  -5  -9   8         49.22         41.10         3.43 o                         
  -4  -9   8          2.68          2.10         2.67 o                         
  -3  -9   8          6.21          3.72         3.14 o                         
  -2  -9   8         38.22         32.07         3.66 o                         
  -1  -9   8          3.49          7.79         3.35 o                         
   0  -9   8          0.41          6.75         4.09 o                         
   1  -9   8         11.67          9.60         3.65 o                         
   2  -9   8          4.93          7.03         3.61 o                         
   3  -9   8         42.47         54.14         5.33 o                         
   4  -9   8          0.31          4.35         6.59 o                         
  -7  -8   8          5.17         -0.36         4.25 o                         
  -6  -8   8          0.63         -0.86         2.84 o                         
  -5  -8   8          0.88          1.22         2.75 o                         
  -4  -8   8        130.07        136.80         6.08 o                         
  -3  -8   8         97.45         96.85         5.85 o                         
  -2  -8   8         17.38         12.89         2.51 o                         
  -1  -8   8         59.12         73.18         4.77 o                         
   0  -8   8         45.24         49.20         4.84 o                         
   1  -8   8         27.25         28.36         3.40 o                         
   2  -8   8          4.42          2.44         3.13 o                         
   3  -8   8          4.75          2.35         2.62 o                         
   4  -8   8          1.69         -2.83         4.04 o                         
   5  -8   8          3.71         13.26         4.77 o                         
  -7  -7   8          0.62          2.69         3.90 o                         
  -6  -7   8         15.98         13.26         2.81 o                         
  -5  -7   8         16.14         10.24         2.91 o                         
  -4  -7   8          1.02         -1.98         2.22 o                         
  -3  -7   8          1.81         -0.60         1.97 o                         
  -2  -7   8         51.09         56.40         3.24 o                         
  -1  -7   8         70.85         74.15         5.26 o                         
   0  -7   8          7.49         10.32         2.66 o                         
   1  -7   8          6.84          8.56         2.57 o                         
   2  -7   8          0.01         -1.98         2.75 o                         
   3  -7   8          7.64          6.02         2.82 o                         
   4  -7   8        124.83        140.22         9.01 o                         
   5  -7   8          6.71         11.25         4.39 o                         
   6  -7   8          2.47          5.91         6.46 o                         
  -8  -6   8          0.73         -2.40         5.17 o                         
  -7  -6   8         32.32         36.60         3.70 o                         
  -6  -6   8         21.08         18.12         2.65 o                         
  -5  -6   8         17.32         13.26         2.39 o                         
  -4  -6   8          8.96          7.14         2.34 o                         
  -3  -6   8          4.29          1.48         1.64 o                         
  -2  -6   8         23.67         22.39         2.50 o                         
  -1  -6   8         44.12         40.62         3.33 o                         
   0  -6   8         93.03         93.60         4.48 o                         
   1  -6   8        161.31        167.66         5.41 o                         
   2  -6   8        129.84        131.67         4.87 o                         
   3  -6   8         48.90         42.24         2.95 o                         
   4  -6   8          5.59          6.12         2.93 o                         
   5  -6   8          2.15          6.87         2.79 o                         
   6  -6   8          3.79          3.68         3.45 o                         
   7  -6   8          0.07          7.42         4.79 o                         
  -8  -5   8          5.77          8.13         4.76 o                         
  -7  -5   8         31.45         39.08         3.36 o                         
  -6  -5   8         32.85         34.04         3.03 o                         
  -5  -5   8          0.02         -0.73         1.98 o                         
  -4  -5   8         79.97         72.56         3.05 o                         
  -3  -5   8         72.61         65.76         4.07 o                         
  -2  -5   8         71.37         68.34         4.48 o                         
  -1  -5   8         35.27         27.14         2.29 o                         
   0  -5   8         49.89         46.47         3.30 o                         
   1  -5   8        199.56        189.08         6.23 o                         
   2  -5   8        235.72        266.89         9.40 o                         
   3  -5   8         12.86         18.14         2.20 o                         
   4  -5   8        101.58        102.86         4.49 o                         
   5  -5   8         27.52         25.38         3.15 o                         
   6  -5   8          3.65          1.84         3.03 o                         
   7  -5   8          2.39          4.18         4.06 o                         
  -8  -4   8         22.79         24.06         4.38 o                         
  -7  -4   8          7.11          5.11         3.28 o                         
  -6  -4   8         43.31         41.77         2.86 o                         
  -5  -4   8          4.94          4.08         1.87 o                         
  -4  -4   8        168.84        171.50         7.01 o                         
  -3  -4   8         87.29         85.55         2.92 o                         
  -2  -4   8         89.08         90.51         4.21 o                         
  -1  -4   8         41.12         41.07         2.44 o                         
   0  -4   8        183.22        179.63         5.90 o                         
   1  -4   8         79.62         70.94         3.30 o                         
   2  -4   8        306.08        333.76         9.56 o                         
   3  -4   8         29.59         22.36         1.95 o                         
   4  -4   8         27.77         23.62         2.39 o                         
   5  -4   8          5.02          0.38         2.38 o                         
   6  -4   8         16.69         10.35         3.20 o                         
   7  -4   8          5.95          9.26         3.82 o                         
   8  -4   8         35.44         45.33         7.64 o                         
  -8  -3   8         20.89         30.70         4.88 o                         
  -7  -3   8         22.98         28.14         3.61 o                         
  -6  -3   8         38.18         32.83         3.17 o                         
  -5  -3   8         39.02         40.12         2.66 o                         
  -4  -3   8         64.36         60.18         3.90 o                         
  -3  -3   8        212.76        173.50         9.19 o                         
  -2  -3   8        109.48         88.68         4.39 o                         
  -1  -3   8        137.59        144.82         4.42 o                         
   0  -3   8         20.21         15.31         1.69 o                         
   1  -3   8         68.40         71.73         3.59 o                         
   2  -3   8         13.26         10.66         2.60 o                         
   3  -3   8          0.01         -1.42         1.42 o                         
   4  -3   8         10.01          7.69         2.04 o                         
   5  -3   8         21.72         25.62         3.22 o                         
   6  -3   8         28.54         22.31         3.26 o                         
   7  -3   8          0.46         -3.22         3.22 o                         
   8  -3   8          8.31          3.28         4.32 o                         
  -8  -2   8          0.00          3.63         4.19 o                         
  -7  -2   8          1.09          1.54         3.53 o                         
  -6  -2   8         19.78         20.43         3.17 o                         
  -5  -2   8         33.95         34.88         2.93 o                         
  -4  -2   8          1.88         -0.67         2.03 o                         
  -3  -2   8         15.79         14.84         1.59 o                         
  -2  -2   8         38.63         36.00         2.11 o                         
  -1  -2   8         12.78         15.70         1.58 o                         
   0  -2   8        276.60        293.91         7.19 o                         
   1  -2   8          9.23          6.95         1.62 o                         
   2  -2   8        153.50        160.84         7.58 o                         
   3  -2   8         51.79         49.68         2.44 o                         
   4  -2   8         18.30         19.39         2.97 o                         
   5  -2   8          1.00          1.93         2.02 o                         
   6  -2   8          2.47          0.22         2.39 o                         
   7  -2   8          2.87          2.68         2.89 o                         
   8  -2   8          0.05         -1.76         4.54 o                         
   9  -2   8          4.68          1.16         5.94 o                         
  -8  -1   8          6.15         17.16         8.13 o                         
  -7  -1   8          0.05          0.81         3.33 o                         
  -6  -1   8          8.00          3.03         2.67 o                         
  -5  -1   8         53.77         53.18         4.61 o                         
  -4  -1   8         37.73         36.54         2.87 o                         
  -3  -1   8         88.33         83.60         3.65 o                         
  -2  -1   8          1.06          0.56         1.43 o                         
  -1  -1   8          8.56          8.35         1.43 o                         
   0  -1   8        156.51        149.08         5.29 o                         
   1  -1   8          0.54          0.82         1.20 o                         
   2  -1   8          1.44         -0.89         1.27 o                         
   3  -1   8          0.07         -0.42         1.18 o                         
   4  -1   8        130.02        131.91         6.40 o                         
   5  -1   8        121.02        109.40         7.52 o                         
   6  -1   8          2.18          1.27         2.66 o                         
   7  -1   8         13.22         16.10         3.74 o                         
   8  -1   8          7.78          1.86         3.85 o                         
   9  -1   8          2.76          0.47         4.12 o                         
  -8   0   8          0.80         -0.84         4.32 o                         
  -7   0   8         27.51         33.25         3.55 o                         
  -6   0   8          4.50          1.38         2.47 o                         
  -5   0   8         43.42         35.04         3.31 o                         
  -4   0   8         22.90         22.78         2.54 o                         
  -3   0   8          7.41          6.54         1.90 o                         
  -2   0   8        104.01         95.72         5.25 o                         
  -1   0   8          5.38          4.77         1.77 o                         
   0   0   8          4.59          3.39         1.67 o                         
   1   0   8        101.85        108.87         4.97 o                         
   2   0   8         92.15         94.53         3.56 o                         
   3   0   8         65.67         68.90         2.69 o                         
   4   0   8        180.77        196.65         5.70 o                         
   5   0   8          1.70          2.07         1.84 o                         
   6   0   8         19.64         11.78         2.44 o                         
   7   0   8          6.24          4.32         2.81 o                         
   8   0   8         37.78         43.45         4.23 o                         
   9   0   8          1.79          4.01         5.75 o                         
  10   0   8          0.23          6.63        26.68 o                         
  -8   1   8          0.05         -2.03         5.55 o                         
  -7   1   8          3.16         -1.33         3.17 o                         
  -6   1   8         14.62          6.14         2.88 o                         
  -5   1   8          5.62          6.97         2.64 o                         
  -4   1   8          0.01         -2.07         2.07 o                         
  -3   1   8         35.08         33.65         2.55 o                         
  -2   1   8        390.42        415.47        11.04 o                         
  -1   1   8         38.74         36.63         2.45 o                         
   0   1   8         46.49         50.32         2.90 o                         
   1   1   8         20.63         20.99         2.12 o                         
   2   1   8         19.43         26.68         1.82 o                         
   3   1   8         20.50         19.17         2.09 o                         
   4   1   8         35.66         32.11         2.56 o                         
   5   1   8        210.78        216.17         6.33 o                         
   6   1   8        122.37        127.05         5.17 o                         
   7   1   8         24.80         22.48         3.63 o                         
   8   1   8          0.26         -3.08         3.08 o                         
   9   1   8          0.98         -4.13         4.13 o                         
  10   1   8          6.87          1.85         8.61 o                         
  -8   2   8         31.43         38.55         4.96 o                         
  -7   2   8          4.77         -0.76         3.33 o                         
  -6   2   8         12.75          7.47         3.08 o                         
  -5   2   8         12.45         16.94         2.99 o                         
  -4   2   8         75.12         69.68         4.37 o                         
  -3   2   8          2.87          1.29         2.10 o                         
  -2   2   8          0.13         -0.19         1.09 o                         
  -1   2   8         80.80         80.43         3.35 o                         
   0   2   8         86.21        101.38         4.43 o                         
   1   2   8          4.35          1.76         1.66 o                         
   2   2   8         36.03         29.64         2.00 o                         
   3   2   8          3.74          3.16         1.65 o                         
   4   2   8          5.60          7.38         2.08 o                         
   5   2   8        253.79        270.82         8.35 o                         
   6   2   8        211.51        220.43         6.49 o                         
   7   2   8         14.28          8.18         3.67 o                         
   8   2   8          1.81          1.81         3.44 o                         
   9   2   8         15.45         16.48         4.17 o                         
  10   2   8          3.58         -5.14         5.14 o                         
  -7   3   8          8.94          6.92         6.70 o                         
  -6   3   8          0.94          2.60         3.48 o                         
  -5   3   8         19.88         18.94         2.98 o                         
  -4   3   8         62.87         80.13         3.72 o                         
  -3   3   8          0.75          2.17         2.01 o                         
  -2   3   8        786.87        784.60        16.16 o                         
  -1   3   8         77.37         70.98         4.49 o                         
   0   3   8          6.48          3.12         1.63 o                         
   1   3   8        216.63        220.70         4.98 o                         
   2   3   8        232.29        251.72         5.79 o                         
   3   3   8         41.30         39.50         2.35 o                         
   4   3   8         77.66         81.05         3.93 o                         
   5   3   8          8.94          6.74         2.40 o                         
   6   3   8         22.89         17.75         2.76 o                         
   7   3   8          0.85          7.95         2.87 o                         
   8   3   8          4.16          1.44         2.43 o                         
   9   3   8         10.32          1.21         7.34 o                         
  10   3   8          5.44          0.69         6.06 o                         
  -7   4   8          0.63         -2.84         5.22 o                         
  -6   4   8         16.18         21.35         4.04 o                         
  -5   4   8          4.25          7.61         3.12 o                         
  -4   4   8         15.33         12.14         2.45 o                         
  -3   4   8         24.60         23.08         2.46 o                         
  -2   4   8         18.50         19.21         1.81 o                         
  -1   4   8          2.67          1.11         1.71 o                         
   0   4   8         60.56         53.00         3.85 o                         
   1   4   8        207.83        234.24         5.25 o                         
   2   4   8         15.48         19.05         1.76 o                         
   3   4   8         31.10         37.28         3.45 o                         
   4   4   8        171.88        183.42         8.87 o                         
   5   4   8          1.80         -0.06         2.17 o                         
   6   4   8        128.62        149.30         6.03 o                         
   7   4   8         95.02         95.53         8.31 o                         
   8   4   8         13.59         21.99         3.69 o                         
   9   4   8         20.74         16.99         3.52 o                         
  10   4   8          0.08          4.24         7.46 o                         
  -6   5   8         13.95         18.25         5.91 o                         
  -5   5   8          7.12          9.95         3.45 o                         
  -4   5   8          0.61         -3.41         3.41 o                         
  -3   5   8         62.97         54.20         3.19 o                         
  -2   5   8         29.49         28.33         2.84 o                         
  -1   5   8          4.65          3.96         1.92 o                         
   0   5   8         71.03         62.60         5.29 o                         
   1   5   8         13.00          7.45         1.75 o                         
   2   5   8         25.75         25.83         2.14 o                         
   3   5   8        109.40         99.75         3.48 o                         
   4   5   8        267.53        276.92         9.75 o                         
   5   5   8         52.20         57.54         4.78 o                         
   6   5   8          6.76          6.43         3.09 o                         
   7   5   8          3.81         -0.10         2.50 o                         
   8   5   8          4.79          3.32         5.24 o                         
   9   5   8          4.79          1.78         3.33 o                         
  10   5   8          0.20         -4.35         4.35 o                         
  -6   6   8          5.25          3.33         4.21 o                         
  -5   6   8          7.32          5.98         4.74 o                         
  -4   6   8          0.37         -4.06         4.06 o                         
  -3   6   8         10.20          8.44         2.57 o                         
  -2   6   8         42.82         35.00         4.17 o                         
  -1   6   8         64.13         52.99         5.98 o                         
   0   6   8         28.42         28.28         3.05 o                         
   1   6   8         14.71         12.47         2.00 o                         
   2   6   8         25.00         18.58         2.09 o                         
   3   6   8          0.28         -0.70         1.67 o                         
   4   6   8         44.29         42.38         3.37 o                         
   5   6   8         14.97         14.23         2.86 o                         
   6   6   8        375.68        389.91        20.93 o                         
   7   6   8         31.98         31.98         3.77 o                         
   8   6   8         27.66         17.98         3.40 o                         
   9   6   8          2.41          7.41         6.05 o                         
  10   6   8          1.63          0.78         5.51 o                         
  -5   7   8         18.13         17.91         6.00 o                         
  -4   7   8         16.23         16.14         4.06 o                         
  -3   7   8         74.15         68.36         6.96 o                         
  -2   7   8          0.01         -0.57         2.68 o                         
  -1   7   8         25.34         16.48         2.54 o                         
   0   7   8         12.12          5.88         2.30 o                         
   1   7   8         64.75         53.75         4.21 o                         
   2   7   8         18.67         20.26         2.32 o                         
   3   7   8        106.28        101.70         4.11 o                         
   4   7   8         54.42         62.29         4.08 o                         
   5   7   8         15.60         10.81         2.75 o                         
   6   7   8          0.33         -2.76         2.76 o                         
   7   7   8          9.71          9.57         2.88 o                         
   8   7   8          0.46          3.26         4.02 o                         
   9   7   8          3.20          3.95         4.10 o                         
  10   7   8          2.79         26.25        26.33 o                         
  -4   8   8         30.12         32.37         6.57 o                         
  -3   8   8          0.00         -0.86         2.84 o                         
  -2   8   8          4.31          4.50         1.87 o                         
  -1   8   8         56.23         51.47         3.81 o                         
   0   8   8          2.05          0.74         2.18 o                         
   1   8   8        113.15        106.99         7.23 o                         
   2   8   8         47.12         43.53         3.21 o                         
   3   8   8          8.58         13.15         3.07 o                         
   4   8   8          0.45          1.62         2.94 o                         
   5   8   8         17.18         11.55         3.01 o                         
   6   8   8          1.60         -2.53         2.53 o                         
   7   8   8          0.64         -1.73         2.52 o                         
   8   8   8          1.32         14.03         5.19 o                         
   9   8   8         24.26         22.56         9.45 o                         
  -4   9   8         15.75         15.05         8.71 o                         
  -3   9   8          6.18          0.32         5.32 o                         
  -2   9   8          3.61          0.54         4.42 o                         
  -1   9   8         15.27          9.20         5.98 o                         
   0   9   8          1.28         -1.84         1.84 o                         
   1   9   8          0.09         -2.04         2.04 o                         
   2   9   8         21.34         15.64         2.52 o                         
   3   9   8          0.67          5.36         2.58 o                         
   4   9   8         22.23         22.53         3.14 o                         
   5   9   8         17.05         15.69         3.21 o                         
   6   9   8         27.66         26.70         3.80 o                         
   7   9   8          3.44         -2.44         2.44 o                         
   8   9   8          7.39          6.99         4.30 o                         
   9   9   8          6.26          8.68         8.95 o                         
  -3  10   8         18.00         26.60         8.78 o                         
  -2  10   8          1.06         20.18        12.96 o                         
  -1  10   8          0.74         -4.88         4.88 o                         
   0  10   8         39.80         45.68         5.43 o                         
   1  10   8         46.92         46.96         4.54 o                         
   2  10   8          8.49          9.63         2.37 o                         
   3  10   8         11.89         18.41         2.94 o                         
   4  10   8          2.70          4.31         3.75 o                         
   5  10   8          0.77          1.94         2.97 o                         
   6  10   8          0.69         -2.19         2.32 o                         
   7  10   8          0.15          0.36         9.26 o                         
   8  10   8          2.44          1.77         8.04 o                         
  -1  11   8          4.99          4.24         8.28 o                         
   0  11   8          9.35         10.52         8.19 o                         
   1  11   8          0.01         -5.08         5.08 o                         
   2  11   8          0.01         -4.31         4.31 o                         
   3  11   8          1.77          4.85         2.65 o                         
   4  11   8         11.72         21.13         3.92 o                         
   5  11   8         17.55         21.15         3.57 o                         
   6  11   8          0.00          9.62        11.59 o                         
   7  11   8          3.15          0.95        14.75 o                         
   0  12   8         16.71        -15.14        18.24 o                         
   1  12   8          0.44         -9.70         9.70 o                         
   2  12   8          2.69          1.91         6.67 o                         
   3  12   8          2.81          0.46         3.20 o                         
   4  12   8          1.17          2.45         6.61 o                         
   5  12   8          0.55          6.95         3.24 o                         
   6  12   8          0.38          0.32        10.99 o                         
  -4 -10   9         79.74         75.78         6.65 o                         
  -3 -10   9         71.32         94.19         8.00 o                         
  -2 -10   9          2.71          7.52         4.69 o                         
  -1 -10   9          0.00          3.14         6.18 o                         
   0 -10   9          1.94          3.29         6.98 o                         
   1 -10   9          0.28         24.91         8.65 o                         
   2 -10   9          5.71         -2.90        15.76 o                         
  -5  -9   9          2.26          2.98         4.51 o                         
  -4  -9   9         10.28         16.51         3.70 o                         
  -3  -9   9         93.04         95.71         5.59 o                         
  -2  -9   9         15.52         22.64         4.81 o                         
  -1  -9   9          1.38          8.86         4.69 o                         
   0  -9   9          7.50         14.50         4.18 o                         
   1  -9   9          0.10         -0.06         6.47 o                         
   2  -9   9          9.75         12.01         4.21 o                         
   3  -9   9         19.06         32.19         6.41 o                         
  -6  -8   9         11.06         16.76         5.57 o                         
  -5  -8   9         47.85         50.53         3.56 o                         
  -4  -8   9          1.31          2.36         3.06 o                         
  -3  -8   9          5.19         -0.84         2.90 o                         
  -2  -8   9          0.52          3.23         3.49 o                         
  -1  -8   9        140.93        165.51         6.62 o                         
   0  -8   9         33.17         24.64         4.07 o                         
   1  -8   9          0.00         -4.05         4.05 o                         
   2  -8   9          2.37          0.13         3.54 o                         
   3  -8   9         35.79         28.48         5.03 o                         
   4  -8   9          8.17         -0.96         5.82 o                         
  -7  -7   9          9.12         11.51         8.59 o                         
  -6  -7   9          3.65          1.44         4.31 o                         
  -5  -7   9          2.16          2.06         2.59 o                         
  -4  -7   9          1.24          3.41         2.37 o                         
  -3  -7   9         11.49          5.46         2.92 o                         
  -2  -7   9         32.44         29.11         3.04 o                         
  -1  -7   9          6.27         11.70         3.33 o                         
   0  -7   9          7.69          9.27         3.23 o                         
   1  -7   9          2.61          4.60         3.71 o                         
   2  -7   9          1.90         -0.14         3.12 o                         
   3  -7   9         14.61         17.57         4.12 o                         
   4  -7   9          1.57         -0.82         5.09 o                         
   5  -7   9          0.29          7.61         7.56 o                         
  -7  -6   9          1.27          2.46         4.48 o                         
  -6  -6   9         10.96         10.82         2.75 o                         
  -5  -6   9         23.36         25.77         2.60 o                         
  -4  -6   9          2.12          5.64         2.48 o                         
  -3  -6   9         19.10         22.08         3.13 o                         
  -2  -6   9          0.59          2.46         2.35 o                         
  -1  -6   9          1.19          1.71         2.80 o                         
   0  -6   9          6.54          7.32         3.01 o                         
   1  -6   9         13.20         10.58         3.13 o                         
   2  -6   9          8.42          0.81         3.06 o                         
   3  -6   9         13.26         15.45         4.05 o                         
   4  -6   9         20.14         21.86         6.14 o                         
   5  -6   9          2.59          3.76         2.78 o                         
   6  -6   9          7.46         14.77         5.24 o                         
  -7  -5   9          6.65          8.57         3.57 o                         
  -6  -5   9          2.88         -0.23         2.57 o                         
  -5  -5   9          0.74          0.89         2.12 o                         
  -4  -5   9          0.10          0.72         1.88 o                         
  -3  -5   9         24.13         19.20         2.66 o                         
  -2  -5   9          9.11          5.24         2.26 o                         
  -1  -5   9          2.64          2.48         1.92 o                         
   0  -5   9         98.76        101.42         7.26 o                         
   1  -5   9         24.16         14.94         2.90 o                         
   2  -5   9          2.14          1.38         2.49 o                         
   3  -5   9         14.21         18.74         2.41 o                         
   4  -5   9         27.38         25.33         3.02 o                         
   5  -5   9         25.20         28.54         3.20 o                         
   6  -5   9          0.06         -0.23         3.48 o                         
   7  -5   9          2.51         -5.95         5.95 o                         
  -8  -4   9          2.04         -2.35        18.11 o                         
  -7  -4   9          1.18          3.56         6.29 o                         
  -6  -4   9          1.90          4.34         2.71 o                         
  -5  -4   9          3.60          2.75         2.25 o                         
  -4  -4   9         19.20         18.09         2.11 o                         
  -3  -4   9         17.77         19.38         1.84 o                         
  -2  -4   9          1.28         -0.01         1.98 o                         
  -1  -4   9          8.30          3.28         1.98 o                         
   0  -4   9         17.11         18.52         2.84 o                         
   1  -4   9         98.13         87.05         5.24 o                         
   2  -4   9          3.81          3.91         2.23 o                         
   3  -4   9          0.33          0.18         1.94 o                         
   4  -4   9          8.59         11.05         2.87 o                         
   5  -4   9          3.06          2.62         2.66 o                         
   6  -4   9          6.68          6.51         3.25 o                         
   7  -4   9         14.94         12.93         4.18 o                         
  -8  -3   9          7.97          2.84         4.18 o                         
  -7  -3   9          0.58         -3.07         3.07 o                         
  -6  -3   9         32.95         32.65         3.42 o                         
  -5  -3   9         45.53         45.84         3.71 o                         
  -4  -3   9          0.05          0.26         1.65 o                         
  -3  -3   9        168.41        176.50         4.96 o                         
  -2  -3   9          8.63          4.13         1.56 o                         
  -1  -3   9         12.01         11.84         2.03 o                         
   0  -3   9         51.32         51.40         3.40 o                         
   1  -3   9         24.18         22.42         2.69 o                         
   2  -3   9         78.54         78.15         4.17 o                         
   3  -3   9         39.07         40.53         2.81 o                         
   4  -3   9          4.82          1.54         2.13 o                         
   5  -3   9          1.31          1.86         2.51 o                         
   6  -3   9         34.83         26.87         3.53 o                         
   7  -3   9          2.12          1.17         3.78 o                         
   8  -3   9         39.95         51.49         5.76 o                         
  -8  -2   9          0.51         11.79         4.90 o                         
  -7  -2   9         22.42         24.99         3.94 o                         
  -6  -2   9          3.12          5.42         2.72 o                         
  -5  -2   9         47.83         44.71         3.51 o                         
  -4  -2   9          0.13         -2.05         2.05 o                         
  -3  -2   9         30.82         24.85         2.12 o                         
  -2  -2   9         72.63         62.75         3.71 o                         
  -1  -2   9         91.59         84.62         5.65 o                         
   0  -2   9         28.49         25.31         2.12 o                         
   1  -2   9         20.69         23.81         2.68 o                         
   2  -2   9         64.87         54.02         3.35 o                         
   3  -2   9         86.78         81.15         4.64 o                         
   4  -2   9         13.37         17.51         2.90 o                         
   5  -2   9         12.39          8.45         2.83 o                         
   6  -2   9          0.01          0.14         2.72 o                         
   7  -2   9         12.08          2.65         4.08 o                         
   8  -2   9         19.96         21.53         3.78 o                         
  -8  -1   9         10.14         14.33         9.39 o                         
  -7  -1   9          6.32         12.11         3.51 o                         
  -6  -1   9         50.73         46.17         3.81 o                         
  -5  -1   9         30.00         34.26         4.20 o                         
  -4  -1   9         14.42          9.51         2.45 o                         
  -3  -1   9         92.69         90.96         5.69 o                         
  -2  -1   9         85.71         81.80         3.73 o                         
  -1  -1   9        237.06        170.61         6.62 o                         
   0  -1   9          7.14          4.56         1.49 o                         
   1  -1   9        242.88        209.38        11.45 o                         
   2  -1   9        483.81        416.76        11.86 o                         
   3  -1   9         33.92         37.44         2.54 o                         
   4  -1   9         27.28         30.19         2.68 o                         
   5  -1   9          0.24         -1.86         2.35 o                         
   6  -1   9         14.09         18.84         3.70 o                         
   7  -1   9          0.21         -2.52         2.52 o                         
   8  -1   9          0.22         -3.64         3.64 o                         
   9  -1   9          8.89          9.37         5.01 o                         
  -7   0   9          5.26          4.17         3.24 o                         
  -6   0   9         14.19         13.63         4.66 o                         
  -5   0   9          0.01         -1.97         3.45 o                         
  -4   0   9         18.44         12.69         2.58 o                         
  -3   0   9        148.22        148.50         6.55 o                         
  -2   0   9         39.26         31.85         2.26 o                         
  -1   0   9         49.97         48.41         3.12 o                         
   0   0   9          5.51          5.51         1.90 o                         
   1   0   9          1.22         -0.66         1.50 o                         
   2   0   9         82.71         78.87         5.92 o                         
   3   0   9          0.71         -1.79         1.79 o                         
   4   0   9        134.34        130.62         6.29 o                         
   5   0   9          2.51         -0.44         2.87 o                         
   6   0   9          0.38         -2.52         2.52 o                         
   7   0   9         11.39          4.82         4.32 o                         
   8   0   9          0.44         -3.65         3.65 o                         
   9   0   9          9.31          2.94         3.91 o                         
  -7   1   9          3.62         -1.88         3.95 o                         
  -6   1   9         40.63         50.49         4.11 o                         
  -5   1   9          0.14         -1.60         2.65 o                         
  -4   1   9         37.36         47.76         3.74 o                         
  -3   1   9        117.00        121.14         4.42 o                         
  -2   1   9        137.60        116.45         7.46 o                         
  -1   1   9        516.95        546.68        18.56 o                         
   0   1   9         82.51         98.07         5.17 o                         
   1   1   9        151.98        168.09         5.04 o                         
   2   1   9        251.44        259.86        10.61 o                         
   3   1   9         76.50         78.25         3.36 o                         
   4   1   9        107.59        113.79         6.39 o                         
   5   1   9          2.71         -0.30         2.71 o                         
   6   1   9         70.14         60.85         3.92 o                         
   7   1   9         11.59          8.40         2.65 o                         
   8   1   9         13.65         10.42         3.36 o                         
   9   1   9         11.82          4.41         3.62 o                         
  -7   2   9         17.52         21.48         4.34 o                         
  -6   2   9         16.99         14.80         3.37 o                         
  -5   2   9          8.12          3.84         2.80 o                         
  -4   2   9         12.66         17.98         3.26 o                         
  -3   2   9         79.68         79.20         4.24 o                         
  -2   2   9        238.24        224.37        10.20 o                         
  -1   2   9        537.49        486.50        22.19 o                         
   0   2   9         58.61         69.67         3.58 o                         
   1   2   9         58.95         70.21         5.07 o                         
   2   2   9        233.48        263.20         8.86 o                         
   3   2   9          0.15         -0.69         1.66 o                         
   4   2   9          0.46         -1.99         1.99 o                         
   5   2   9        128.41        140.92         5.84 o                         
   6   2   9         56.07         51.37         3.04 o                         
   7   2   9         57.31         59.45         4.72 o                         
   8   2   9          1.18          3.07         3.97 o                         
   9   2   9          6.70         -3.20         4.49 o                         
  -7   3   9          5.83          0.04         5.43 o                         
  -6   3   9          0.00          5.79         3.26 o                         
  -5   3   9          0.16          3.78         3.49 o                         
  -4   3   9         13.60         23.66         2.86 o                         
  -3   3   9          0.00          2.26         2.46 o                         
  -2   3   9          0.03         -0.34         1.47 o                         
  -1   3   9          4.28          3.39         1.86 o                         
   0   3   9        148.37        129.37         5.49 o                         
   1   3   9         23.48         20.90         2.18 o                         
   2   3   9         99.45        101.27         4.53 o                         
   3   3   9          3.21          0.60         1.68 o                         
   4   3   9         21.16         21.40         2.30 o                         
   5   3   9        215.11        225.56        10.97 o                         
   6   3   9         33.96         35.93         3.28 o                         
   7   3   9          9.23          5.91         3.08 o                         
   8   3   9          9.24          8.83         4.10 o                         
   9   3   9         12.50          9.79         4.74 o                         
  -6   4   9          0.17          3.33         5.40 o                         
  -5   4   9          6.59          8.40         4.03 o                         
  -4   4   9         36.54         38.78         4.15 o                         
  -3   4   9        103.23        112.56         8.43 o                         
  -2   4   9         67.81         56.13         4.13 o                         
  -1   4   9         32.54         35.60         2.55 o                         
   0   4   9         66.76         69.60         4.28 o                         
   1   4   9         30.11         33.02         2.31 o                         
   2   4   9        101.07         86.93         3.07 o                         
   3   4   9         54.60         50.88         2.51 o                         
   4   4   9         76.72         68.44         3.36 o                         
   5   4   9        205.08        202.14         9.53 o                         
   6   4   9         95.39        103.69         5.52 o                         
   7   4   9         17.90         11.67         3.82 o                         
   8   4   9         61.11         49.70         5.28 o                         
   9   4   9          3.23         -1.68         4.94 o                         
  -6   5   9          0.26         -2.26         4.34 o                         
  -5   5   9         12.03          6.24         5.43 o                         
  -4   5   9          6.87          7.32         3.78 o                         
  -3   5   9         75.14         62.79         5.28 o                         
  -2   5   9         79.38         70.93         5.16 o                         
  -1   5   9         83.19         75.97         5.12 o                         
   0   5   9        106.44         77.01         4.88 o                         
   1   5   9         37.28         36.32         2.43 o                         
   2   5   9         87.61         97.33         3.62 o                         
   3   5   9         80.62         85.92         3.56 o                         
   4   5   9         11.23          9.30         2.68 o                         
   5   5   9          2.56          3.38         2.40 o                         
   6   5   9          4.39          6.62         2.64 o                         
   7   5   9        179.59        168.38         7.73 o                         
   8   5   9          1.40         -3.58         3.73 o                         
   9   5   9          5.23          6.36         3.92 o                         
  -5   6   9          1.00          1.81         6.51 o                         
  -4   6   9          3.92          0.62         6.39 o                         
  -3   6   9          8.05         13.70         2.14 o                         
  -2   6   9          7.78          5.66         3.06 o                         
  -1   6   9         59.99         60.53         3.42 o                         
   0   6   9         14.16         16.32         2.57 o                         
   1   6   9         16.22         11.94         2.07 o                         
   2   6   9        112.27        101.87         4.69 o                         
   3   6   9         20.95         18.41         2.14 o                         
   4   6   9          0.02         -2.41         2.41 o                         
   5   6   9          3.67          2.28         2.55 o                         
   6   6   9         42.82         42.02         4.04 o                         
   7   6   9          4.11         10.21         3.82 o                         
   8   6   9          7.39          7.55         4.24 o                         
   9   6   9          0.66          3.45         3.93 o                         
  -5   7   9          1.80          4.98         6.50 o                         
  -4   7   9         40.01         48.43         6.84 o                         
  -3   7   9          0.01         -3.72         3.72 o                         
  -2   7   9          7.23          4.60         3.26 o                         
  -1   7   9          5.17         -1.37         3.11 o                         
   0   7   9          0.35         -0.75         2.31 o                         
   1   7   9          2.18          1.13         2.15 o                         
   2   7   9          0.37          1.63         2.17 o                         
   3   7   9          4.24          8.46         2.27 o                         
   4   7   9          1.21          1.73         2.82 o                         
   5   7   9          0.36          1.74         2.79 o                         
   6   7   9          0.58          0.20         2.89 o                         
   7   7   9          8.34          6.63         3.27 o                         
   8   7   9          7.63         16.58         5.76 o                         
   9   7   9          5.12          2.76         5.56 o                         
  -4   8   9          0.49          5.33         6.16 o                         
  -3   8   9          0.44         -3.63         3.63 o                         
  -2   8   9         30.09         27.68         3.09 o                         
  -1   8   9          3.91          3.82         3.15 o                         
   0   8   9          3.00         -1.31         2.50 o                         
   1   8   9          2.61          4.61         2.59 o                         
   2   8   9         10.22          8.20         2.41 o                         
   3   8   9          3.87          5.95         2.26 o                         
   4   8   9          0.94          6.85         3.41 o                         
   5   8   9          1.60          1.08         3.19 o                         
   6   8   9          3.47          4.61         3.31 o                         
   7   8   9          2.63          1.13         3.81 o                         
   8   8   9         12.59         18.61         6.02 o                         
   9   8   9          1.95          9.57        12.70 o                         
  -3   9   9          0.04         -5.54        10.00 o                         
  -2   9   9         25.10         20.22        19.72 o                         
  -1   9   9          2.64          1.30         7.60 o                         
   0   9   9         16.40         14.62         2.89 o                         
   1   9   9          0.40          0.01         2.55 o                         
   2   9   9          0.11          4.28         2.69 o                         
   3   9   9         22.26         18.03         3.28 o                         
   4   9   9          6.35          7.04         4.46 o                         
   5   9   9          0.42          1.61         4.33 o                         
   6   9   9          3.63          1.17         3.31 o                         
   7   9   9          8.54         11.87         3.27 o                         
   8   9   9          2.15         -2.76         4.14 o                         
  -2  10   9          4.53         -4.40         9.52 o                         
  -1  10   9          6.49          7.26         5.72 o                         
   0  10   9          0.10         -2.70         4.95 o                         
   1  10   9          7.20          4.83         2.36 o                         
   2  10   9          0.28          0.52         2.58 o                         
   3  10   9          3.04          8.11         3.29 o                         
   4  10   9          3.37          9.75         3.29 o                         
   5  10   9         21.19         26.40         4.25 o                         
   6  10   9          0.42          1.25         3.88 o                         
   7  10   9          2.22          2.59         4.26 o                         
   0  11   9          3.95         -9.35         9.35 o                         
   1  11   9         10.78          2.69         5.17 o                         
   2  11   9          6.10          3.67         3.78 o                         
   3  11   9          0.00         -3.14         3.14 o                         
   4  11   9          2.63         11.14         6.05 o                         
   5  11   9          2.48         17.71         5.60 o                         
   6  11   9         21.90         42.48        19.68 o                         
   3  12   9          1.74         -1.10         5.93 o                         
   4  12   9          1.47          5.45         5.23 o                         
  -4  -9  10         38.46         42.44         7.29 o                         
  -3  -9  10         58.93         71.00         6.83 o                         
  -2  -9  10          3.28          7.56         5.83 o                         
  -1  -9  10          1.13          3.54         6.12 o                         
   0  -9  10          0.05          1.70         6.80 o                         
   1  -9  10          1.84          0.02         5.80 o                         
   2  -9  10          1.96         -0.69         5.86 o                         
  -5  -8  10          4.26          7.38         4.50 o                         
  -4  -8  10          0.02          2.46         3.64 o                         
  -3  -8  10         33.24         31.21         4.46 o                         
  -2  -8  10          0.20          2.36         4.23 o                         
  -1  -8  10          5.48          1.52         3.95 o                         
   0  -8  10          0.05         -3.80         3.80 o                         
   1  -8  10          0.32         -3.92         3.92 o                         
   2  -8  10          0.32         -4.78         5.29 o                         
   3  -8  10         35.09         43.62         6.06 o                         
  -6  -7  10         12.89         11.87         4.01 o                         
  -5  -7  10         18.64         21.49         3.14 o                         
  -4  -7  10          9.66         14.40         4.02 o                         
  -3  -7  10         16.13         17.58         3.15 o                         
  -2  -7  10         27.84         38.79         4.15 o                         
  -1  -7  10         14.45         12.62         3.67 o                         
   0  -7  10         21.65         13.63         4.10 o                         
   1  -7  10         19.24         23.57         3.93 o                         
   2  -7  10          0.51          1.80         3.77 o                         
   3  -7  10          6.37         15.63         4.61 o                         
   4  -7  10         78.46        115.74        10.18 o                         
   5  -7  10          0.03         19.91        23.08 o                         
  -6  -6  10          8.42         13.70         4.89 o                         
  -5  -6  10          3.32          4.75         2.67 o                         
  -4  -6  10          0.02          4.02         3.31 o                         
  -3  -6  10          1.40          2.41         2.59 o                         
  -2  -6  10          5.23          7.18         2.51 o                         
  -1  -6  10          2.92          2.69         3.09 o                         
   0  -6  10         21.70         15.74         5.48 o                         
   1  -6  10          6.72         10.83         4.49 o                         
   2  -6  10          0.41          1.84         4.45 o                         
   3  -6  10         11.25          7.45         5.74 o                         
   4  -6  10          0.03          5.94         3.67 o                         
   5  -6  10          1.45         18.04         5.62 o                         
  -6  -5  10          6.16          6.89         2.73 o                         
  -5  -5  10         11.37         16.29         2.84 o                         
  -4  -5  10          5.52          3.63         2.59 o                         
  -3  -5  10          0.10         -2.83         2.83 o                         
  -2  -5  10          0.00         -2.17         2.34 o                         
  -1  -5  10         12.42         10.66         3.34 o                         
   0  -5  10         96.41        112.37         6.13 o                         
   1  -5  10          4.82          1.94         3.93 o                         
   2  -5  10         15.39         15.18         5.43 o                         
   3  -5  10         23.94         33.17         3.56 o                         
   4  -5  10         13.25         17.12         4.16 o                         
   5  -5  10          0.27          4.06         4.78 o                         
   6  -5  10         24.24         41.07         4.36 o                         
  -7  -4  10         10.06         14.97         5.99 o                         
  -6  -4  10          8.76          8.07         3.64 o                         
  -5  -4  10         15.86         16.68         3.66 o                         
  -4  -4  10         11.56         10.92         2.06 o                         
  -3  -4  10         16.36         18.85         2.10 o                         
  -2  -4  10          1.12          1.09         2.50 o                         
  -1  -4  10          9.47         10.91         2.18 o                         
   0  -4  10          5.60          7.28         3.01 o                         
   1  -4  10          5.05          2.36         2.58 o                         
   2  -4  10          0.95          5.08         2.44 o                         
   3  -4  10          3.49          2.60         3.04 o                         
   4  -4  10          4.33          6.16         4.01 o                         
   5  -4  10          7.28         12.49         3.16 o                         
   6  -4  10          0.15          3.14         7.02 o                         
   7  -4  10          0.32          0.61         5.02 o                         
  -7  -3  10          2.77          2.16         5.95 o                         
  -6  -3  10          0.00         -0.37         3.27 o                         
  -5  -3  10          1.20         -1.65         3.14 o                         
  -4  -3  10         49.97         44.83         3.06 o                         
  -3  -3  10          1.49         -0.94         2.11 o                         
  -2  -3  10          0.34         -1.48         1.48 o                         
  -1  -3  10         79.84         73.65         4.71 o                         
   0  -3  10         44.23         35.62         3.04 o                         
   1  -3  10          0.21          0.01         2.39 o                         
   2  -3  10          3.65          5.03         2.94 o                         
   3  -3  10          0.24         -2.13         2.13 o                         
   4  -3  10         12.72         12.99         3.66 o                         
   5  -3  10          1.63         -3.21         3.21 o                         
   6  -3  10          3.21          1.50         3.19 o                         
   7  -3  10          4.18         -3.60         3.60 o                         
  -7  -2  10         15.20         19.39         4.39 o                         
  -6  -2  10          0.06         -1.51         3.93 o                         
  -5  -2  10          8.88         11.77         3.34 o                         
  -4  -2  10          1.43          2.52         2.46 o                         
  -3  -2  10         52.69         46.77         2.92 o                         
  -2  -2  10          0.38         -1.25         1.82 o                         
  -1  -2  10         18.17         14.87         1.56 o                         
   0  -2  10          2.78         -0.36         1.81 o                         
   1  -2  10          3.98          4.48         1.71 o                         
   2  -2  10         65.00         60.39         6.16 o                         
   3  -2  10         71.66         46.96         4.74 o                         
   4  -2  10         35.56         33.41         3.73 o                         
   5  -2  10         16.88         15.22         3.13 o                         
   6  -2  10          1.80         -0.45         4.83 o                         
   7  -2  10          2.07          2.46         4.27 o                         
   8  -2  10          0.05         -7.48         7.48 o                         
  -7  -1  10          0.01         -4.09         4.13 o                         
  -6  -1  10          0.09         -1.71         3.23 o                         
  -5  -1  10          1.59         -0.72         2.89 o                         
  -4  -1  10          0.11         -1.45         2.41 o                         
  -3  -1  10         77.98         73.81         2.81 o                         
  -2  -1  10        127.46        122.11         7.08 o                         
  -1  -1  10         18.03         14.86         2.88 o                         
   0  -1  10         11.91          9.30         1.68 o                         
   1  -1  10          3.78          3.21         1.28 o                         
   2  -1  10         21.52         20.15         2.64 o                         
   3  -1  10         15.46         11.86         2.18 o                         
   4  -1  10          0.00         -2.98         2.98 o                         
   5  -1  10         14.92          9.87         3.04 o                         
   6  -1  10         31.72         27.32         4.18 o                         
   7  -1  10         13.31         15.40         5.78 o                         
   8  -1  10          0.04         -6.36         6.36 o                         
  -7   0  10          4.57         -3.80         4.42 o                         
  -6   0  10         21.23         19.05         3.76 o                         
  -5   0  10          7.27         10.16         2.99 o                         
  -4   0  10          3.05          3.02         2.48 o                         
  -3   0  10          4.57          6.03         2.33 o                         
  -2   0  10         44.02         36.10         2.53 o                         
  -1   0  10          9.37          4.95         2.03 o                         
   0   0  10        214.09        209.33        15.92 o                         
   1   0  10         19.65         15.75         2.17 o                         
   2   0  10        114.08         96.01         5.62 o                         
   3   0  10          0.22         -0.10         2.17 o                         
   4   0  10         15.70         18.86         2.11 o                         
   5   0  10          0.00         -0.76         3.31 o                         
   6   0  10          6.17         -2.82         3.73 o                         
   7   0  10          4.38          8.63         3.56 o                         
   8   0  10          0.85         -3.23         3.23 o                         
  -6   1  10          1.00         -4.10         4.10 o                         
  -5   1  10          0.03          0.36         2.79 o                         
  -4   1  10          0.46         -2.56         2.56 o                         
  -3   1  10        118.79        122.96         4.81 o                         
  -2   1  10          1.11          2.21         1.57 o                         
  -1   1  10         44.85         51.08         3.15 o                         
   0   1  10        388.12        379.65        23.05 o                         
   1   1  10        130.36        141.40         8.58 o                         
   2   1  10          7.44          5.56         1.93 o                         
   3   1  10         22.58         21.78         2.41 o                         
   4   1  10          0.24         -0.86         2.02 o                         
   5   1  10         36.21         32.18         3.22 o                         
   6   1  10          0.19          0.67         2.60 o                         
   7   1  10          9.91         11.07         3.75 o                         
   8   1  10          0.55         -1.81         4.31 o                         
   9   1  10          0.18         -7.06         8.04 o                         
  -6   2  10          5.98          2.96         4.28 o                         
  -5   2  10         71.21         78.57         5.88 o                         
  -4   2  10        125.75        154.06        10.04 o                         
  -3   2  10         47.19         47.51         3.53 o                         
  -2   2  10         72.51         72.86         5.34 o                         
  -1   2  10         54.25         54.06         2.94 o                         
   0   2  10         96.10        105.33         5.75 o                         
   1   2  10          2.51          3.07         2.15 o                         
   2   2  10        150.59        124.05         4.68 o                         
   3   2  10        249.78        224.75         7.49 o                         
   4   2  10         80.86         76.22         3.66 o                         
   5   2  10         46.55         58.17         6.18 o                         
   6   2  10         15.91         15.01         3.17 o                         
   7   2  10          2.36          4.70         4.35 o                         
   8   2  10          0.00         -4.02         4.02 o                         
   9   2  10          0.01          0.53         8.93 o                         
  -6   3  10         23.07         23.52         4.85 o                         
  -5   3  10          0.71          2.43         3.82 o                         
  -4   3  10          8.46         19.81         3.09 o                         
  -3   3  10          0.96          1.92         2.87 o                         
  -2   3  10         99.64         82.64         3.83 o                         
  -1   3  10        301.12        274.60        13.83 o                         
   0   3  10        123.83        125.86         7.31 o                         
   1   3  10          0.86          2.57         2.22 o                         
   2   3  10         79.75         78.08         3.56 o                         
   3   3  10         15.72         13.11         1.94 o                         
   4   3  10          7.00         10.55         2.19 o                         
   5   3  10          1.15          1.70         2.60 o                         
   6   3  10          0.69         -1.95         4.99 o                         
   7   3  10         98.05        100.27         9.23 o                         
   8   3  10         16.60         19.05         4.59 o                         
   9   3  10          2.65         -4.30         8.48 o                         
  -5   4  10          1.06         -1.94         4.94 o                         
  -4   4  10          7.44          8.53         4.87 o                         
  -3   4  10         22.57         26.12         4.22 o                         
  -2   4  10          0.02         -1.10         1.57 o                         
  -1   4  10          4.81          5.91         2.23 o                         
   0   4  10          5.96          4.65         2.14 o                         
   1   4  10         38.80         38.01         2.86 o                         
   2   4  10          3.68          7.68         1.87 o                         
   3   4  10          3.37          2.21         1.98 o                         
   4   4  10         18.52         12.35         2.43 o                         
   5   4  10          1.07         -1.66         2.98 o                         
   6   4  10        166.41        166.53         9.98 o                         
   7   4  10          2.61          6.51         3.48 o                         
   8   4  10          1.38          4.82         7.38 o                         
   9   4  10          1.00         -4.36        11.91 o                         
  -5   5  10          2.40          2.39         4.76 o                         
  -4   5  10          4.37          1.87         4.67 o                         
  -3   5  10          5.43          6.77         5.48 o                         
  -2   5  10          3.21          1.85         2.28 o                         
  -1   5  10          5.17          6.86         2.59 o                         
   0   5  10          4.10          7.15         2.27 o                         
   1   5  10          0.05          0.33         2.11 o                         
   2   5  10          6.43          4.26         2.07 o                         
   3   5  10          0.68          0.23         1.91 o                         
   4   5  10          4.81          3.38         2.07 o                         
   5   5  10         19.31         13.49         2.93 o                         
   6   5  10         43.28         38.63         3.62 o                         
   7   5  10          8.81          4.09         4.36 o                         
   8   5  10         17.20         16.79         5.67 o                         
   9   5  10          2.39          6.41        14.29 o                         
  -4   6  10          3.30          6.15         5.48 o                         
  -3   6  10          8.83          5.10         6.07 o                         
  -2   6  10         26.54         35.46         4.35 o                         
  -1   6  10          5.01          0.39         2.83 o                         
   0   6  10          0.72          2.43         2.37 o                         
   1   6  10          0.20          1.14         2.18 o                         
   2   6  10          1.95          5.00         2.01 o                         
   3   6  10         95.27         89.74         3.72 o                         
   4   6  10          0.85          1.03         2.41 o                         
   5   6  10          0.01         -2.52         2.52 o                         
   6   6  10          3.73         11.41         3.73 o                         
   7   6  10          2.87         18.65         6.34 o                         
   8   6  10          3.68         11.89         6.83 o                         
   9   6  10          2.37          0.06         6.80 o                         
  -4   7  10         10.18         12.45         5.64 o                         
  -3   7  10          0.54         -0.78         2.54 o                         
  -2   7  10         23.08         31.54         3.94 o                         
  -1   7  10          0.05         -1.93         3.34 o                         
   0   7  10          5.63          8.92         3.30 o                         
   1   7  10         28.09         24.41         2.99 o                         
   2   7  10         17.20         19.56         2.84 o                         
   3   7  10          0.00          0.62         2.43 o                         
   4   7  10          0.09          7.74         3.15 o                         
   5   7  10          0.01          6.70         3.94 o                         
   6   7  10          1.92          3.38         4.12 o                         
   7   7  10         20.78         12.40         4.36 o                         
   8   7  10         12.86         13.94         3.69 o                         
  -3   8  10          0.21          8.50         6.97 o                         
  -2   8  10         17.49         18.61         8.30 o                         
  -1   8  10          0.75         -1.28         3.19 o                         
   0   8  10          4.44          3.08         3.22 o                         
   1   8  10          6.44          7.98         3.10 o                         
   2   8  10          0.73          2.10         2.65 o                         
   3   8  10         17.64         13.46         2.72 o                         
   4   8  10         16.14         21.93         3.81 o                         
   5   8  10          3.82          8.44         4.19 o                         
   6   8  10          0.13          4.68         6.48 o                         
   7   8  10          4.35          4.73         3.80 o                         
   8   8  10         16.53         16.19         5.25 o                         
  -2   9  10          2.30          9.36        11.18 o                         
  -1   9  10          0.25          0.13         2.82 o                         
   0   9  10          7.58          7.72         3.48 o                         
   1   9  10          7.94          0.31         2.98 o                         
   2   9  10          3.55          8.14         2.86 o                         
   3   9  10         23.90         23.16         3.99 o                         
   4   9  10         21.32         37.02         4.98 o                         
   5   9  10         10.63         17.77         4.30 o                         
   6   9  10          6.88          0.97         3.58 o                         
   7   9  10         25.90         30.71         5.11 o                         
   0  10  10          3.21          0.75         5.44 o                         
   1  10  10          0.23         -1.63         5.15 o                         
   2  10  10          0.39          2.99         3.32 o                         
   3  10  10          1.41          2.92         3.36 o                         
   4  10  10          4.36         14.39         4.29 o                         
   5  10  10          0.39          1.71         5.56 o                         
   6  10  10          9.34         10.46         4.38 o                         
   2  11  10         28.49         17.70         7.14 o                         
   3  11  10          7.31         18.94         4.99 o                         
   4  11  10          2.57         11.24         5.25 o                         
   5  11  10          0.92         32.34        12.87 o                         
  -3  -8  11          1.35         -4.27         4.27 o                         
  -2  -8  11          0.01          4.48         6.80 o                         
  -1  -8  11          0.00         14.15         5.90 o                         
   0  -8  11          6.41          2.21         5.41 o                         
   1  -8  11          0.18          1.16         6.32 o                         
   2  -8  11          8.04         12.75         6.87 o                         
  -4  -7  11          0.00          0.72         6.03 o                         
  -3  -7  11          7.41         -2.94         3.83 o                         
  -2  -7  11          0.00         -4.23         4.33 o                         
  -1  -7  11         26.23         25.91         4.46 o                         
   0  -7  11          0.09         -4.09         4.09 o                         
   1  -7  11          0.74          0.95         4.50 o                         
   2  -7  11          0.16          5.20         3.65 o                         
   3  -7  11          7.14        -12.16        13.10 o                         
  -5  -6  11          3.63          6.84         4.53 o                         
  -4  -6  11         12.05         17.91         3.38 o                         
  -3  -6  11          8.65          8.93         3.81 o                         
  -2  -6  11         20.91         27.67         4.16 o                         
  -1  -6  11          3.49          3.29         3.51 o                         
   0  -6  11          8.53          7.27         3.38 o                         
   1  -6  11         16.06         10.76         4.01 o                         
   2  -6  11          2.20          3.81         2.98 o                         
   3  -6  11          0.93         -4.85         4.85 o                         
   4  -6  11         50.67         94.15         8.92 o                         
  -5  -5  11         18.27         23.76         4.01 o                         
  -4  -5  11         44.87         45.58         3.89 o                         
  -3  -5  11          0.85          6.13         3.80 o                         
  -2  -5  11         11.25         15.17         4.30 o                         
  -1  -5  11          2.83          4.43         3.24 o                         
   0  -5  11         21.08         17.72         3.41 o                         
   1  -5  11          9.16         14.16         3.72 o                         
   2  -5  11         23.65         19.08         3.60 o                         
   3  -5  11          4.04          6.73         4.52 o                         
   4  -5  11          2.02         -4.43         4.43 o                         
   5  -5  11          5.84         14.74         5.80 o                         
  -6  -4  11          1.18          1.75         6.15 o                         
  -5  -4  11          4.33          1.65         5.66 o                         
  -4  -4  11          0.91          0.35         2.60 o                         
  -3  -4  11         50.25         49.06         3.41 o                         
  -2  -4  11         28.48         30.23         3.23 o                         
  -1  -4  11         23.51         38.50         3.71 o                         
   0  -4  11          0.03          6.18         4.51 o                         
   1  -4  11          0.51         -0.95         2.82 o                         
   2  -4  11          5.45          3.33         3.49 o                         
   3  -4  11          0.14         -0.96         6.61 o                         
   4  -4  11          4.54          5.21         3.70 o                         
   5  -4  11          2.32         14.53         6.30 o                         
   6  -4  11          7.58         19.71         7.78 o                         
  -6  -3  11          2.11         -3.62         3.62 o                         
  -5  -3  11         12.24         20.13         3.64 o                         
  -4  -3  11          0.95          2.90         2.01 o                         
  -3  -3  11          3.43          0.44         2.51 o                         
  -2  -3  11          8.48          5.88         2.88 o                         
  -1  -3  11          2.03          4.32         2.46 o                         
   0  -3  11         23.23         21.75         3.50 o                         
   1  -3  11          1.58         -3.12         4.46 o                         
   2  -3  11         14.44         11.05         2.92 o                         
   3  -3  11          3.56          4.07         3.46 o                         
   4  -3  11         26.79         43.22         9.25 o                         
   5  -3  11         14.51         15.37         4.98 o                         
   6  -3  11          3.09          3.82         3.90 o                         
   7  -3  11          6.43         13.55         5.89 o                         
  -6  -2  11          2.13          0.92         3.75 o                         
  -5  -2  11         43.17         44.24         3.91 o                         
  -4  -2  11          3.61          5.74         2.92 o                         
  -3  -2  11         17.24         18.08         2.78 o                         
  -2  -2  11         18.69         14.48         3.29 o                         
  -1  -2  11         34.44         32.13         3.08 o                         
   0  -2  11         63.46         70.47         5.10 o                         
   1  -2  11         67.75         66.31         4.31 o                         
   2  -2  11          1.00         -0.65         2.63 o                         
   3  -2  11          2.38          0.50         3.50 o                         
   4  -2  11          5.97          6.84         4.63 o                         
   5  -2  11         21.89         27.57         5.65 o                         
   6  -2  11          0.41         10.13         7.60 o                         
   7  -2  11          6.67          6.74         8.39 o                         
  -6  -1  11          0.67          2.62         5.85 o                         
  -5  -1  11         54.15         49.92         6.58 o                         
  -4  -1  11          0.04         -2.60         2.79 o                         
  -3  -1  11         24.84         21.62         3.00 o                         
  -2  -1  11         68.97         63.52         3.40 o                         
  -1  -1  11          0.03         -2.16         2.16 o                         
   0  -1  11         99.10         88.74         8.32 o                         
   1  -1  11         11.57          7.97         1.80 o                         
   2  -1  11         12.11          8.02         2.34 o                         
   3  -1  11         81.34         66.09         5.61 o                         
   4  -1  11          2.23          2.29         2.66 o                         
   5  -1  11          3.19         -3.38         3.38 o                         
   6  -1  11          3.43          0.99         4.59 o                         
   7  -1  11          4.34          2.26         7.90 o                         
  -6   0  11         33.98         36.00         5.60 o                         
  -5   0  11          6.81          2.15         4.52 o                         
  -4   0  11         33.10         29.07         3.72 o                         
  -3   0  11          6.08          0.75         2.59 o                         
  -2   0  11        221.85        191.96        12.28 o                         
  -1   0  11         34.21         29.38         2.93 o                         
   0   0  11        111.64        103.61         6.66 o                         
   1   0  11          0.25          1.73         2.15 o                         
   2   0  11         12.02          7.35         2.06 o                         
   3   0  11         32.29         30.99         2.66 o                         
   4   0  11         14.17         10.34         3.98 o                         
   5   0  11          5.68          3.93         3.31 o                         
   6   0  11          0.00         -4.35         4.35 o                         
   7   0  11         18.51         14.34         4.69 o                         
   8   0  11          2.29          1.28         9.14 o                         
  -6   1  11          0.91         -3.36         4.08 o                         
  -5   1  11          0.64         -4.12         4.12 o                         
  -4   1  11          0.34          0.78         3.00 o                         
  -3   1  11         19.61         32.24         3.41 o                         
  -2   1  11         13.24         14.90         2.32 o                         
  -1   1  11        121.08        121.97         9.21 o                         
   0   1  11        240.24        252.25         7.39 o                         
   1   1  11          3.79          6.89         2.31 o                         
   2   1  11          0.21         -1.54         2.10 o                         
   3   1  11         16.41         12.49         2.47 o                         
   4   1  11          0.03         -2.09         2.09 o                         
   5   1  11          3.66          1.50         2.88 o                         
   6   1  11         18.96         15.05         6.29 o                         
   7   1  11          1.30          0.12         4.96 o                         
   8   1  11          0.68         -6.51         9.93 o                         
  -5   2  11         10.34         21.27         6.35 o                         
  -4   2  11          0.93          6.49         3.09 o                         
  -3   2  11          0.40          2.74         2.96 o                         
  -2   2  11          0.14          0.95         1.76 o                         
  -1   2  11          0.51          0.39         2.80 o                         
   0   2  11         16.17         14.36         2.43 o                         
   1   2  11         70.98         67.50         4.34 o                         
   2   2  11          9.07         11.68         2.49 o                         
   3   2  11         23.33         22.58         2.66 o                         
   4   2  11         75.38         78.44         4.95 o                         
   5   2  11          0.56         -2.86         2.86 o                         
   6   2  11          0.75         -0.41         3.80 o                         
   7   2  11         97.71         61.76         8.11 o                         
   8   2  11          5.86         12.17        10.71 o                         
  -5   3  11         16.26         19.58         3.87 o                         
  -4   3  11         50.43         58.94         4.70 o                         
  -3   3  11          0.01         -2.27         4.40 o                         
  -2   3  11          2.35         -0.06         3.87 o                         
  -1   3  11        148.73        140.06         5.17 o                         
   0   3  11          5.71          5.50         2.25 o                         
   1   3  11         14.35         13.64         2.44 o                         
   2   3  11          3.74          5.99         2.44 o                         
   3   3  11         17.61         17.05         2.27 o                         
   4   3  11          5.50          7.60         2.15 o                         
   5   3  11          9.57          7.67         3.60 o                         
   6   3  11          1.06         -2.11         4.06 o                         
   7   3  11          8.87         16.75         6.01 o                         
   8   3  11          2.80         -0.50         4.77 o                         
  -5   4  11          0.20         -2.10         6.35 o                         
  -4   4  11         14.08         19.58         7.78 o                         
  -3   4  11          5.82          6.84         3.47 o                         
  -2   4  11         24.53         28.15         6.70 o                         
  -1   4  11         44.13         45.06         3.07 o                         
   0   4  11          0.13         -0.63         2.49 o                         
   1   4  11         20.32         18.74         2.67 o                         
   2   4  11          0.57          1.40         2.16 o                         
   3   4  11         18.68         20.99         2.95 o                         
   4   4  11         72.12         69.67         3.51 o                         
   5   4  11          4.08          0.79         3.01 o                         
   6   4  11          4.75         -2.74         3.34 o                         
   7   4  11          4.80          0.76         4.01 o                         
   8   4  11          7.53         15.78         7.76 o                         
  -4   5  11          0.34          6.33         4.51 o                         
  -3   5  11         24.34         44.04         5.45 o                         
  -2   5  11          1.93          0.91         4.43 o                         
  -1   5  11         21.80         22.70         2.86 o                         
   0   5  11         12.23         11.50         2.57 o                         
   1   5  11         35.34         35.98         2.98 o                         
   2   5  11          1.90         -1.80         2.32 o                         
   3   5  11         61.46         56.30         3.05 o                         
   4   5  11          6.60          5.49         2.22 o                         
   5   5  11          2.83          6.50         3.02 o                         
   6   5  11          5.42          0.93         3.58 o                         
   7   5  11          1.50         -2.77         4.09 o                         
   8   5  11          0.82         -2.09         4.25 o                         
  -3   6  11         21.75         32.06         7.12 o                         
  -2   6  11          1.62          2.99         2.70 o                         
  -1   6  11         56.65         60.96         4.78 o                         
   0   6  11         30.32         37.15         3.85 o                         
   1   6  11          5.28          7.89         2.69 o                         
   2   6  11         12.34         11.50         2.55 o                         
   3   6  11          8.38          7.09         2.34 o                         
   4   6  11          5.16          3.78         2.83 o                         
   5   6  11          0.45         -0.46         2.76 o                         
   6   6  11          0.05          5.09         4.09 o                         
   7   6  11          7.80         26.77         8.11 o                         
   8   6  11         15.83         13.92         5.66 o                         
  -3   7  11          0.21          3.10         8.00 o                         
  -2   7  11          1.31         -2.87         3.48 o                         
  -1   7  11         17.90         16.91         3.89 o                         
   0   7  11         28.21         23.04         3.64 o                         
   1   7  11          4.34         -0.76         3.34 o                         
   2   7  11         11.78         13.00         2.79 o                         
   3   7  11         23.29         28.01         3.05 o                         
   4   7  11          0.03          4.89         3.08 o                         
   5   7  11          0.00          9.00         3.79 o                         
   6   7  11         13.64         22.65         5.74 o                         
   7   7  11         17.95         24.86         4.83 o                         
  -2   8  11          0.98         -1.43        17.48 o                         
  -1   8  11         11.77         17.82         4.01 o                         
   0   8  11          4.64          7.98         4.95 o                         
   1   8  11          3.98          2.40         3.93 o                         
   2   8  11          2.62          8.61         3.37 o                         
   3   8  11          2.97          1.91         4.71 o                         
   4   8  11          1.45         11.17         4.73 o                         
   5   8  11          0.08         11.88         3.82 o                         
   6   8  11          4.33         14.34         4.84 o                         
   7   8  11         24.35         25.29         5.01 o                         
   0   9  11          6.60          3.94         4.70 o                         
   1   9  11         10.95         16.10         4.69 o                         
   2   9  11          0.48          7.68         4.50 o                         
   3   9  11          1.49          8.59         6.06 o                         
   4   9  11          9.83         17.72         4.41 o                         
   5   9  11          7.85         10.63         5.68 o                         
   6   9  11          5.60          4.81         4.48 o                         
   1  10  11          0.58        -11.04        11.04 o                         
   2  10  11          4.80          3.69         4.25 o                         
   3  10  11          2.03          7.21         5.55 o                         
   4  10  11          0.22         26.96        10.30 o                         
   5  10  11          2.01          6.82        13.20 o                         
  -2  -7  12          1.65          4.53         5.10 o                         
  -1  -7  12          0.33          6.01         5.01 o                         
   0  -7  12          1.34         -0.81         4.41 o                         
   1  -7  12          3.70         -1.05         5.59 o                         
  -3  -6  12          0.01          3.31         7.82 o                         
  -2  -6  12          0.75         -2.34         4.44 o                         
  -1  -6  12          3.24         -1.66         4.03 o                         
   0  -6  12          1.28          2.99         4.16 o                         
   1  -6  12          3.07          0.89         4.51 o                         
   2  -6  12         11.45         13.55         5.72 o                         
   3  -6  12          1.28         -1.63         6.15 o                         
  -4  -5  12         25.07         36.79         4.76 o                         
  -3  -5  12          0.05         -2.77         3.06 o                         
  -2  -5  12         43.85         55.10         6.10 o                         
  -1  -5  12          2.97          7.84         3.71 o                         
   0  -5  12          4.11          7.87         3.62 o                         
   1  -5  12          1.00          1.23         7.35 o                         
   2  -5  12          0.62         -3.12         3.12 o                         
   3  -5  12          2.34         -0.90         6.32 o                         
   4  -5  12          6.72          5.32         5.72 o                         
  -4  -4  12         47.26         47.42         3.80 o                         
  -3  -4  12          0.09         -4.48         4.48 o                         
  -2  -4  12          3.92         10.78         3.66 o                         
  -1  -4  12          2.03          0.43         3.45 o                         
   0  -4  12          0.48          0.59         5.21 o                         
   1  -4  12          0.82          1.13         3.54 o                         
   2  -4  12          4.48          6.62         3.48 o                         
   3  -4  12         10.03         44.53        14.37 o                         
   4  -4  12          0.22          2.35         6.27 o                         
   5  -4  12         10.93          6.37         8.56 o                         
  -5  -3  12          8.55          9.30         7.72 o                         
  -4  -3  12         75.76         74.16         7.22 o                         
  -3  -3  12         22.88         21.61         2.66 o                         
  -2  -3  12         23.93         26.31         3.47 o                         
  -1  -3  12         30.71         34.87         3.99 o                         
   0  -3  12          1.31         -0.52         3.46 o                         
   1  -3  12          8.76          7.75         2.97 o                         
   2  -3  12          0.60         -3.16         3.16 o                         
   3  -3  12          1.02         -0.60         5.48 o                         
   4  -3  12         13.15         -0.72         4.46 o                         
   5  -3  12          0.04          4.37         8.12 o                         
   6  -3  12          6.63          3.55        13.59 o                         
  -5  -2  12          0.64         -0.45         4.14 o                         
  -4  -2  12          2.39         -2.71         3.29 o                         
  -3  -2  12          0.10          3.74         2.37 o                         
  -2  -2  12          1.63          1.31         2.29 o                         
  -1  -2  12         29.46         25.51         5.89 o                         
   0  -2  12         20.80         22.95         3.83 o                         
   1  -2  12          5.30          6.59         3.77 o                         
   2  -2  12          4.30          8.20         3.13 o                         
   3  -2  12         28.59         30.66         8.07 o                         
   4  -2  12          3.67          5.94         6.78 o                         
   5  -2  12          4.29          9.26         4.88 o                         
   6  -2  12          1.03          0.60        19.40 o                         
  -5  -1  12         14.65          7.06         4.04 o                         
  -4  -1  12         27.63         32.00         4.19 o                         
  -3  -1  12         15.20          8.96         3.39 o                         
  -2  -1  12         22.64         25.69         3.99 o                         
  -1  -1  12         60.08         69.01         4.61 o                         
   0  -1  12         36.49         34.84         3.25 o                         
   1  -1  12          1.27          3.12         3.55 o                         
   2  -1  12         30.41         31.70         3.81 o                         
   3  -1  12          3.73          1.61         2.53 o                         
   4  -1  12          3.09          4.22         2.79 o                         
   5  -1  12          3.18         -0.29         3.64 o                         
   6  -1  12          0.38         -4.89         4.89 o                         
   7  -1  12          8.09          2.49         5.25 o                         
  -5   0  12          0.67          0.86         3.93 o                         
  -4   0  12          4.22         -0.35         3.68 o                         
  -3   0  12          3.97         -0.52         2.97 o                         
  -2   0  12          5.76          6.64         2.19 o                         
  -1   0  12         11.98         11.09         3.34 o                         
   0   0  12        119.49        108.91         5.13 o                         
   1   0  12         11.62         16.60         3.66 o                         
   2   0  12         10.87          6.98         4.82 o                         
   3   0  12          0.05         -1.77         2.32 o                         
   4   0  12          6.39          3.38         2.81 o                         
   5   0  12         19.34         15.00         5.62 o                         
   6   0  12         34.01         35.51         5.33 o                         
   7   0  12          5.81          3.28        10.40 o                         
  -5   1  12          9.01          4.73         5.21 o                         
  -4   1  12          4.05          7.20         3.89 o                         
  -3   1  12          0.21         -3.38         3.38 o                         
  -2   1  12          0.61         -0.49         2.81 o                         
  -1   1  12          0.90         -0.88         2.36 o                         
   0   1  12          0.36          2.76         2.63 o                         
   1   1  12          6.97          7.95         2.55 o                         
   2   1  12         32.86         28.48         2.85 o                         
   3   1  12         14.38         17.01         2.69 o                         
   4   1  12          2.74          0.37         2.65 o                         
   5   1  12          2.40          3.33         3.85 o                         
   6   1  12         20.01         17.31         4.56 o                         
   7   1  12         38.10         -5.27        13.75 o                         
  -4   2  12          0.74         -1.52         6.48 o                         
  -3   2  12          4.74          6.65         3.48 o                         
  -2   2  12          6.83          8.18         3.50 o                         
  -1   2  12          0.14         -0.56         2.44 o                         
   0   2  12          1.83          1.06         2.44 o                         
   1   2  12          1.54          6.40         3.41 o                         
   2   2  12         13.54         19.80         2.72 o                         
   3   2  12          1.00          1.58         2.47 o                         
   4   2  12          0.04         -1.30         3.58 o                         
   5   2  12          0.46          6.32         4.39 o                         
   6   2  12          6.72          5.30         6.65 o                         
   7   2  12          7.51         -2.25         6.55 o                         
  -4   3  12          4.11          4.29         8.25 o                         
  -3   3  12          3.71         -2.17         3.40 o                         
  -2   3  12          0.83          4.15         3.66 o                         
  -1   3  12          0.82          1.02         2.47 o                         
   0   3  12          0.10          1.30         3.29 o                         
   1   3  12         11.71         13.62         2.48 o                         
   2   3  12          0.73          4.25         2.78 o                         
   3   3  12          1.04         -0.32         2.31 o                         
   4   3  12          7.30         11.12         2.52 o                         
   5   3  12          2.92          7.37         3.81 o                         
   6   3  12          0.71          2.49         5.76 o                         
   7   3  12          4.99          3.57         4.21 o                         
  -3   4  12          0.07         -4.74         4.74 o                         
  -2   4  12          0.52          5.90         3.87 o                         
  -1   4  12          1.50          2.03         2.73 o                         
   0   4  12         10.53         12.39         2.91 o                         
   1   4  12          3.81          1.43         2.54 o                         
   2   4  12         12.17         13.75         2.60 o                         
   3   4  12          3.66          2.26         2.24 o                         
   4   4  12         39.53         52.01         3.20 o                         
   5   4  12         17.90         28.29         3.62 o                         
   6   4  12          3.83         -1.69         3.77 o                         
   7   4  12          0.16          0.27         6.77 o                         
  -3   5  12          0.35          1.64         5.17 o                         
  -2   5  12         43.48         61.13         5.89 o                         
  -1   5  12          0.00         -0.97         2.84 o                         
   0   5  12          5.83          7.48         3.43 o                         
   1   5  12          3.28          1.76         2.62 o                         
   2   5  12          3.15          4.08         2.63 o                         
   3   5  12         48.86         59.47         3.33 o                         
   4   5  12         64.79         73.16         3.64 o                         
   5   5  12          0.40         12.26         4.50 o                         
   6   5  12          1.09         -0.57         4.73 o                         
   7   5  12          0.01         -1.73         7.90 o                         
  -2   6  12          1.43         -4.27         5.35 o                         
  -1   6  12          0.55          0.49         3.04 o                         
   0   6  12         80.28         94.90         5.46 o                         
   1   6  12          2.71          7.20         2.99 o                         
   2   6  12          5.32         11.88         3.29 o                         
   3   6  12          0.86          5.16         2.50 o                         
   4   6  12          2.43          5.11         3.24 o                         
   5   6  12         11.96         19.86         4.63 o                         
   6   6  12          5.27          6.43         3.29 o                         
   7   6  12          0.84         -6.15         6.37 o                         
  -1   7  12          6.08          4.57         5.51 o                         
   0   7  12          1.78         -1.39         3.95 o                         
   1   7  12          0.60         -0.78         3.50 o                         
   2   7  12         13.12         20.53         3.22 o                         
   3   7  12          1.08          1.09         2.57 o                         
   4   7  12         10.82         18.39         4.62 o                         
   5   7  12         41.72         61.41         5.51 o                         
   6   7  12          4.30         15.22         5.13 o                         
   0   8  12          0.88          1.59         7.25 o                         
   1   8  12          0.15         14.70         8.39 o                         
   2   8  12          7.04          8.27         3.85 o                         
   3   8  12          2.02          1.68         4.20 o                         
   4   8  12         10.61         11.83         4.37 o                         
   5   8  12          3.44         10.35         3.99 o                         
   6   8  12         15.92         37.04        17.14 o                         
   2   9  12          5.76         18.65         5.23 o                         
   3   9  12          1.59         15.13         4.65 o                         
   4   9  12         13.79         17.28         5.70 o                         
  -2  -5  13          4.87         19.46         4.97 o                         
  -1  -5  13          1.81         -3.81         3.81 o                         
   0  -5  13          5.53          5.41         6.36 o                         
   1  -5  13          0.31          4.94         3.89 o                         
   2  -5  13          0.24         13.01         9.84 o                         
  -3  -4  13          2.27         -3.93         7.34 o                         
  -2  -4  13          7.88         10.24         4.65 o                         
  -1  -4  13          0.29          1.03         4.76 o                         
   0  -4  13          1.88         15.22         7.20 o                         
   1  -4  13          1.34          6.55         4.16 o                         
   2  -4  13          2.68          3.12         7.90 o                         
   3  -4  13          7.15          6.69         9.93 o                         
  -3  -3  13          3.23          3.85         4.07 o                         
  -2  -3  13          6.01          9.82         3.58 o                         
  -1  -3  13         24.88         30.17         6.41 o                         
   0  -3  13          0.19         -3.07         8.80 o                         
   1  -3  13          0.12         -2.15         3.57 o                         
   2  -3  13          2.96          5.24         5.15 o                         
   3  -3  13         14.21         13.00         8.63 o                         
   4  -3  13          4.15          4.98         6.18 o                         
  -3  -2  13          7.34         15.31         5.43 o                         
  -2  -2  13          0.05         -1.81         3.97 o                         
  -1  -2  13          0.65          3.96         5.16 o                         
   0  -2  13         25.65         27.17         4.09 o                         
   1  -2  13         37.78         36.30         6.00 o                         
   2  -2  13          5.12          3.38         5.11 o                         
   3  -2  13          3.15          7.50         3.43 o                         
   4  -2  13          0.08         -4.03         9.58 o                         
   5  -2  13         10.68          9.23        12.92 o                         
  -3  -1  13          0.59         -1.17         3.85 o                         
  -2  -1  13          2.03         -3.60         3.60 o                         
  -1  -1  13          0.06         -2.49         2.49 o                         
   0  -1  13         79.43         90.55        10.39 o                         
   1  -1  13         14.11         22.52         3.94 o                         
   2  -1  13         12.33         16.15         3.41 o                         
   3  -1  13          0.29         11.24         7.40 o                         
   4  -1  13          0.01         -7.83         7.83 o                         
   5  -1  13          0.15         -0.42         5.35 o                         
  -3   0  13          0.02         -3.11         5.71 o                         
  -2   0  13          5.85          7.46         2.83 o                         
  -1   0  13         23.70         18.57         3.03 o                         
   0   0  13          4.40         -0.24         2.37 o                         
   1   0  13         35.20         39.05         4.30 o                         
   2   0  13         23.85         32.31         4.15 o                         
   3   0  13          0.30         -3.57         4.13 o                         
   4   0  13          0.43         -3.49         3.49 o                         
   5   0  13          8.53         -0.66         6.23 o                         
   6   0  13          7.78        -10.48        10.48 o                         
  -3   1  13         45.54         65.44        11.01 o                         
  -2   1  13          3.25          4.34         3.88 o                         
  -1   1  13          2.30          4.34         3.31 o                         
   0   1  13          2.48          0.36         2.76 o                         
   1   1  13          0.22         -2.74         2.74 o                         
   2   1  13          1.84          2.81         3.26 o                         
   3   1  13          4.05          3.71         3.21 o                         
   4   1  13          2.18          0.70         2.95 o                         
   5   1  13          3.73          3.35         6.23 o                         
   6   1  13          0.03         -1.55        11.31 o                         
  -3   2  13          5.33          3.39         7.03 o                         
  -2   2  13          0.02         -3.14         4.70 o                         
  -1   2  13          3.30          2.18         2.78 o                         
   0   2  13          2.68          0.70         3.68 o                         
   1   2  13          8.25         16.70         4.86 o                         
   2   2  13          0.59         -1.54         3.35 o                         
   3   2  13          0.02         -2.88         2.88 o                         
   4   2  13         30.91         33.38         4.79 o                         
   5   2  13          1.28         -1.71         3.72 o                         
   6   2  13          2.68         -0.75         9.11 o                         
  -3   3  13          1.98          0.81         4.89 o                         
  -2   3  13          1.88         -2.93         4.07 o                         
  -1   3  13          0.91          0.48         2.88 o                         
   0   3  13          1.01          2.15         3.02 o                         
   1   3  13         17.40         21.60         3.34 o                         
   2   3  13          0.05          5.82         2.99 o                         
   3   3  13          1.44         -1.05         3.23 o                         
   4   3  13          8.62         10.69         3.12 o                         
   5   3  13          8.39         10.26         5.58 o                         
   6   3  13          1.62         -4.34         6.37 o                         
  -2   4  13          2.53          3.43         8.00 o                         
  -1   4  13         14.21         15.54         3.12 o                         
   0   4  13          2.38          2.06         3.37 o                         
   1   4  13          5.83          4.04         2.82 o                         
   2   4  13          0.41          5.07         2.94 o                         
   3   4  13         19.15         12.00         3.08 o                         
   4   4  13          3.95          2.61         2.98 o                         
   5   4  13          0.56          6.42         3.60 o                         
   6   4  13         30.92         41.85         4.66 o                         
  -1   5  13         13.40         17.84         5.34 o                         
   0   5  13          2.24          9.26         3.41 o                         
   1   5  13          5.76         10.99         3.44 o                         
   2   5  13          0.04          3.74         3.98 o                         
   3   5  13          2.14         10.23         4.08 o                         
   4   5  13          4.20          9.96         3.02 o                         
   5   5  13          5.71         11.84         5.85 o                         
   6   5  13         16.55         35.23         4.88 o                         
   0   6  13          5.22         12.56         4.32 o                         
   1   6  13          0.77          2.82         4.92 o                         
   2   6  13          2.32          3.54         3.11 o                         
   3   6  13          5.78         14.25         3.55 o                         
   4   6  13          4.43         18.24         3.28 o                         
   5   6  13          0.08         22.88         5.91 o                         
   1   7  13          3.22          3.19         5.78 o                         
   2   7  13          0.02          2.12         3.83 o                         
   3   7  13          2.67         12.49         4.59 o                         
   4   7  13          3.37         11.01         4.67 o                         
   0  -3  14          0.25          4.31        10.23 o                         
   1  -3  14         29.95         28.75         9.38 o                         
  -1  -2  14          7.48         10.02         6.28 o                         
   0  -2  14         17.67         23.20         9.11 o                         
   1  -2  14          0.46          9.59         9.12 o                         
   2  -2  14          2.27          0.31         4.03 o                         
   3  -2  14          0.13          0.41         4.68 o                         
  -1  -1  14          0.43          0.65         4.80 o                         
   0  -1  14          4.54         -7.39         7.39 o                         
   1  -1  14         13.38         11.86         9.16 o                         
   2  -1  14         10.34         12.93         6.96 o                         
   3  -1  14          1.26          1.05         4.99 o                         
  -1   0  14          0.00          4.01         3.37 o                         
   0   0  14          4.02          1.52         2.82 o                         
   1   0  14          0.05         -2.74         4.13 o                         
   2   0  14          0.66         -2.59         3.91 o                         
   3   0  14         13.62         17.48         4.28 o                         
   4   0  14          2.37         -0.56        20.33 o                         
  -1   1  14          1.67         -1.62         3.50 o                         
   0   1  14          4.33         12.10         3.67 o                         
   1   1  14          3.57          6.10         4.58 o                         
   2   1  14         11.51         20.73         5.28 o
[truncated: 1,702 more chars]
